# Supplementary material for: Cell-specific occupancy of an extended repertoire of CREM and CREB binding loci in male germ cells
Source: BMC Genomics. 2010 Sep 29;11:530. doi: 10.1186/1471-2164-11-530 (PMC3091680; doi:10.1186/1471-2164-11-530)
Supplement: Additional file 3 — Table S1: CREM bound loci in mouse male haploid germ cells. Excel table of annotated loci bound by CREM. Page 1 shows annotation of bound loci to RefSeq genes. N is number, Chr chromosome, start and end shows the coordinates of the binding sites and summit, the coordinates of the center of the site. The number of clustered reads and the pvalue and the local fold enrichment are indicated. For annotation, the RefSeq transcript ID, the gene symbol, and TSS coordinates are indicated along with the distance between the summit of the peak and the TSS. No match signifies that there was no RefSeq annotation within 5 kb from the peak summit position. The presence of a perfect CRE, a CRE with 0 or 1 mismatch or a half CRE are then indicated. The H3K4me3 status of the loci is also indicated. Page 2 shows annotation of bound loci to Ensembl transcripts. Layout is as in page 1 except that the RefSeq transcripts are replaced by Ensembl annotation. [file 1471-2164-11-530-S3.XLS]

## Sheet: CREM-bound-Loci RefSeq
chr	start	end	length	Peak Summit position	#reads	-10*log10(pvalue)	fold_enrichment	gene_ID_RefSeq	MGI_gene_symbol	start_position	TSS_distance	Full CRE	CRE with 0 or 1 mism	Half CRE	H3K4Me3
chr5	96430647	96432960	2314	96432237	341	331.02	4.82	no_match				No	CRE	Half CRE	no
chr7	89400332	89402581	2250	89402238	341	348.59	4.92	NM_017400	Sh3gl3	89319727	82511	No	No	Half CRE	no
chrX	166434741	166436955	2215	166435132	339	91.25	7.31	no_match				TGACGTCA	CRE	Half CRE	yes
chr9	59333380	59335425	2046	59334510	329	399.24	14.41	NM_019927	Arih1	59334181	-329	TGACGTCA	CRE	Half CRE	yes
chr13	23852170	23854024	1855	23853209	325	421.38	13.67	NM_178192	Hist1h4a	23853026	-183	TGACGTCA	CRE	Half CRE	yes
chr9	13630764	13632869	2106	13631591	324	372.03	11.92	NM_026665	Cep57	13631537	-54	TGACGTCA	CRE	Half CRE	yes
chr10	80083794	80086246	2453	80084817	321	206.09	9.89	NM_134002	Csnk1g2	80085524	-707	TGACGTCA	CRE	Half CRE	yes
chr2	155101620	155103124	1505	155102024	318	613.88	11.87	NM_025735	Map1lc3a	155102179	-155	TGACGTCA	CRE	Half CRE	yes
chr11	74985226	74987708	2483	74987168	316	225.79	7.42	NM_010430	Hic1	74983757	-3411	TGACGTCA	CRE	Half CRE	yes
chr8	4677255	4679415	2161	4678423	312	331.23	12.91	no_match				TGACGTCA	CRE	Half CRE	yes
chr5	137632608	137634115	1508	137633578	309	647.18	9.45	no_match				No	CRE	No	no
chr6	51418822	51421390	2569	51419926	308	246.13	8.06	NM_016806	Hnrnpa2b1	51419893	-33	No	CRE	Half CRE	yes
chr14	120876334	120878438	2105	120877132	300	365.9	12.35	NM_029519	Rap2a	120877682	-550	TGACGTCA	CRE	Half CRE	yes
chr1	4775485	4776139	655	4775800	49	221.6	13.59	NM_025300	Mrpl15	4775768	-32	No	No	Half CRE	yes
chr19	6363067	6364882	1816	6363660	299	466.86	9.18	NM_011750	Sf1	6363689	-29	No	CRE	Half CRE	yes
chr13	58228548	58230608	2061	58229972	296	355.16	11.01	NM_029872	Hnrnpa0	58229917	-55	No	No	Half CRE	yes
chr7	19812769	19814749	1981	19813444	296	377.37	8.78	NM_207525	Opa3	19813737	-293	TGACGTCA	CRE	Half CRE	yes
chr8	73221959	73224390	2432	73222635	293	183.88	7.75	NM_010592	Jund	73221637	998	TGACGTCA	CRE	Half CRE	yes
chr19	57782039	57783417	1379	57782698	292	683.88	9.18	NM_181415	Atrnl1	57685523	97175	No	CRE	No	no
chr10	17666887	17668530	1644	17668001	286	541.46	14.81	NM_001033432	Heca	17667873	-128	TGACGTCA	CRE	Half CRE	yes
chr7	4087812	4089458	1647	4088602	282	507.66	11.71	NM_172736	Leng8	4088657	-55	No	CRE	Half CRE	yes
chr13	54788373	54790309	1937	54789654	281	367.71	9.9	NM_001146027	Rnf44	54789561	-93	TGACGTCA	CRE	Half CRE	yes
chr2	155206646	155208490	1845	155207544	275	408.31	13.07	NM_178111	Trp53inp2	155207591	-47	TGACGTCA	CRE	Half CRE	yes
chr14	56299533	56301427	1895	56300713	270	388.74	15.65	NM_145705	Tinf2	56300654	-59	TGACGTCA	CRE	Half CRE	yes
chr11	68665756	68668231	2476	68666609	267	228.58	12.29	NM_023668	Ndel1	68666633	24	No	CRE	Half CRE	yes
chr7	109358129	109359501	1373	109358979	266	647.52	13.6	NM_022979	Nup98	109358634	-345	TGACGTCA	CRE	Half CRE	yes
chr14	27456634	27459036	2403	27457618	265	237.82	11.1	NM_007479	Arf4	27457682	-64	No	CRE	Half CRE	yes
chr4	155078628	155080000	1373	155079220	265	642.03	16.05	NM_026899	Ssu72	155078923	297	TGACGTCA	CRE	Half CRE	yes
chr3	127255680	127257075	1396	127256250	264	602.41	13.74	NM_138593	Larp7	127256267	17	TGACGTCA	CRE	Half CRE	yes
chr17	30712253	30714430	2178	30713466	260	274.07	13.24	NM_172618	Btbd9	30713232	-234	No	CRE	Half CRE	yes
chr13	46822441	46823835	1395	46823406	259	520.95	18.14	NM_175749	Nup153	46823218	-188	No	No	Half CRE	yes
chr4	129784020	129785573	1554	129784902	259	480.47	10.36	NM_026441	Pef1	129784799	103	TGACGTCA	CRE	Half CRE	yes
chr8	41596141	41597663	1523	41597088	257	526.49	15.9	NM_033560	Vps37a	41597136	-48	No	CRE	Half CRE	yes
chr8	75015966	75017571	1606	75016641	256	455.38	18.53	NM_177766	Slc35e1	75016513	-128	No	CRE	Half CRE	yes
chr1	4797501	4798398	898	4797888	78	290.16	16.89	NM_008866	Lypla1	4797973	-85	No	No	Half CRE	yes
chr13	64253299	64255512	2214	64253787	254	259.59	11.59	NM_175494	Zfp367	64254507	720	TGACGTCA	CRE	Half CRE	yes
chr5	99823298	99824745	1448	99824030	253	539.33	8.22	no_match				No	CRE	No	no
chr16	48342236	48344665	2430	48343123	252	177.33	4.9	no_match				No	CRE	Half CRE	no
chr7	86898703	86900591	1889	86899646	252	365.98	8.81	NM_001037927	Wdr93	86888048	11598	No	CRE	Half CRE	no
chr8	63471356	63472730	1375	63471996	252	579.51	16.4	NM_175089	Nek1	63472016	-20	TGACGTCA	CRE	Half CRE	yes
chr15	36722078	36724299	2222	36723420	249	239.29	8.91	NM_011740	Ywhaz	36723999	579	TGACGTCA	CRE	Half CRE	yes
chr19	58187360	58188623	1264	58187803	249	655.68	12.5	NM_181415	Atrnl1	57685523	502280	No	CRE	No	no
chr16	22265009	22266653	1645	22266069	248	433.09	13.68	NM_009186	Tra2b	22266002	-67	No	CRE	Half CRE	yes
chr5	137625267	137627548	2282	137626988	248	278.52	4.74	no_match				No	CRE	No	no
chr6	86421791	86423229	1439	86422362	248	535.3	15.13	NR_027370	C87436	86388639	33723	TGACGTCA	CRE	Half CRE	yes
chr14	48092035	48093356	1322	48092751	246	542.45	12.17	NM_001146085	Fbxo34	48092235	516	No	CRE	No	yes
chr17	36407482	36409255	1774	36408096	245	359.49	8.71	NM_178281	Trim39	36408378	282	No	CRE	Half CRE	yes
chr7	16683312	16684952	1641	16683924	245	426.46	13.11	NM_025898	Napa	16683991	-67	TGACGTCA	CRE	Half CRE	yes
chr11	69484328	69486409	2082	69484854	244	297.88	7.39	NM_144958	Eif4a1	69485925	1071	No	CRE	Half CRE	yes
chr8	124999455	125000516	1062	125000037	244	772.73	21.4	NM_153775	2310061F22Rik	125000042	-5	No	CRE	Half CRE	yes
chr12	60319705	60321240	1536	60320787	243	468.59	11.18	NM_001033156	Fbxo33	60320470	-317	TGACGTCA	CRE	Half CRE	yes
chr8	126000759	126002739	1981	126002028	243	342.06	14.83	NM_054070	Afg3l1	126001761	267	TGACGTCA	CRE	Half CRE	yes
chr1	6204575	6205715	1141	6204682	42	108.44	10.65	NM_009826	Rb1cc1	6204742	-60	No	No	Half CRE	yes
chr5	130137553	130139811	2259	130138387	242	259.23	5.61	no_match				TGACGTCA	CRE	Half CRE	no
chr8	86589953	86591585	1633	86590712	242	401.48	7.89	NM_009055	Rfx1	86590734	-22	TGACGTCA	CRE	Half CRE	yes
chr9	35017993	35019557	1565	35018619	242	437.85	10.47	NM_172291	Foxred1	35018510	-109	No	No	Half CRE	yes
chr13	59870422	59872158	1737	59871258	241	371.11	11.43	NR_015349	Etohd2	59871326	-68	No	CRE	Half CRE	yes
chr1	7078534	7079622	1089	7079223	54	163.85	15.73	NM_183028	Pcmtd1	7079000	223	No	No	Half CRE	yes
chr11	62364187	62365608	1422	62365220	239	520.27	10.74	NM_011664	Ubb	62365005	215	No	CRE	Half CRE	yes
chr14	76244499	76246074	1576	76245074	238	461.79	19.94	NM_009429	Tpt1	76245137	-63	No	CRE	Half CRE	yes
chr11	87217470	87219053	1584	87218019	237	437.51	18.96	NM_053269	Rad51c	87217997	-22	TGACGTCA	CRE	Half CRE	yes
chr17	56723489	56725256	1768	56724336	237	377.56	9.93	NM_001163300	Safb	56724404	-68	No	No	Half CRE	yes
chr7	80859400	80861191	1792	80860462	237	368.89	7.98	no_match				No	CRE	No	no
chr16	96302731	96305334	2604	96304042	235	168.18	6.57	NM_145125	Brwd1	96304035	-7	No	CRE	Half CRE	yes
chr9	103266363	103268910	2548	103268274	235	147.61	8.19	NM_175565	Cdv3	103268110	-164	No	CRE	Half CRE	yes
chr1	7387638	7388795	1158	7388390	51	133.15	7.04	no_match				No	CRE	Half CRE	yes
chr19	55173401	55174705	1305	55173978	234	584.98	22.16	NM_008149	Gpam	55173937	-41	No	CRE	Half CRE	yes
chr5	147072493	147073024	532	147072607	234	1344.74	16.41	NM_153599	Cdk8	147043250	29357	No	No	No	yes
chr17	24305251	24307203	1953	24306079	233	288.7	12.35	NM_009729	Atp6v0c	24306374	295	TGACGTCA	CRE	Half CRE	yes
chr4	56814611	56816041	1431	56815180	233	521.49	16.23	NM_001081420	BC026590	56815200	-20	TGACGTCA	CRE	Half CRE	yes
chr10	79515482	79517566	2085	79516716	232	246.23	10.57	NM_001037741	Gpx4	79516781	-65	No	CRE	Half CRE	yes
chr5	125868981	125870691	1711	125869601	232	389.94	15.2	NM_019639	Ubc	125870387	786	TGACGTCA	CRE	Half CRE	yes
chr10	96078912	96080921	2010	96079504	231	306.53	12.71	NM_007569	Btg1	96079634	-130	No	CRE	Half CRE	yes
chr18	73731383	73733964	2582	73732107	231	145.47	10.73	NM_001039214	Mex3c	73732358	-251	No	CRE	Half CRE	yes
chr11	6191053	6192819	1767	6191581	230	368.51	14.28	NM_010956	Ogdh	6191599	-18	TGACGTCA	CRE	Half CRE	yes
chr5	93634181	93636104	1924	93635803	230	314.01	10.94	NM_017367	Ccni	93635521	-282	No	CRE	Half CRE	yes
chr9	120051094	120052907	1814	120051581	229	348	7.69	no_match				No	No	No	no
chr18	3336643	3338277	1635	3337403	228	403.98	14.71	NM_001110859	Crem	3337587	184	No	CRE	Half CRE	yes
chr8	126472607	126473830	1224	126473219	228	580.82	19.88	NM_172288	Nup133	126473165	-54	TGACGTCA	CRE	Half CRE	yes
chr1	9535109	9536509	1401	9535368	81	188.11	11.13	NM_021511	Rrs1	9535488	-120	No	No	Half CRE	yes
chr15	38447812	38449751	1940	38449075	227	326.9	16.87	NM_001102458	Azin1	38449021	-54	TGACGTCA	CRE	Half CRE	yes
chr9	119230842	119232398	1557	119231559	227	441.9	11.26	no_match				TGACGTCA	CRE	Half CRE	yes
chr10	61142152	61143781	1630	61143037	226	407.32	13.66	NM_009120	Sar1a	61143068	-31	No	No	Half CRE	yes
chr10	80288698	80289962	1265	80289068	226	560.13	12.38	NM_008753	Oaz1	80289400	-332	No	CRE	Half CRE	yes
chr17	34973097	34975013	1917	34973925	226	317.52	15.77	NM_033613	Dom3z	34973963	-38	No	CRE	Half CRE	yes
chr17	36115725	36117933	2209	36117013	226	216.93	6.31	NM_008136	Gnal1	36116899	114	TGACGTCA	CRE	Half CRE	yes
chr19	6084560	6085866	1307	6084966	225	520.63	19.25	NM_024231	Zfpl1	6084891	-75	No	CRE	Half CRE	yes
chr11	86620438	86621603	1166	86621153	224	639.97	20.08	NM_026191	Dhx40	86621162	9	No	No	Half CRE	yes
chr13	24891878	24893825	1948	24892688	224	279.55	15.38	NM_024473	BC005537	24893525	-837	No	CRE	Half CRE	yes
chr15	79517601	79519058	1458	79518379	224	439.15	16.36	NM_028792	Josd1	79518302	-77	No	CRE	Half CRE	yes
chr6	86474921	86477615	2695	86476578	224	150.3	7.35	NM_011865	Pcbp1	86476159	-419	No	No	Half CRE	yes
chr9	54545955	54548193	2239	54547331	223	204.85	8.54	NM_021422	Dnaja4	54547365	-34	No	CRE	Half CRE	yes
chr2	118129726	118131251	1526	118130539	222	304.74	6.16	NM_201367	Gpr176	118199047	68508	No	No	Half CRE	no
chr5	124481579	124483213	1635	124482403	222	397.63	17.27	NM_177876	Vps37b	124482269	-134	TGACGTCA	CRE	Half CRE	yes
chr11	116713157	116715329	2173	116714521	221	257.12	6.12	NM_011358	Sfrs2	116714408	-113	No	No	Half CRE	yes
chr17	34254756	34257389	2634	34256463	221	65.27	7.48	NM_001025387	Brd2	34257328	865	TGACGTCA	CRE	Half CRE	yes
chr2	35991560	35992720	1161	35992143	221	598.52	19.18	NR_027515	Rbm18	35992224	81	TGACGTCA	CRE	Half CRE	yes
chr3	151872477	151874391	1915	151873097	220	301.91	14.63	NM_027287	Dnajb4	151873263	166	No	CRE	Half CRE	yes
chr10	94976793	94978680	1888	94977454	219	263.32	12.32	NM_080560	Ube2n	94977795	-341	No	No	Half CRE	yes
chr13	75844285	75846319	2035	75844749	219	285.68	11.26	NM_138953	Ell2	75844931	-182	TGACGTCA	CRE	Half CRE	yes
chr17	85355763	85358256	2494	85357014	219	179.45	8.85	NR_027930	1110020A21Rik	85357050	36	TGACGTCA	CRE	Half CRE	yes
chr3	107134873	107137332	2460	107136632	219	175.81	9.43	NM_001045807	Rbm15	107136207	-425	No	CRE	Half CRE	yes
chr5	112771455	112772693	1239	112772076	219	555.51	21.23	NM_027323	Srrd	112772060	-16	TGACGTCA	CRE	Half CRE	yes
chr9	21171751	21173233	1483	21172185	218	443.59	14.51	NM_001042708	Ilf3	21172446	-261	TGACGTCA	CRE	Half CRE	yes
chr13	64375203	64377312	2110	64376379	217	249.44	16.12	NM_172587	Cdc14b	64376296	-83	TGACGTCA	CRE	Half CRE	yes
chr15	88952669	88954481	1813	88953616	217	341.32	19.67	NM_001163319	Tubgcp6	88953580	-36	No	CRE	Half CRE	yes
chr16	4880185	4881400	1216	4880535	217	378.31	10.66	NM_145359	Fam100a	4879851	-684	TGACGTCA	CRE	Half CRE	yes
chr17	36052519	36055146	2628	36053390	217	150.58	7.28	NM_025878	Mrps18b	36053314	-76	No	CRE	Half CRE	yes
chr3	129533239	129534850	1612	129534330	217	435.41	15.69	NM_026578	Gar1	129534074	-256	No	No	Half CRE	yes
chr8	48758489	48761443	2955	48759101	217	112.11	12.47	NM_023503	Ing2	48760512	1411	No	CRE	Half CRE	yes
chr14	34259636	34260927	1292	34260359	216	524.34	12.06	NM_016700	Mapk8	34260344	-15	No	No	Half CRE	yes
chr17	36367941	36368622	682	36368253	216	1052.83	16.29	no_match				No	No	No	yes
chr2	29744395	29746647	2253	29745222	216	202.33	8.36	NM_001113214	Odf2	29745239	-17	No	No	Half CRE	yes
chr2	162756555	162758407	1853	162757229	215	308.08	12.32	NM_026499	Sfrs6	162757243	-14	No	CRE	Half CRE	yes
chr3	87733424	87734806	1383	87734101	215	501.96	19.08	NM_153562	BC023814	87734066	-35	No	CRE	Half CRE	yes
chr9	57612062	57614631	2570	57612994	215	138.63	8.52	NM_007713	Clk3	57613667	673	No	CRE	Half CRE	yes
chr12	73861350	73863094	1745	73862062	214	345.93	16.58	NM_008910	Ppm1a	73862197	-135	TGACGTCA	CRE	Half CRE	yes
chr14	56178545	56180508	1964	56179344	214	319.08	17.6	NM_133734	Dcaf11	56178868	476	TGACGTCA	CRE	Half CRE	yes
chr1	9737341	9738891	1551	9737846	74	145.94	5.97	NM_173443	Vcpip1	9738463	617	No	No	Half CRE	yes
chr11	74643327	74646016	2690	74645743	213	119.01	13.17	NM_010813	Mnt	74644425	1318	No	CRE	Half CRE	yes
chr8	82162607	82164511	1905	82164063	213	278	12.54	NM_001081164	Otud4	82163574	489	No	CRE	Half CRE	yes
chr8	83537642	83539634	1993	83539033	213	272.17	18.1	NM_027554	Usp38	83538805	-228	No	CRE	Half CRE	yes
chr11	98448001	98450092	2092	98448604	212	219.56	9.57	NM_025661	Ormdl3	98448559	-45	TGACGTCA	CRE	Half CRE	yes
chr11	121214848	121216140	1293	121215758	212	521.78	19.8	NM_025793	Wdr45l	121215761	3	No	CRE	Half CRE	yes
chr17	27956440	27958051	1612	27957685	212	332.95	18.05	NM_001033279	D17Wsu92e	27957487	-198	TGACGTCA	CRE	Half CRE	yes
chr15	79376263	79377879	1617	79377231	211	370.12	12.9	NM_199080	Ddx17	79377171	-60	No	CRE	Half CRE	yes
chr16	55973136	55974887	1752	55973853	211	351.25	14.95	NR_027965	2310061J03Rik	55974730	877	TGACGTCA	CRE	Half CRE	yes
chr17	46782331	46783680	1350	46783168	211	476.88	20.23	NM_025302	Mrpl2	46783196	-28	No	No	Half CRE	yes
chr19	21346339	21347669	1331	21346712	211	517.37	13.81	NM_009551	Zfand5	21346767	-55	No	CRE	Half CRE	yes
chr4	33117649	33119013	1365	33118306	211	456.35	17.38	NM_019586	Ube2j1	33118399	-93	No	CRE	Half CRE	yes
chr10	128458842	128460865	2024	128460212	210	276.54	7.82	no_match				No	CRE	No	no
chr12	117518891	117520656	1766	117519622	209	340.58	17.45	NM_028731	Esyt2	117519694	-72	No	CRE	Half CRE	yes
chr2	164736203	164737924	1722	164737308	209	342.28	18.65	NM_199027	Zfp335	164737250	-58	TGACGTCA	CRE	Half CRE	yes
chr10	62113106	62114810	1705	62113958	208	361.8	14.33	NM_053183	Ddx50	62113946	-12	No	CRE	Half CRE	yes
chr11	51813064	51814867	1804	51814345	208	292.8	8.63	NM_009458	Ube2b	51813968	-377	TGACGTCA	CRE	Half CRE	yes
chr4	126354420	126355558	1139	126354873	208	643.01	26.01	NM_011970	Psmb2	126354886	-13	TGACGTCA	CRE	Half CRE	yes
chr5	111081703	111083301	1599	111082458	208	386.45	17.62	NM_027156	Ddx51	111082469	-11	TGACGTCA	CRE	Half CRE	yes
chr18	76932504	76934507	2004	76933425	207	251.86	12.3	no_match				No	CRE	No	no
chr11	118901617	118903676	2060	118902514	206	211.39	9.46	NM_013926	Cbx8	118902227	-287	TGACGTCA	CRE	Half CRE	yes
chr18	80347638	80348843	1206	80348479	206	557.45	11.06	NM_175028	Adnp2	80348221	-258	TGACGTCA	CRE	Half CRE	yes
chr2	23010600	23012595	1996	23011458	206	288.48	16.87	NM_025979	Mastl	23011544	86	TGACGTCA	CRE	Half CRE	yes
chr6	39674655	39675969	1315	39675542	206	481.01	19.7	NM_139294	Braf	39675462	-80	TGACGTCA	CRE	Half CRE	yes
chr7	140122346	140123934	1589	140122759	206	388.84	16.64	no_match				TGACGTCA	CRE	Half CRE	yes
chr11	101176784	101177963	1180	101177487	205	502.05	11.31	NM_011192	Psme3	101177564	-77	No	CRE	Half CRE	yes
chr13	112278786	112281065	2280	112280521	205	214.89	12.75	NM_001122963	Gpbp1	112280249	-272	TGACGTCA	CRE	Half CRE	yes
chr17	34739793	34741929	2137	34740750	205	150.81	6.21	NM_019403	Rnf5	34740506	-244	No	No	Half CRE	yes
chr12	82046254	82047955	1702	82046470	204	358.21	11.73	NM_001079695	Sfrs5	82046490	-20	No	CRE	Half CRE	yes
chr2	26300272	26302528	2257	26300771	204	203.22	9.09	NM_153125	Sec16a	26300736	-35	No	CRE	Half CRE	yes
chr3	65469527	65470824	1298	65470165	204	489.63	18.85	NM_001037923	Gm6534	65470156	9	TGACGTCA	CRE	Half CRE	yes
chr4	133800605	133802092	1488	133801527	204	397.37	18.61	NM_024215	Zfp593	133801506	-21	TGACGTCA	CRE	Half CRE	yes
chr10	127984038	127985272	1235	127984566	203	314.2	11.19	NM_134003	Zc3h10	127984800	234	TGACGTCA	CRE	Half CRE	yes
chr19	28084813	28086763	1951	28086115	203	286.3	17.64	NM_011265	Rfx3	28085630	-485	No	No	Half CRE	yes
chr19	59419084	59421132	2049	59420379	203	198.34	14.21	NM_001033222	Pdzd8	59420270	-109	TGACGTCA	CRE	Half CRE	yes
chr3	65761109	65762711	1603	65762173	203	316.44	15.69	NM_019937	Ccnl1	65762147	-26	TGACGTCA	CRE	Half CRE	yes
chr6	21899002	21900506	1505	21899540	203	401.54	12.87	NM_023626	Ing3	21899614	-74	TGACGTCA	CRE	Half CRE	yes
chr7	130112898	130114664	1767	130113318	203	329.98	15.02	NM_175023	Rbbp6	130114077	-759	No	No	Half CRE	yes
chr10	57908789	57910328	1540	57909594	202	412.99	14.59	NM_011240	Ranbp2	57909599	-5	No	No	Half CRE	yes
chr19	53464281	53465634	1354	53465246	202	452.53	18.26	NM_172429	Smndc1	53465063	-183	No	CRE	Half CRE	yes
chr2	75496599	75498235	1637	75497102	202	353.17	14.61	NM_198090	Hnrnpa3	75497315	-213	No	CRE	Half CRE	yes
chr13	48640660	48642404	1745	48641286	201	303.67	12.56	no_match				TGACGTCA	CRE	Half CRE	yes
chr11	93856435	93858394	1960	93857225	200	244.38	12.67	NM_027569	Spag9	93857404	-179	No	CRE	Half CRE	yes
chr11	106648520	106650836	2317	106649855	200	199.93	8.88	NM_007840	Ddx5	106649808	-47	No	CRE	Half CRE	yes
chr12	113882356	113883919	1564	113883121	200	347.55	10.14	NM_013929	Siva1	113883038	83	No	CRE	Half CRE	yes
chr13	17895143	17897742	2600	17897327	200	155.93	9.01	NM_027118	Cdc2l5	17896931	-396	No	CRE	Half CRE	yes
chr14	15179592	15181142	1551	15180247	200	66.47	4.27	NM_008369	Il3ra	15179008	1239	No	CRE	Half CRE	no
chr5	77334166	77335171	1006	77334544	200	679.99	25.28	NM_173765	Aasdh	77334525	-19	TGACGTCA	CRE	Half CRE	yes
chr6	38383170	38385141	1972	38383828	200	266.64	10.79	NM_177185	Ubn2	38383924	-96	TGACGTCA	CRE	Half CRE	yes
chr6	52663345	52664702	1358	52664008	200	479.54	12.69	NM_025816	Tax1bp1	52663741	267	No	No	Half CRE	yes
chr9	22752261	22753801	1541	22752972	200	405.58	9.99	no_match				No	No	Half CRE	no
chr1	9787702	9788889	1188	9788254	50	142.25	8.69	NM_177547	Sgk3	9788210	44	No	No	Half CRE	yes
chr11	118150600	118152498	1899	118151695	199	260.98	12.99	NM_001033528	Usp36	118151558	-137	No	CRE	Half CRE	yes
chr12	112216612	112218457	1846	112217348	198	232.78	10.89	NM_175207	Ankrd9	112217231	-117	No	CRE	Half CRE	yes
chr5	138226909	138229276	2368	138228069	198	171.48	12.42	NM_144913	Mepce	138227929	-140	No	CRE	Half CRE	yes
chr14	63378555	63380760	2206	63380032	197	221.81	11.26	NM_008715	Ints6	63379949	-83	No	No	Half CRE	yes
chr2	168054994	168057293	2300	168055849	197	185.18	8.07	NM_010072	Dpm1	168055879	30	No	CRE	Half CRE	yes
chr4	120887109	120888124	1016	120887776	197	625.31	24.66	no_match				No	No	Half CRE	yes
chr8	86721085	86722987	1903	86721662	197	273.26	10.79	no_match				TGACGTCA	CRE	Half CRE	yes
chr13	58502316	58504824	2509	58503912	196	157.39	5.25	NM_025279	Hnrnpk	58503877	-35	No	No	Half CRE	yes
chr3	132754059	132755252	1194	132754808	196	540.98	15.09	NM_026231	Gstcd	132754704	-104	No	No	Half CRE	yes
chr4	41221611	41222988	1378	41222210	196	463.55	14.51	NM_026872	Ubap2	41222168	-42	No	CRE	Half CRE	yes
chr4	108672624	108674008	1385	108673079	195	424.39	12.55	NM_146150	Nrd1	108673409	-330	No	No	Half CRE	yes
chr8	63461350	63462998	1649	63462114	195	364.79	15.24	NM_007711	Clcn3	63462108	-6	TGACGTCA	CRE	Half CRE	yes
chr11	106077327	106078716	1390	106078195	194	480.47	9.83	NM_028074	Ddx42	106078239	-44	No	CRE	Half CRE	yes
chr3	37318110	37319933	1824	37318565	194	275.93	9.18	NM_153561	Nudt6	37318512	-53	No	CRE	Half CRE	yes
chr3	84617654	84619142	1489	84618414	194	382.81	14.95	no_match				No	CRE	Half CRE	yes
chr5	135869479	135871132	1654	135870444	194	334.72	15.86	NM_148932	Pom121	135870416	-28	No	CRE	Half CRE	yes
chr7	127038804	127040498	1695	127039374	194	326.58	13.45	NM_001163703	Dcun1d3	127039259	-115	TGACGTCA	CRE	Half CRE	yes
chr9	113649660	113651273	1614	113650572	194	372.15	15.02	NM_001114347	Clasp2	113650590	-18	TGACGTCA	CRE	Half CRE	yes
chr19	23214942	23217268	2327	23215666	193	182.3	8.79	NM_010638	Klf9	23215715	-49	No	CRE	Half CRE	yes
chr2	69560310	69561883	1574	69560850	193	373.31	19.8	NM_001081086	Ppig	69561144	-294	TGACGTCA	CRE	Half CRE	yes
chr5	33971500	33973033	1534	33972449	193	363.9	12.72	NM_178390	Fam53a	33972284	-165	No	CRE	Half CRE	yes
chr10	77874700	77876157	1458	77875797	192	435.01	21.05	NM_010925	Rrp1	77875788	-9	No	CRE	Half CRE	yes
chr10	90585961	90587515	1555	90586814	192	397.66	17.66	NM_133668	Slc25a3	90586708	-106	No	CRE	Half CRE	yes
chr11	101412726	101414647	1922	101413304	192	268.02	10.77	NM_009764	Brca1	101413269	-35	No	CRE	Half CRE	yes
chr8	82235019	82236136	1118	82235641	192	583.23	22.74	NM_015751	Abce1	82235639	-2	TGACGTCA	CRE	Half CRE	yes
chr12	45310035	45311650	1616	45311185	191	382.45	14.32	NM_013760	Dnajb9	45311055	-130	No	No	Half CRE	yes
chr17	37094802	37096174	1373	37095572	191	398.74	15.15	NM_029602	1700022C21Rik	37095536	36	TGACGTCA	CRE	Half CRE	yes
chr18	5333736	5335074	1339	5334368	191	474.32	15.69	NM_178722	Zfp438	5334432	64	TGACGTCA	CRE	Half CRE	yes
chr5	100467069	100469373	2305	100468014	191	182.25	12.81	NM_016690	Hnrpdl	100468241	227	No	No	Half CRE	yes
chr6	131242705	131243774	1070	131243238	191	577.41	19.88	NM_025564	Magohb	131243262	24	TGACGTCA	CRE	Half CRE	yes
chr18	61959058	61960326	1269	61959609	190	466.23	11	NM_198649	Ablim3	62071452	111843	TGACGTCA	CRE	Half CRE	yes
chr3	58218150	58220426	2277	58218608	190	160.44	13.97	NM_001081229	Tsc22d2	58219610	-1002	TGACGTCA	CRE	Half CRE	yes
chr3	135100499	135102580	2082	135101669	190	167.86	7.77	NM_025356	Ube2d3	135101722	-53	No	No	Half CRE	yes
chr4	129167794	129169386	1593	129169020	190	334.58	9.89	NM_001085491	1700125D06Rik	129168433	587	No	CRE	Half CRE	yes
chr4	147278297	147279525	1229	147279037	190	482.62	14.31	NM_133201	Mfn2	147278928	-109	No	CRE	Half CRE	yes
chr4	150431339	150432558	1220	150432110	190	487.06	18.1	NM_009498	Vamp3	150432062	-48	TGACGTCA	CRE	Half CRE	yes
chr4	154998229	154999514	1286	154998969	190	505.34	15.55	NM_007661	Cdc2l1	154998977	-8	No	CRE	Half CRE	yes
chr12	32926646	32929128	2483	32927189	189	41.42	3.78	no_match				No	CRE	No	no
chr13	94073250	94074924	1675	94073672	189	321.14	15.45	NM_147176	Homer1	94074449	-777	No	CRE	Half CRE	yes
chr16	5049617	5051216	1600	5050079	189	364.3	17.79	NM_001079814	3930401K13Rik	5050003	-76	TGACGTCA	CRE	Half CRE	yes
chr19	46149830	46151034	1205	46150468	189	511.98	15.53	NM_001039351	Nolc1	46150352	116	No	CRE	Half CRE	yes
chr6	143114514	143116565	2052	143115725	189	236.85	14.41	NM_029250	Etnk1	143115749	-24	No	No	Half CRE	yes
chr2	166730885	166732589	1705	166731456	188	295.28	12.96	NM_023565	Cse1l	166731595	-139	TGACGTCA	CRE	Half CRE	yes
chr2	167602393	167604293	1901	167602989	188	248.53	12.5	no_match				TGACGTCA	CRE	Half CRE	yes
chr4	150228808	150229942	1135	150229169	188	530.96	17.59	NM_133753	Errfi1	150229199	-30	TGACGTCA	CRE	Half CRE	yes
chr5	65782043	65783343	1301	65782779	188	466.05	18.11	NM_024471	Lias	65782735	44	No	No	Half CRE	yes
chr6	137683102	137684341	1240	137683603	188	483.07	20.14	NM_011499	Strap	137683602	1	No	CRE	Half CRE	yes
chr9	50575641	50577078	1438	50576300	188	407.96	19.43	NM_198675	Fdxacb1	50576342	-42	No	CRE	Half CRE	yes
chr15	58719967	58721553	1587	58720506	187	328.1	15.51	NM_175226	Rnf139	58720852	-346	No	No	Half CRE	yes
chr9	48302822	48304384	1563	48303475	187	373.08	15.7	NM_144948	Rbm7	48303410	-65	No	CRE	Half CRE	yes
chr14	68332929	68334641	1713	68333529	186	316.8	12.68	NM_001110162	Cdca2	68333667	138	No	No	Half CRE	yes
chr4	138935891	138937519	1629	138936514	186	354.11	21.71	NM_001160319	Ubr4	138936573	-59	No	No	Half CRE	yes
chr9	90008406	90010180	1775	90009630	186	276.39	17.97	NM_001039147	Morf4l1	90009600	-30	No	CRE	Half CRE	yes
chr14	60216427	60217529	1103	60216815	185	554.13	23.19	NM_027986	Cdadc1	60216781	-34	TGACGTCA	CRE	Half CRE	yes
chr17	84864769	84866151	1383	84865616	185	417.37	19.97	NM_183021	Thada	84865456	-160	TGACGTCA	CRE	Half CRE	yes
chr18	36718820	36721318	2499	36720138	185	159.96	6.4	NM_175375	Ankhd1	36720256	-118	No	CRE	Half CRE	yes
chr5	139959705	139961026	1322	139960443	185	421.03	15.8	NM_001159908	Zfand2a	139960445	2	TGACGTCA	CRE	Half CRE	yes
chr6	91390347	91392055	1709	91390947	185	318.82	23.09	no_match				TGACGTCA	CRE	Half CRE	yes
chr7	125675930	125677254	1325	125676836	185	456.26	11.6	NM_009940	Coq7	125676827	-9	TGACGTCA	CRE	Half CRE	yes
chr11	51076054	51077503	1450	51076568	184	310.41	14.44	NM_007714	Clk4	51076672	-104	TGACGTCA	CRE	Half CRE	yes
chr11	72028029	72029354	1326	72028793	184	419.45	12.5	NM_001163728	4930563E22Rik	72028639	154	TGACGTCA	CRE	Half CRE	yes
chr18	68458822	68460843	2022	68460032	184	246.77	17.69	NM_026440	Rnmt	68460042	-10	No	CRE	Half CRE	yes
chr19	8814959	8816743	1785	8815942	184	226.56	9.57	NM_019829	Stx5a	8816309	-367	No	CRE	Half CRE	yes
chr19	34824611	34826088	1478	34825048	184	380.81	7.84	NM_172838	Slc16a12	34821601	-3447	No	CRE	Half CRE	no
chr11	69714041	69715882	1842	69714591	183	246.69	7.58	NM_027419	2810408A11Rik	69714488	-103	No	CRE	No	yes
chr11	100180782	100182057	1276	100181765	183	444.17	13.12	NM_011508	Eif1	100181309	456	No	CRE	Half CRE	yes
chr2	3390957	3392667	1711	3392339	183	317.24	13.23	NM_022724	Suv39h2	3392258	-81	TGACGTCA	CRE	Half CRE	yes
chr4	49644315	49645601	1287	49644857	183	467.93	21.14	NM_001163263	Rnf20	49644931	-74	No	No	Half CRE	yes
chr8	72825791	72827282	1492	72826436	183	354.96	15.02	NM_001024922	Ddx49	72826351	-85	TGACGTCA	CRE	Half CRE	yes
chr10	79577351	79579249	1899	79578544	182	211.93	7.92	NM_011492	Stk11	79579280	-736	TGACGTCA	CRE	Half CRE	yes
chr11	78471999	78473735	1737	78473291	182	250.51	5.19	NM_008702	Nlk	78510927	37636	No	No	No	no
chr15	81229627	81231198	1572	81230507	182	343.46	19.47	NM_177310	Xpnpep3	81230617	-110	TGACGTCA	CRE	Half CRE	yes
chr17	65961645	65963761	2117	65962919	182	225.42	7.43	NM_013933	Vapa	65962881	-38	No	No	Half CRE	yes
chr5	24728154	24729321	1168	24728689	182	507.27	18.92	NM_144908	Galnt11	24728710	-21	TGACGTCA	CRE	Half CRE	yes
chr8	35217246	35218461	1216	35217657	182	433.92	17.98	NM_026432	Tmem66	35217616	41	TGACGTCA	CRE	Half CRE	yes
chr8	108159659	108161622	1964	108160265	182	236	17.29	NM_181322	Ctcf	108160437	-172	No	CRE	Half CRE	yes
chr8	125897164	125898663	1500	125898309	182	357.73	15.53	NM_001037877	Tcf25	125897734	575	TGACGTCA	CRE	Half CRE	yes
chr1	9999053	9999861	809	9999296	79	320.35	26.03	NM_027033	Lrrc67	9999211	-85	TGACGTCA	CRE	Half CRE	yes
chr1	10027563	10028510	948	10028094	79	159.63	10.79	NM_013715	Cops5	10027979	-115	No	No	Half CRE	yes
chr12	45369507	45370905	1399	45370114	181	382.39	18.15	NM_026164	Pnpla8	45370140	-26	No	No	Half CRE	yes
chr12	70472409	70474329	1921	70473024	181	256.84	8.92	NM_007481	Arf6	70473136	-112	No	CRE	Half CRE	yes
chr16	18247973	18249928	1956	18249052	181	241.15	14.32	NM_001081000	Trmt2a	18248975	77	TGACGTCA	CRE	Half CRE	yes
chr7	52972986	52974076	1091	52973395	181	533.02	18.86	NM_009077	Rpl18	52973440	-45	TGACGTCA	CRE	Half CRE	yes
chr1	10029503	10030373	871	10030267	52	75.24	4.89	NM_026493	Cspp1	10028298	1969	No	No	Half CRE	yes
chr10	20031305	20033189	1885	20032269	180	254.5	6.47	NM_001025393	Bclaf1	20032274	-5	No	No	Half CRE	yes
chr11	74650878	74652545	1668	74651364	180	246.87	10.46	NM_010813	Mnt	74644425	6939	TGACGTCA	CRE	Half CRE	yes
chr17	47747744	47749076	1333	47748468	180	398.36	19.06	NM_016859	Bysl	47748441	-27	No	No	Half CRE	yes
chr3	41545546	41546997	1452	41546475	180	401.1	18.73	NM_001081411	Sclt1	41546436	-39	No	No	Half CRE	yes
chr4	151368777	151371138	2362	151370398	180	157.17	7.62	NM_172705	Phf13	151370288	-110	No	CRE	Half CRE	yes
chr7	20300156	20301835	1680	20301198	180	321.09	13.21	NM_016871	Tomm40	20300778	-420	No	No	Half CRE	yes
chr13	99032189	99033617	1429	99032975	179	401.77	17.69	NM_178918	Utp15	99032947	-28	No	CRE	Half CRE	yes
chr16	22009062	22010128	1067	22009534	179	576.92	25.5	NM_029457	Senp2	22009556	-22	TGACGTCA	CRE	Half CRE	yes
chr5	140266883	140268619	1737	140267430	179	284.66	11.66	NM_010757	Mafk	140267489	-59	No	CRE	Half CRE	yes
chr7	91837700	91839093	1394	91838481	179	374.32	12.68	no_match				No	CRE	Half CRE	yes
chr7	135110005	135112111	2107	135110983	179	207.46	8.68	NM_139149	Fus	135110992	-9	No	No	Half CRE	yes
chr8	125564882	125566988	2107	125566302	179	207.46	9.15	NM_001081379	Ankrd11	125565897	-405	No	CRE	Half CRE	yes
chr1	10221948	10223595	1648	10223247	126	240.97	8.19	NM_001102430	Arfgef1	10222751	-496	No	No	Half CRE	yes
chr10	39450684	39453007	2324	39451964	178	167.73	6.88	NM_011264	Rev3l	39451965	-1	No	CRE	No	yes
chr11	58975796	58977545	1750	58976905	178	297.03	14.54	NM_173785	A230051G13Rik	58977244	339	TGACGTCA	CRE	Half CRE	yes
chr13	111184264	111185878	1615	111185226	178	311.3	16.52	NM_152804	Plk2	111185251	-25	TGACGTCA	CRE	Half CRE	yes
chr17	71947158	71948781	1624	71948163	178	321.31	17.41	NR_015549	Trmt61b	71948101	-62	No	CRE	Half CRE	yes
chr2	164570600	164572234	1635	164571495	178	317.9	17.18	NM_133763	Dnttip1	164571514	-19	TGACGTCA	CRE	Half CRE	yes
chr7	104936450	104938048	1599	104936875	178	342.6	18.35	no_match				TGACGTCA	CRE	Half CRE	yes
chr8	119502138	119503367	1230	119502879	178	401.26	17.2	NM_027103	1700030J22Rik	119502843	-36	No	CRE	Half CRE	yes
chr10	41238237	41239934	1698	41238994	177	299.76	13.37	NM_016898	Cd164	41239305	-311	No	No	Half CRE	yes
chr11	59004596	59005879	1284	59005350	177	444.42	19.84	NM_008193	Guk1	59005454	104	No	No	Half CRE	yes
chr11	86570785	86571967	1183	86571331	177	451.09	11.97	NM_001003908	Cltc	86570994	-337	No	CRE	Half CRE	yes
chr13	22036680	22037797	1118	22037120	177	508.87	17.75	NM_183014	Zfp184	22036962	158	TGACGTCA	CRE	Half CRE	yes
chr14	46276666	46278378	1713	46277872	177	305.82	13.9	NM_001039106	Ddhd1	46277818	-54	No	No	Half CRE	yes
chr15	76540249	76541670	1422	76541039	177	382.94	16.17	NM_145471	Lrrc14	76541169	-130	No	CRE	Half CRE	yes
chr3	116049706	116051046	1341	116050677	177	434.84	17.01	NM_001080818	Cdc14a	116126950	76273	No	CRE	Half CRE	no
chr4	11892629	11894221	1593	11893773	177	348.06	15.26	NM_001098230	Ppm2c	11893597	-176	TGACGTCA	CRE	Half CRE	yes
chr4	151647734	151649897	2164	151649148	177	176.65	11.15	NM_178406	Gpr153	151648470	678	TGACGTCA	CRE	Half CRE	yes
chr5	87232754	87234502	1749	87233242	177	270.56	10.01	NM_177680	Ythdc1	87233514	-272	No	CRE	Half CRE	yes
chr7	135381027	135382719	1693	135382002	177	234.73	7.13	NM_177001	9130023H24Rik	135381545	-457	TGACGTCA	CRE	Half CRE	yes
chr13	49747489	49749075	1587	49748381	176	342.45	15.18	NM_025495	Cenpp	49748100	-281	No	CRE	Half CRE	yes
chr15	100444980	100446900	1921	100446040	176	206.42	6.56	NM_011873	Dazap2	100446092	-52	No	No	Half CRE	yes
chr17	37087752	37089108	1357	37088693	176	383.98	14.94	NM_029632	Ppp1r11	37088734	41	No	CRE	Half CRE	yes
chr19	29928647	29930118	1472	29929240	176	359.7	9.7	no_match				No	CRE	No	no
chr2	25995125	25996416	1292	25996054	176	441.19	16.27	no_match				TGACGTCA	CRE	Half CRE	yes
chr4	123426614	123427996	1383	123427550	176	366.16	17.14	NM_023423	Akirin1	123427542	-8	TGACGTCA	CRE	Half CRE	yes
chr9	59425433	59426951	1519	59425910	176	287.81	13.02	NM_175235	Brunol6	59426143	-233	TGACGTCA	CRE	Half CRE	yes
chr4	43454730	43456808	2079	43455091	175	188.53	13.49	NM_011571	Tesk1	43455148	-57	TGACGTCA	CRE	Half CRE	yes
chr5	22938757	22940760	2004	22939166	175	201.76	7.51	no_match				No	CRE	Half CRE	yes
chr6	49213015	49214336	1322	49214088	175	414.54	18.11	NM_198102	Tra2a	49214051	-37	TGACGTCA	CRE	Half CRE	yes
chr8	72425354	72427667	2314	72425988	175	164.3	7.43	NM_032004	Tssk6	72426113	-125	No	No	Half CRE	yes
chr9	122859610	122860713	1104	122860127	175	543.57	18.99	NM_025419	1110059G10Rik	122860090	-37	No	CRE	Half CRE	yes
chr1	13363047	13364740	1694	13363153	74	69.96	4.78	NM_008678	Ncoa2	13364164	1011	No	No	Half CRE	yes
chr10	50312269	50313018	750	50312461	174	709.49	22.63	NM_001146089	Ascc3	50312474	-13	No	No	Half CRE	yes
chr11	69733802	69735447	1646	69734949	174	282.07	10.14	NM_181582	Eif5a	69734843	-106	No	No	Half CRE	yes
chr12	102320525	102322455	1931	102321922	174	241.64	17.44	NM_001160214	Smek1	102321912	-10	No	No	Half CRE	yes
chr16	98183049	98184264	1216	98183805	174	440.87	15.39	NM_001081684	Zfp295	98183786	-19	TGACGTCA	CRE	Half CRE	yes
chr17	56765677	56766901	1225	56766350	174	431.32	19.5	NM_028782	Lonp1	56766326	-24	No	CRE	Half CRE	yes
chr17	57150354	57151550	1197	57150899	174	449.58	17.43	NM_133801	Gtf2f1	57150711	-188	TGACGTCA	CRE	Half CRE	yes
chr19	7456470	7458588	2119	7457456	174	181.59	9.24	NM_001033139	AI846148	7457316	-140	No	No	Half CRE	yes
chr3	89855165	89857037	1873	89856555	174	250.63	14.38	NM_028475	Ubap2l	89856387	-168	No	CRE	Half CRE	yes
chr11	93746273	93748407	2135	93747108	173	187.91	12.39	NM_001013375	Utp18	93747080	-28	No	No	Half CRE	yes
chr16	57606409	57607851	1443	57606987	173	363.22	19.71	NM_025599	2610528E23Rik	57606980	-7	TGACGTCA	CRE	Half CRE	yes
chr19	5609390	5610737	1348	5610082	173	385.35	13.03	NM_178637	Kat5	5610029	-53	No	CRE	Half CRE	yes
chr5	34678282	34680159	1878	34679594	173	252.76	11.69	NM_011278	Rnf4	34679038	556	No	No	Half CRE	yes
chr11	51911567	51913167	1601	51912296	172	311.41	16.12	NM_019411	Ppp2ca	51912325	-29	TGACGTCA	CRE	Half CRE	yes
chr11	85124039	85125805	1767	85124671	172	279.42	15.42	NM_016910	Ppm1d	85124755	-84	TGACGTCA	CRE	Half CRE	yes
chr11	87860442	87862216	1775	87861085	172	257.53	9.38	NM_173374	Sfrs1	87861172	-87	No	CRE	Half CRE	yes
chr17	31992066	31993394	1329	31992904	172	352.07	15.8	NM_010831	Sik1	31992737	-167	TGACGTCA	CRE	Half CRE	yes
chr3	157699019	157700178	1160	157699617	172	508.77	17.42	NM_001093752	Sfrs11	157699603	-14	No	CRE	Half CRE	yes
chr7	16984743	16986972	2230	16984936	172	169.34	9.34	NM_198631	Zc3h4	16986544	-1608	TGACGTCA	CRE	Half CRE	yes
chr9	77764853	77765933	1081	77765167	172	503.59	19.99	NM_134255	Elovl5	77765174	-7	TGACGTCA	CRE	Half CRE	yes
chr12	40763542	40765173	1632	40764272	171	315.8	8.37	NM_001039515	Arl4a	40764574	302	No	CRE	Half CRE	yes
chr15	36537637	36539567	1931	36539111	171	234.82	7.1	NM_008774	Pabpc1	36538717	-394	No	CRE	Half CRE	yes
chr8	116063428	116064780	1353	116064096	171	423.72	9.06	no_match				TGACGTCA	CRE	Half CRE	no
chr1	13649936	13650999	1064	13650621	104	312.54	16.52	NM_145381	Lactb2	13650590	-31	TGACGTCA	CRE	Half CRE	yes
chr12	109416504	109418878	2375	109418013	170	151.51	8.91	NM_009832	Ccnk	109417947	66	No	CRE	Half CRE	yes
chr14	32063682	32065262	1581	32064669	170	318.75	17.92	NM_027088	Bap1	32064674	-5	No	No	Half CRE	yes
chr17	31701053	31702665	1613	31701727	170	260.91	13.56	NR_027493	Pknox1	31701717	10	No	No	Half CRE	yes
chr17	34160846	34162490	1645	34161608	170	251.99	13.56	NM_009066	Ring1	34161625	17	No	CRE	Half CRE	yes
chr17	95148847	95150048	1202	95149409	170	485.92	17.97	NR_024720	2700099C18Rik	95149439	-30	TGACGTCA	CRE	Half CRE	yes
chr18	9957628	9958809	1182	9958134	170	467.85	16.86	NM_153552	Thoc1	9958177	-43	TGACGTCA	CRE	Half CRE	yes
chr18	21159421	21161281	1861	21159773	170	221.79	10.63	NM_019706	Rnf138	21159841	-68	No	No	Half CRE	yes
chr4	48597583	48599446	1864	48598007	170	244.16	18.75	NM_021436	Tmeff1	48598064	-57	No	No	Half CRE	yes
chr8	3620841	3621911	1071	3621320	170	514.15	16.36	NM_026156	Xab2	3621296	-24	TGACGTCA	CRE	Half CRE	yes
chr8	119681199	119682900	1702	119681828	170	288.45	15.67	NM_001081151	Gan	119682034	-206	No	No	Half CRE	yes
chr1	13836451	13836808	358	13836637	40	234.01	19.87	no_match				No	CRE	Half CRE	yes
chr1	14428178	14428882	705	14428579	42	159.93	13.8	no_match				No	CRE	No	no
chr10	80644974	80646127	1154	80645633	169	422.61	15.09	NM_007828	Dapk3	80646749	-1116	TGACGTCA	CRE	Half CRE	yes
chr10	121176187	121177394	1208	121176745	169	444.32	17.16	NM_173022	BC048403	121176992	-247	TGACGTCA	CRE	Half CRE	yes
chr11	6375100	6376663	1564	6376127	169	332.74	12.19	NM_011221	Purb	6375920	-207	TGACGTCA	CRE	Half CRE	yes
chr15	75739103	75741480	2378	75740021	169	134.48	6.44	NM_178646	Tigd5	75740164	-143	No	CRE	Half CRE	yes
chr17	25152122	25154157	2036	25152885	169	145.61	10.95	NM_134126	Ift140	25153030	-145	No	CRE	Half CRE	yes
chr2	30662355	30664461	2107	30663457	169	201.86	10.32	NM_170592	Mettl11a	30663496	-39	No	No	Half CRE	yes
chr2	30836916	30838203	1288	30837451	169	427.17	15.26	NM_144885	BC005624	30837406	-45	No	CRE	Half CRE	yes
chr2	155890586	155891877	1292	155890958	169	378.84	16.44	NM_139151	Spag4	155890948	10	TGACGTCA	CRE	Half CRE	yes
chr2	164703980	164705940	1961	164704495	169	220.49	5.39	NM_146129	Pcif1	164704867	-372	No	No	Half CRE	yes
chr4	55544980	55546571	1592	55545657	169	208.78	6.57	NM_010637	Klf4	55545347	-310	No	CRE	Half CRE	yes
chr5	66345828	66347759	1932	66347237	169	204.45	15.09	no_match				TGACGTCA	CRE	Half CRE	yes
chr7	52949091	52950391	1301	52949820	169	421.8	16.98	NM_001033356	Ntn5	52939783	10037	No	CRE	Half CRE	yes
chr8	124900183	124901177	995	124900549	169	529.09	18.29	NM_001029994	Zc3h18	124900515	34	No	No	Half CRE	yes
chr13	94268171	94270098	1928	94269712	168	238.37	15.94	NM_021310	Jmy	94269644	-68	No	CRE	Half CRE	yes
chr17	26644395	26645962	1568	26645593	168	281.42	14.03	NM_013642	Dusp1	26645417	-176	TGACGTCA	CRE	Half CRE	yes
chr2	121274397	121276191	1795	121275123	168	267.9	7.55	NM_011354	Serf2	121274963	160	No	CRE	Half CRE	yes
chr3	140874113	140875325	1213	140874816	168	447.91	19.72	NM_008811	Pdha2	140875319	503	No	CRE	Half CRE	yes
chr4	94223011	94223824	814	94223485	168	667.34	17.49	NM_026368	5830433M19Rik	94223475	-10	No	CRE	Half CRE	yes
chr4	155221088	155222470	1383	155221527	168	357.19	18.44	NM_010091	Dvl1	155221520	7	TGACGTCA	CRE	Half CRE	yes
chr7	71082034	71084647	2614	71082642	168	110.72	5.66	NM_021366	Klf13	71083801	1159	No	CRE	Half CRE	yes
chr8	77557081	77558588	1508	77557514	168	329.85	9.64	NM_001136259	Tom1	77557584	-70	No	CRE	Half CRE	yes
chr10	7512172	7513124	953	7512668	167	586.16	27.97	NM_026141	Ppil4	7512691	-23	No	CRE	Half CRE	yes
chr14	79986658	79987676	1019	79987179	167	529.26	11.74	NM_026474	Sugt1	79987497	-318	TGACGTCA	CRE	Half CRE	yes
chr16	38562607	38563774	1168	38562950	167	477.5	22.52	NM_026407	Tmem39a	38562971	-21	TGACGTCA	CRE	Half CRE	yes
chr17	28045533	28047289	1757	28046245	167	69.42	8.26	NM_181413	Anks1	28046284	-39	No	No	Half CRE	yes
chr19	4756025	4757343	1319	4756429	167	373.47	9.75	NM_025717	Rbm4b	4756524	-95	No	CRE	Half CRE	yes
chr19	60865719	60867441	1723	60866696	167	282.47	15.1	NM_010123	Eif3a	60866596	-100	No	CRE	Half CRE	yes
chr8	73992681	73994472	1792	73993090	167	228.85	13.23	NM_025600	Dda1	73993092	-2	No	CRE	Half CRE	yes
chr10	79791443	79793452	2010	79792636	166	164.47	10.08	NM_139292	Reep6	79792914	-278	No	No	Half CRE	yes
chr11	6427976	6429228	1253	6428835	166	419.24	21.43	no_match				TGACGTCA	CRE	Half CRE	yes
chr13	55572381	55574164	1784	55573010	166	245.18	15.74	NM_001030296	Prr7	55565668	7342	TGACGTCA	CRE	Half CRE	yes
chr17	29626275	29629114	2840	29627392	166	75.05	6.02	NM_008842	Pim1	29627989	-597	No	No	Half CRE	yes
chr2	25110519	25111659	1141	25110956	166	478.21	13.86	NM_177344	C730025P13Rik	25110958	-2	No	CRE	Half CRE	yes
chr5	43623498	43625282	1785	43624463	166	148.96	9.73	NM_175937	Cpeb2	43625197	-734	No	No	Half CRE	yes
chr5	114222518	114223349	832	114222788	166	466.54	17.66	NM_025526	Iscu	114222820	-32	No	CRE	Half CRE	yes
chr6	117856594	117858785	2192	117856765	166	173.52	6.76	NM_133834	Hnrnpf	117856833	-68	No	No	Half CRE	yes
chr11	3548352	3549940	1589	3549354	165	303.61	7.92	NM_001159288	Morc2a	3549496	-142	No	No	Half CRE	yes
chr11	102962612	102964350	1739	102963385	165	262.07	12.87	NM_025988	Acbd4	102963001	384	TGACGTCA	CRE	Half CRE	yes
chr12	81891177	81892261	1085	81891480	165	493.64	15.67	NM_178682	4933426M11Rik	81891545	-65	No	No	Half CRE	yes
chr16	20692290	20694032	1743	20693316	165	217.93	15.24	NM_133778	Fam131a	20695129	-1813	No	CRE	Half CRE	yes
chr9	107950845	107952513	1669	107951560	165	268.37	18.31	NM_177910	Gmppb	107951620	-60	No	CRE	Half CRE	yes
chr1	15795476	15796334	859	15795881	50	159.72	10.79	NM_009352	Terf1	15795738	143	No	No	Half CRE	yes
chr12	4081988	4083311	1324	4082565	164	405.41	16.12	NM_153082	Dnajc27	4082611	-46	TGACGTCA	CRE	Half CRE	yes
chr2	19578773	19580649	1877	19579291	164	227.08	7.96	no_match				No	No	Half CRE	yes
chr2	163470097	163471485	1389	163470893	164	386.71	17.6	NM_012032	Serinc3	163470879	-14	No	CRE	Half CRE	yes
chr4	141100868	141103198	2331	141101137	164	152.51	7.42	no_match				No	CRE	Half CRE	yes
chr5	31593017	31594079	1063	31593509	164	481.14	18.73	NM_026298	Ift172	31593487	-22	No	CRE	Half CRE	yes
chr13	8884453	8885537	1085	8885083	163	505.46	15.87	NM_177960	Idi1	8885219	-136	TGACGTCA	CRE	Half CRE	yes
chr14	30780765	30782287	1523	30781486	163	291.74	12.03	NM_019979	Selk	30781565	-79	No	CRE	Half CRE	yes
chr19	42244725	42245816	1092	42245042	163	463.42	21.69	NM_177319	Zfyve27	42245110	-68	TGACGTCA	CRE	Half CRE	yes
chr4	138685614	138687322	1709	138686257	163	227.02	10.52	NM_001163006	2310028O11Rik	138687017	760	No	CRE	Half CRE	yes
chr5	123973425	123974819	1395	123974196	163	343.5	13.73	NM_023232	Diablo	123974173	-23	No	CRE	Half CRE	yes
chr7	150480874	150483157	2284	150482476	163	154.78	14	NR_001461	Kcnq1ot1	150399015	83461	No	CRE	Half CRE	yes
chr9	7836349	7837618	1270	7837105	163	436.44	18.97	NM_007465	Birc2	7835255	-1850	TGACGTCA	CRE	Half CRE	yes
chr9	20965583	20966537	955	20966069	163	542.51	19.99	NM_183408	Pde4a	20970157	-4088	No	CRE	Half CRE	yes
chr9	75256585	75258300	1716	75257876	163	247.64	14.93	NM_015806	Mapk6	75257821	-55	No	CRE	Half CRE	yes
chr12	56921267	56922700	1434	56922190	162	343.64	15.02	NM_001003719	Garnl1	56922154	-36	TGACGTCA	CRE	Half CRE	yes
chr19	29879666	29881289	1624	29881106	162	317.06	17.96	NM_177721	Ranbp6	29887443	6337	No	CRE	No	yes
chr2	180323676	180324836	1161	180324479	162	417.13	17.83	NM_031373	Ogfr	180324165	314	TGACGTCA	CRE	Half CRE	yes
chr5	102193394	102194779	1386	102194055	162	344.25	14.77	NM_173370	Cds1	102194148	-93	TGACGTCA	CRE	Half CRE	yes
chr5	125028753	125029704	952	125029117	162	552.71	22.52	NM_145371	Eif2b1	125029066	-51	No	CRE	Half CRE	yes
chr7	151739057	151740321	1265	151739648	162	403.38	10.95	NM_001033319	Ppfia1	151739591	-57	TGACGTCA	CRE	Half CRE	yes
chr9	44186929	44188262	1334	44187503	162	352.52	11.14	NM_021395	Hyou1	44187572	-69	No	No	Half CRE	yes
chr1	16094150	16096569	2420	16094329	116	109.26	6.7	NM_011291	Rpl7	16094514	185	No	No	Half CRE	yes
chr11	75006585	75009425	2841	75008879	161	66.52	7.99	NM_177708	Rtn4rl1	75007494	1385	No	CRE	No	yes
chr12	85487479	85490002	2524	85488240	161	120.29	7.25	NM_027438	Pnma1	85489439	1199	TGACGTCA	CRE	Half CRE	yes
chr16	94790457	94792942	2486	94791245	161	137.19	8.85	NM_007890	Dyrk1a	94791812	-567	No	CRE	Half CRE	yes
chr18	36507826	36509307	1482	36508354	161	317.68	17.08	NM_001081365	0610010O12Rik	36508277	77	TGACGTCA	CRE	Half CRE	yes
chr5	123086897	123087928	1032	123087268	161	475.8	16.98	no_match				TGACGTCA	CRE	Half CRE	no
chr9	44773147	44773912	766	44773689	161	676.19	26.03	NM_145400	Ube4a	44773683	-6	No	CRE	No	yes
chr9	115218449	115220153	1705	115219742	161	218.16	6.37	NM_024222	Stt3b	115219539	-203	No	No	Half CRE	yes
chr1	16608660	16609727	1068	16609412	94	254.31	10.22	NM_025773	Ube2w	16609367	-45	No	CRE	Half CRE	yes
chr11	51419227	51420735	1509	51420195	160	322.83	7.72	NM_010448	Hnrnpab	51420383	188	No	No	Half CRE	yes
chr13	58315972	58317927	1956	58317226	160	204.11	8.65	NM_152234	Ubqln1	58316953	-273	TGACGTCA	CRE	Half CRE	yes
chr14	75683488	75684520	1033	75684118	160	525.5	22.26	NM_026083	Zc3h13	75684179	-61	No	No	Half CRE	yes
chr2	38781575	38782857	1283	38781960	160	336.47	16.89	NM_010264	Nr6a1	38781981	21	TGACGTCA	CRE	Half CRE	yes
chr3	137806141	137807298	1158	137806411	160	449.1	15.52	NM_001163457	Mttp	137806352	-59	No	CRE	Half CRE	yes
chr11	85047805	85049043	1239	85048651	159	411.39	17.4	NM_025825	Appbp2	85048622	-29	TGACGTCA	CRE	Half CRE	yes
chr11	120851451	120853273	1823	120852651	159	213.14	20.56	NM_027874	Csnk1d	120852647	-4	TGACGTCA	CRE	Half CRE	yes
chr13	41700414	41701968	1555	41701049	159	334.43	19.5	NM_001163572	Tmem170b	41701584	-535	No	No	Half CRE	yes
chr15	68089524	68090848	1325	68090092	159	386.32	12.5	NM_001145888	Zfat	68090418	326	No	No	No	yes
chr19	25035439	25036593	1155	25036111	159	447.44	21.24	NM_146097	Cbwd1	25036048	-63	No	CRE	No	yes
chr2	25187555	25188798	1244	25188128	159	398.02	19.27	NR_027448	AA543186	25188091	-37	No	CRE	Half CRE	yes
chr7	52103879	52106063	2185	52105327	159	156.27	8.86	NM_026270	Akt1s1	52104596	731	No	CRE	Half CRE	yes
chr11	50190271	50191726	1456	50191162	158	277.91	11.72	NM_021510	Hnrnph1	50191220	-58	No	No	Half CRE	yes
chr11	60230027	60231995	1969	60230584	158	191.97	12.65	NM_145427	Atpaf2	60230601	17	No	CRE	Half CRE	yes
chr17	23939571	23940943	1373	23940132	158	360.66	12.69	NM_175229	Srrm2	23940153	-21	No	No	Half CRE	yes
chr17	64680608	64682193	1586	64681410	158	314.55	14.11	NM_001025309	Pja2	64681223	-187	No	No	Half CRE	yes
chr18	12899389	12900394	1006	12899821	158	496.32	20.54	NM_001042418	Cabyr	12899863	-42	No	No	Half CRE	yes
chr2	34626978	34628442	1465	34627483	158	340.67	12.72	NM_001163434	Hspa5	34627609	-126	No	CRE	Half CRE	yes
chr2	120434682	120435556	875	120435140	158	554.24	12.7	NM_025475	Haus2	120435171	-31	No	CRE	Half CRE	yes
chr6	50515932	50517208	1277	50516731	158	426.2	17.03	NR_015581	5430402O13Rik	50516641	90	TGACGTCA	CRE	Half CRE	yes
chr6	71581751	71583659	1909	71583062	158	232.67	7.33	NM_001038695	Kdm3a	71582899	-163	No	No	No	yes
chr7	3655189	3656561	1373	3655596	158	366.28	15.71	NM_029767	Rps9	3655642	-46	TGACGTCA	CRE	Half CRE	yes
chr8	4324451	4325832	1382	4325519	158	346.56	13.16	NM_010485	Elavl1	4325100	-419	TGACGTCA	CRE	Half CRE	yes
chr11	115884974	115886279	1306	115885855	157	397.05	13.94	NM_008211	H3f3b	115885818	-37	No	No	Half CRE	yes
chr12	40948653	40950315	1663	40949808	157	280.21	10.66	NM_013562	Ifrd1	40949776	-32	No	CRE	Half CRE	yes
chr14	121309524	121311071	1548	121310167	157	299.31	11.91	NM_023579	Ipo5	121310415	-248	No	CRE	Half CRE	yes
chr17	28216560	28218194	1635	28217729	157	203.95	8.09	NM_001085555	Tcp11	28217584	-145	No	No	Half CRE	yes
chr17	34257453	34259958	2506	34259294	157	73.42	7.92	NM_010238	Brd2	34258692	-602	No	No	Half CRE	yes
chr18	34665685	34667353	1669	34666536	157	224.06	14.08	NM_146084	Fam13b	34666477	-59	No	No	Half CRE	yes
chr2	84554509	84556610	2102	84555613	157	199.62	9.45	NM_144887	Zdhhc5	84555321	-292	No	CRE	Half CRE	yes
chr4	48777220	48778808	1589	48777853	157	292.71	11.26	no_match				No	CRE	No	no
chr5	23670298	23671355	1058	23670825	157	490.1	22.13	NM_153092	Nupl2	23670780	45	TGACGTCA	CRE	Half CRE	yes
chr5	28396900	28398480	1581	28397711	157	277.14	15.6	NM_153526	Insig1	28397951	-240	No	CRE	Half CRE	yes
chr7	52070199	52072348	2150	52071312	157	149.78	10.45	NM_053074	Nup62	52071789	-477	No	No	No	yes
chr8	13104420	13106170	1751	13105484	157	233.23	7.8	NM_178708	Pcid2	13105343	-141	No	No	Half CRE	yes
chr8	119444804	119446109	1306	119445860	157	391.18	12.45	NM_028131	Cenpn	119445639	221	No	CRE	Half CRE	yes
chr9	106787891	106790145	2255	106789512	157	127.89	9.55	NM_175402	Rbm15b	106789331	-181	No	CRE	Half CRE	yes
chr1	16646593	16647455	863	16647042	71	207.19	11.47	NM_026456	Tceb1	16646946	-96	No	No	Half CRE	yes
chr13	97440249	97441379	1131	97440917	156	452.1	15.98	NM_008255	Hmgcr	97440891	-26	No	CRE	Half CRE	yes
chr17	50254795	50256491	1697	50255691	156	261.75	5.8	NM_181397	Rftn1	50329822	74131	No	No	No	no
chr17	53617941	53619242	1302	53618524	156	354.1	14.6	NM_025887	Rab5a	53618558	-34	TGACGTCA	CRE	Half CRE	yes
chr18	81130112	81131157	1046	81130821	156	438.46	19.34	NM_015805	Atp9b	81130797	-24	No	CRE	Half CRE	yes
chr5	125341677	125344232	2556	125342961	156	114.08	9.38	NM_001081750	Zfp664	125343074	-113	No	No	Half CRE	yes
chr5	149862840	149865238	2399	149864746	156	147.14	11.12	NM_010439	Hmgb1	149864613	-133	No	No	Half CRE	yes
chr7	132850677	132852006	1330	132851322	156	341.39	18.21	NM_001081022	D430042O09Rik	132851389	-67	TGACGTCA	CRE	Half CRE	yes
chr11	54335789	54337076	1288	54336308	155	361.96	17.36	NM_175258	Rapgef6	54336348	-40	No	No	Half CRE	yes
chr12	85757833	85758938	1106	85758201	155	463.49	20.67	NM_025525	Rnf113a2	85758149	52	No	No	Half CRE	yes
chr13	54794823	54796280	1458	54795716	155	259.63	6.6	NR_027395	Rnf44	54795321	-395	No	No	Half CRE	yes
chr14	19070579	19072114	1536	19071008	155	323.15	12.99	NM_011584	Nr1d2	19071620	612	No	No	Half CRE	yes
chr17	48548175	48550262	2088	48549242	155	155.77	6.26	NM_001110832	Nfya	48549145	-97	No	No	Half CRE	yes
chr3	105489681	105491142	1462	105490701	155	305.45	13.92	NM_017397	Ddx20	105490489	-212	No	No	Half CRE	yes
chr4	33334390	33335926	1537	33334672	155	317.23	13.65	NM_001033225	Pnrc1	33335762	1090	TGACGTCA	CRE	Half CRE	yes
chr4	40649741	40651118	1378	40650223	155	324.91	18.91	NM_001025444	Aptx	40650220	-3	TGACGTCA	CRE	Half CRE	yes
chr5	31999809	32001183	1375	32000892	155	372.62	13.18	NM_144541	Bre	32000422	470	TGACGTCA	CRE	Half CRE	yes
chr5	37139437	37140733	1297	37139961	155	358.63	16.86	NM_133724	Cno	37139918	-43	No	CRE	Half CRE	yes
chr5	65883223	65884623	1401	65884252	155	335.56	11.65	NM_133697	1110003E01Rik	65884074	-178	No	CRE	Half CRE	yes
chr6	30253691	30255042	1352	30254576	155	360.63	21.86	NM_009459	Ube2h	30254345	-231	TGACGTCA	CRE	Half CRE	yes
chr6	39542201	39543210	1010	39542563	155	514.08	24.26	NM_026612	Ndufb2	39542581	-18	TGACGTCA	CRE	Half CRE	yes
chr7	52532372	52533325	954	52532703	155	493.61	18.89	no_match				TGACGTCA	CRE	Half CRE	yes
chr8	112302203	112303434	1232	112302488	155	400.18	17.18	NM_009677	Ap1g1	112302539	-51	No	No	Half CRE	yes
chr10	97155091	97157200	2110	97155489	154	182.6	8.51	NM_025724	4921510H08Rik	97155692	-203	No	No	Half CRE	yes
chr12	107022342	107023706	1365	107022906	154	324.3	10.95	NM_011112	Papola	107022911	-5	No	No	Half CRE	yes
chr12	112126558	112127870	1313	112127356	154	377.82	15.02	NM_026048	2810452K22Rik	112127324	-32	TGACGTCA	CRE	Half CRE	yes
chr14	64478326	64479549	1224	64479147	154	415.16	21.85	NM_028228	2610028A01Rik	64479200	-53	TGACGTCA	CRE	Half CRE	yes
chr19	6057405	6058461	1057	6057927	154	448.44	18.17	NM_001160239	Fau	6057892	35	TGACGTCA	CRE	Half CRE	yes
chr19	8848391	8849592	1202	8848961	154	398.19	12.29	NR_015538	Gm2518	8848974	-13	No	No	Half CRE	yes
chr3	30500764	30502138	1375	30501550	154	313.43	13.46	NM_030557	Mynn	30501008	542	No	CRE	Half CRE	yes
chr3	146475277	146476486	1210	146476016	154	417.92	17.7	NM_011100	Prkacb	146475910	-106	No	CRE	Half CRE	yes
chr5	29704365	29705637	1273	29704980	154	367.6	20.36	NM_020295	Lmbr1	29704930	-50	No	No	Half CRE	yes
chr5	69947690	69948619	930	69948175	154	545.06	25.55	NM_172711	Guf1	69948180	-5	No	CRE	Half CRE	yes
chr7	54050534	54051986	1453	54051114	154	324.4	14.04	NM_001005247	Hps5	54051048	-66	No	No	Half CRE	yes
chr9	121619133	121620044	912	121619447	154	534.05	17.97	NM_026794	Deb1	121619506	-59	No	No	Half CRE	yes
chr1	16655134	16655820	687	16655340	44	206.78	13.86	NM_026392	Tmem70	16655271	69	No	No	Half CRE	yes
chr1	17087027	17088363	1337	17087650	47	112.86	8.19	NM_020604	Jph1	17087879	229	No	No	Half CRE	yes
chr10	41995979	41998432	2454	41997547	153	99.47	9.06	NM_019740	Foxo3	41996548	-999	No	CRE	Half CRE	yes
chr11	53163606	53165550	1945	53164158	153	220.12	10.7	NM_033565	Aff4	53164268	-110	TGACGTCA	CRE	Half CRE	yes
chr11	62094360	62095654	1295	62094947	153	364.94	14.84	NM_029704	Ttc19	62094974	-27	TGACGTCA	CRE	Half CRE	yes
chr12	103706801	103708050	1250	103707304	153	396.13	15.82	NM_013747	Golga5	103708119	-815	No	CRE	Half CRE	yes
chr12	106922472	106924181	1710	106923512	153	245.62	16.86	NM_178613	4933433P14Rik	106923561	-49	No	CRE	Half CRE	yes
chr18	13131360	13133097	1738	13132294	153	224.77	5.34	NM_008378	Impact	13130760	1534	No	No	Half CRE	yes
chr18	35090724	35092493	1770	35091595	153	217.44	7.89	NM_144866	Etf1	35091657	62	No	No	Half CRE	yes
chr18	80452221	80453671	1451	80452978	153	306.91	16.73	NM_025861	Pqlc1	80453045	-67	No	CRE	Half CRE	yes
chr2	72816716	72819151	2436	72818616	153	147.8	4.94	NM_001018042	Sp3	72818503	-113	No	No	Half CRE	yes
chr4	32743663	32744694	1032	32744096	153	495.87	18.88	NM_001081392	Mdn1	32744093	3	No	No	Half CRE	yes
chr5	4103891	4105024	1134	4104805	153	432.66	10.48	NM_020010	Cyp51	4104697	-108	No	CRE	Half CRE	yes
chr1	21068952	21069895	944	21069490	40	132.67	10.6	NM_177409	Tram2	21069306	-184	No	No	No	yes
chr11	4997950	5000568	2619	4999068	152	91.48	5.27	NM_007968	Ewsr1	4999080	12	No	No	Half CRE	yes
chr12	32339119	32340396	1278	32339699	152	388.48	23.48	NM_028002	Dus4l	32339691	-8	No	CRE	Half CRE	yes
chr14	9995424	9996795	1372	9996315	152	357.53	9.34	no_match				No	No	No	no
chr15	65618151	65619461	1311	65618615	152	348.41	15.44	NM_133766	Efr3a	65618602	13	TGACGTCA	CRE	Half CRE	yes
chr16	56029114	56030497	1384	56029914	152	326.02	13.98	NM_001024622	Pcnp	56029830	-84	No	CRE	Half CRE	yes
chr17	25320845	25322024	1180	25321524	152	361.71	15.97	no_match				No	No	Half CRE	yes
chr17	28313817	28314691	875	28314094	152	551.37	20.59	NM_172617	Zfp523	28314362	-268	TGACGTCA	CRE	Half CRE	yes
chr17	87845352	87846899	1548	87846583	152	281.17	7.86	NM_007589	Calm2	87846275	-308	No	CRE	Half CRE	yes
chr3	40752834	40754708	1875	40753515	152	178.7	6.65	NM_001040399	Larp2	40754552	-1037	No	No	Half CRE	yes
chr3	116364695	116365956	1262	116365570	152	313.85	15.17	NM_008246	Hiat1	116365595	25	No	No	Half CRE	yes
chr7	100022350	100024145	1796	100022793	152	226.17	6.13	NM_001080995	4632434I11Rik	100022742	-51	No	CRE	Half CRE	yes
chr9	50815979	50818015	2037	50817116	152	188.69	10.71	NM_178710	Sik2	50817178	62	No	CRE	Half CRE	yes
chr10	87818841	87820672	1832	87820241	151	241.37	10.26	NM_027878	Dram1	87819820	-421	No	CRE	Half CRE	yes
chr11	52045027	52046146	1120	52045496	151	429.75	21.07	NM_011543	Skp1a	52045496	0	TGACGTCA	CRE	Half CRE	yes
chr12	110030203	110031575	1373	110030945	151	122.01	8.64	NM_009537	Yy1	110031520	-575	TGACGTCA	CRE	Half CRE	yes
chr19	4810422	4812079	1658	4811195	151	252.39	10.6	NM_019869	Rbm14	4811634	439	No	No	Half CRE	yes
chr4	132767785	132769791	2007	132768528	151	186.09	11.67	NM_008154	Gpr3	132768451	-77	TGACGTCA	CRE	Half CRE	yes
chr9	44142393	44143769	1377	44142658	151	331.21	12.64	NM_010436	H2afx	44142797	-139	No	No	Half CRE	yes
chr9	45713998	45715532	1535	45715023	151	312.11	12.11	NM_178709	Rnf214	45714960	-63	No	No	No	yes
chr9	96263891	96265443	1553	96264786	151	293.26	9.56	NM_007502	Atp1b3	96264718	-68	No	CRE	Half CRE	yes
chr1	23262537	23264168	1632	23263075	95	173.38	8.58	no_match				No	No	Half CRE	yes
chr1	23928390	23929704	1315	23929357	65	143.9	7.32	NM_028534	Smap1	23929128	-229	No	No	Half CRE	yes
chr15	98397329	98398799	1471	98398165	150	289.02	10.61	NM_009833	Ccnt1	98398067	-98	No	CRE	Half CRE	yes
chr17	56650318	56652506	2189	56651975	150	111.16	10.06	NM_011483	Znrf4	56651906	-69	TGACGTCA	CRE	Half CRE	yes
chr17	69766288	69767342	1055	69766730	150	471.36	18.02	NR_026848	C030034I22Rik	69765786	944	No	No	Half CRE	yes
chr18	46900215	46902159	1945	46901252	150	205.93	13.15	NM_026217	Atg12	46901233	-19	No	No	Half CRE	yes
chr19	3851359	3852775	1417	3851695	150	300.41	9.73	NM_013490	Chka	3851772	-77	No	CRE	Half CRE	yes
chr2	166840138	166841655	1518	166840774	150	285.46	18.81	NM_153065	Ddx27	166840812	-38	No	CRE	Half CRE	yes
chr4	95633234	95634521	1288	95634019	150	295.05	8.96	NM_030014	Hook1	95634069	-50	No	No	Half CRE	yes
chr4	131064706	131066630	1925	131065388	150	186.96	6.32	no_match				No	No	No	no
chr7	17459431	17461192	1762	17460604	150	214.17	12.17	NM_001081655	Dact3	17460665	-61	No	No	Half CRE	yes
chr8	26711516	26713432	1917	26712032	150	206.76	7.74	NM_001001735	Whsc1l1	26712777	-745	No	CRE	Half CRE	yes
chr8	88078523	88079708	1186	88079300	150	413.22	16.38	NM_019794	Dnaja2	88079170	-130	No	CRE	Half CRE	yes
chr8	107812839	107814430	1592	107813806	150	239	7.47	NM_028888	4931428F04Rik	107812950	-856	No	No	Half CRE	yes
chr9	4309031	4310202	1172	4309489	150	407.35	14.66	NM_026276	Aasdhppt	4309494	5	No	CRE	Half CRE	yes
chr10	42221502	42222981	1480	42222148	149	267.23	8.26	NM_017472	Snx3	42221859	289	No	No	Half CRE	yes
chr10	80217549	80218720	1172	80217767	149	401.52	12.53	NM_199322	Dot1l	80217950	-183	No	No	Half CRE	yes
chr11	115794048	115795438	1391	115794845	149	349.54	20.4	NM_020483	Sap30bp	115794972	-127	No	No	Half CRE	yes
chr15	83935426	83936646	1221	83936095	149	344.83	15.26	NM_013873	Sult4a1	83936184	89	TGACGTCA	CRE	Half CRE	yes
chr17	31794964	31796046	1083	31795731	149	437.11	16.69	NM_001163769	U2af1	31795699	-32	No	CRE	Half CRE	yes
chr17	32172775	32174123	1349	32173330	149	290.6	16.86	NM_028244	Rrp1b	32173106	224	No	CRE	Half CRE	yes
chr17	34723262	34724985	1724	34723885	149	232.73	8.58	NM_134116	Gpsm3	34726889	-3004	TGACGTCA	CRE	Half CRE	yes
chr18	75165036	75166065	1030	75165437	149	480.13	20.87	NM_001001181	BC031181	75165553	-116	No	CRE	Half CRE	yes
chr19	4624912	4626072	1161	4625646	149	429.66	19.31	NM_023131	Rce1	4625617	-29	TGACGTCA	CRE	Half CRE	yes
chr2	14976273	14977568	1296	14976827	149	373.79	21.13	NM_029466	Arl5b	14976988	-161	TGACGTCA	CRE	Half CRE	yes
chr2	131808210	131809872	1663	131809184	149	284.06	14.63	no_match				No	CRE	Half CRE	no
chr3	107498844	107500122	1279	107499572	149	360.17	16.53	NM_145542	Ahcyl1	107499466	-106	TGACGTCA	CRE	Half CRE	yes
chr3	123210578	123212039	1462	123211391	149	297.08	10.07	NM_008939	Prss12	123149830	61561	No	CRE	Half CRE	yes
chr5	31504271	31505842	1572	31504721	149	235.47	13.29	NM_175311	Zfp513	31504606	-115	No	No	Half CRE	yes
chr5	135539449	135540568	1120	135539968	149	438.27	19.78	NM_025375	Wbscr22	135539980	12	TGACGTCA	CRE	Half CRE	yes
chr7	4763274	4764872	1599	4764008	149	261.23	10.13	NM_133777	Ube2s	4763942	-66	No	CRE	Half CRE	yes
chr14	54873040	54874221	1182	54873621	148	400.23	14.92	NM_001113358	Dad1	54873604	-17	No	CRE	Half CRE	yes
chr17	35301213	35302607	1395	35302076	148	337.23	14.83	NM_020027	Bat2	35299993	-2083	No	CRE	Half CRE	yes
chr18	24687811	24689104	1294	24688748	148	346.69	18.81	NM_144861	Rprd1a	24688705	-43	TGACGTCA	CRE	Half CRE	yes
chr2	37557924	37559539	1616	37559108	148	218.21	7.59	no_match				No	No	Half CRE	yes
chr4	40916937	40919055	2119	40917928	148	158.27	7.37	NM_023739	Nfx1	40917975	-47	No	CRE	Half CRE	yes
chr7	51751542	51752588	1047	51751929	148	422.34	16.11	NM_028169	Fam71e1	51751957	-28	TGACGTCA	CRE	Half CRE	yes
chr7	146432820	146435007	2188	146434276	148	137.37	11.92	NM_001033206	Pwwp2b	146434380	-104	TGACGTCA	CRE	Half CRE	yes
chr8	73033691	73034775	1085	73034336	148	405.13	19.88	NM_019883	Uba52	73034266	-70	No	CRE	Half CRE	yes
chr8	125758831	125760676	1846	125758972	148	170.38	9.6	NM_030176	Spata2L	125760109	1137	TGACGTCA	CRE	Half CRE	yes
chr1	24106304	24107636	1333	24106969	79	174.06	6.16	NM_026604	Fam135a	24107180	211	No	No	Half CRE	yes
chr11	23669990	23671723	1734	23671121	147	262.68	11.56	NM_009044	Rel	23670970	-151	TGACGTCA	CRE	Half CRE	yes
chr13	30636430	30637609	1180	30637201	147	386.76	20.52	NM_025710	Uqcrfs1	30637185	-16	TGACGTCA	CRE	Half CRE	yes
chr14	33326094	33327531	1438	33326980	147	297.17	14.93	NM_001081221	Ercc6	33326706	274	No	CRE	Half CRE	yes
chr15	33616785	33617958	1174	33617645	147	389.16	18.92	NM_001085421	Tspyl5	33617638	-7	TGACGTCA	CRE	Half CRE	yes
chr15	89259498	89260847	1350	89260378	147	312.04	14.24	NM_007692	Chkb	89260330	-48	No	CRE	Half CRE	yes
chr15	94419495	94420698	1204	94420331	147	397.24	19.19	NM_008971	Twf1	94420255	-76	No	CRE	Half CRE	yes
chr16	23107205	23108891	1687	23107563	147	237.87	8.14	NM_013506	Eif4a2	23107551	12	No	No	Half CRE	yes
chr18	76144067	76145537	1471	76145151	147	284.86	8.21	NM_145356	Zbtb7c	75979831	165320	No	CRE	Half CRE	no
chr2	120965387	120966778	1392	120966165	147	314	12.87	NM_177846	Lcmt2	120966434	269	No	No	Half CRE	yes
chr4	153330718	153332210	1493	153331342	147	281.04	17.06	NM_001163019	A430005L14Rik	153331345	-3	No	CRE	Half CRE	yes
chr7	116661924	116663306	1383	116662632	147	266.14	13.59	NM_011975	Rpl27a	116662708	-76	TGACGTCA	CRE	Half CRE	yes
chr8	48798407	48800304	1898	48799559	147	194.46	11.47	NM_172407	Cdkn2aip	48799285	-274	No	No	Half CRE	yes
chr9	108975883	108977225	1343	108976674	147	340.82	19.23	NM_172774	Atrip	108976625	-49	No	CRE	Half CRE	yes
chr9	115973094	115974551	1458	115974090	147	291.2	19.72	NM_028638	Gadl1	115818572	155518	No	No	Half CRE	no
chr1	24684952	24686312	1361	24685395	150	298.59	20.07	NM_026719	Lmbrd1	24685382	13	TGACGTCA	CRE	Half CRE	yes
chr11	120433766	120435084	1319	120434498	146	340.93	8.19	NM_011032	P4hb	120434250	-248	No	No	Half CRE	yes
chr15	12250597	12252421	1825	12251195	146	205.4	13.38	NM_025673	Golph3	12251250	-55	TGACGTCA	CRE	Half CRE	yes
chr17	29168810	29170160	1351	29169566	146	344	14.36	NM_013663	Sfrs3	29169617	-51	No	CRE	Half CRE	yes
chr17	35118479	35119655	1177	35119046	146	376.76	19.76	NM_030597	Lsm2	35119074	-28	TGACGTCA	CRE	Half CRE	yes
chr19	4162783	4163679	897	4163332	146	491.59	23.92	NM_021485	Rps6kb2	4163245	-87	No	No	Half CRE	yes
chr19	37000057	37001165	1109	37000590	146	416.03	18.07	NM_001080706	Btaf1	37000568	22	TGACGTCA	CRE	Half CRE	yes
chr4	137149438	137150642	1205	137149667	146	347.51	15.94	NM_130879	Usp48	137150103	-436	TGACGTCA	CRE	Half CRE	yes
chr4	142801635	142803449	1815	142802627	146	209.81	9.61	NM_001081355	Prdm2	142802612	-15	No	CRE	Half CRE	yes
chr5	25003233	25005903	2671	25005508	146	90.1	9.57	NM_001081383	Mll3	25004601	-907	No	CRE	Half CRE	yes
chr7	31434613	31435534	922	31435174	146	535.26	16.54	NM_133693	Rbm42	31435247	73	No	No	Half CRE	yes
chr7	39055927	39056792	866	39056414	146	548.32	20.33	NM_025390	Pop4	39056367	-47	TGACGTCA	CRE	Half CRE	yes
chr1	26743986	26744648	663	26744351	98	343.84	14.35	NM_001033764	4931408C20Rik	26744305	-46	No	No	No	yes
chr13	44828559	44829802	1244	44829345	145	364.89	17.03	NM_021878	Jarid2	44826271	3074	TGACGTCA	CRE	Half CRE	yes
chr15	78707011	78708411	1401	78707639	145	291.11	10.74	NM_145929	Gga1	78707619	20	No	CRE	Half CRE	yes
chr17	32420331	32422332	2002	32421684	145	207.61	11.26	NM_020508	Brd4	32421068	-616	No	CRE	Half CRE	yes
chr18	11815658	11816973	1316	11815863	145	342.11	16.3	NM_001081223	Rbbp8	11816350	-487	TGACGTCA	CRE	Half CRE	yes
chr19	35879328	35880906	1579	35880083	145	287.25	7.02	no_match				No	CRE	Half CRE	no
chr19	45857031	45859061	2031	45858646	145	171.46	7.27	NM_023799	Mgea5	45857781	-865	No	CRE	Half CRE	yes
chr2	179905679	179906831	1153	179906603	145	357.06	11.01	NM_019822	Adrm1	179906292	311	No	CRE	Half CRE	yes
chr3	36470170	36471490	1321	36470982	145	363.23	19.18	NM_009828	Ccna2	36470918	-64	TGACGTCA	CRE	Half CRE	yes
chr4	134408258	134410422	2165	134409918	145	151.55	6.76	NM_025382	Tmem57	134409260	-658	No	No	Half CRE	yes
chr6	146590634	146592053	1420	146590998	145	295.42	19.04	NM_025315	Med21	146591100	-102	TGACGTCA	CRE	Half CRE	yes
chr7	80682331	80683312	982	80682806	145	496.41	18.25	NM_001081345	Chd2	80686632	3826	TGACGTCA	CRE	Half CRE	yes
chr7	137662436	137664106	1671	137663070	145	240.44	11.61	NM_013799	Ate1	137663053	-17	No	No	Half CRE	yes
chr8	97361662	97362893	1232	97362261	145	372.16	17.41	NM_134141	Ciapin1	97362240	-21	No	No	Half CRE	yes
chr9	107456364	107457501	1138	107456907	145	348.12	12.84	NM_019713	Rassf1	107456986	-79	No	CRE	No	yes
chr11	53243613	53245044	1432	53244309	144	305.16	10.35	NM_025352	Uqcrq	53244333	24	No	CRE	Half CRE	yes
chr14	9004919	9005994	1076	9005547	144	429.91	10.78	NM_024221	Pdhb	9005506	-41	No	CRE	Half CRE	yes
chr15	76353228	76354717	1490	76353744	144	209.13	17.93	NM_130893	Scrt1	76352559	-1185	TGACGTCA	CRE	Half CRE	yes
chr15	80063575	80065082	1508	80064375	144	280.52	14.74	NM_178719	Smcr7l	80064549	-174	No	CRE	Half CRE	yes
chr17	36106245	36107437	1193	36106858	144	392.87	20.96	NM_013854	Abcf1	36106695	-163	No	CRE	Half CRE	yes
chr19	29886919	29888129	1211	29887515	144	380.11	24.34	NM_177721	Ranbp6	29887443	-72	TGACGTCA	CRE	Half CRE	yes
chr2	31829460	31830682	1223	31829942	144	393.17	23.54	NM_172268	Nup214	31829969	-27	TGACGTCA	CRE	Half CRE	yes
chr2	91550217	91551668	1452	91550980	144	307.29	18.53	NM_178724	Harbi1	91551106	-126	No	No	Half CRE	yes
chr2	103600588	103602009	1422	103601454	144	342.29	16.93	NM_153126	Nat10	103601407	-47	No	CRE	Half CRE	yes
chr2	130985016	130986543	1528	130985957	144	236.7	11.64	NM_026091	1700037H04Rik	130985756	-201	No	CRE	Half CRE	yes
chr2	172265625	172266618	994	172266045	144	368.87	18.15	NM_025542	2410001C21Rik	172266077	-32	No	No	Half CRE	yes
chr3	95462383	95463807	1425	95462644	144	301.95	9.12	NM_008562	Mcl1	95462642	2	No	CRE	Half CRE	yes
chr5	30061890	30063085	1196	30062479	144	371.77	17.1	NM_001127367	Dnajb6	30062437	42	No	No	Half CRE	yes
chr5	144089904	144091096	1193	144090912	144	375.7	21.29	NM_028379	Zdhhc4	144090905	-7	No	CRE	Half CRE	yes
chr7	88357486	88359475	1990	88359093	144	172.93	6.4	NM_008803	Pde8a	88358689	404	No	CRE	Half CRE	yes
chr9	7763573	7765351	1779	7764802	144	202.67	9.44	NM_133739	Tmem123	7764076	726	No	CRE	Half CRE	yes
chr9	21350260	21352236	1977	21351173	144	146.8	9.98	NM_153141	Carm1	21351337	-164	No	No	No	yes
chr9	59139027	59139950	924	59139380	144	507.56	19.19	NM_028121	Adpgk	59139378	2	No	CRE	Half CRE	yes
chr9	123021700	123023056	1357	123022337	144	339.83	20.37	NM_001081188	Exosc7	123022348	-11	No	No	Half CRE	yes
chr1	30929811	30930925	1115	30930744	83	247.96	8.72	no_match				No	CRE	Half CRE	yes
chr1	31005482	31007628	2147	31006687	227	259.14	13	NM_011200	Ptp4a1	31006600	-87	No	CRE	Half CRE	yes
chr10	120415238	120416883	1646	120416468	143	240.23	11.12	NM_001081193	Lemd3	120416386	-82	No	No	Half CRE	yes
chr11	69494540	69495916	1377	69495459	143	317.05	20.7	NM_030702	Senp3	69495472	13	No	No	Half CRE	yes
chr11	72420323	72422336	2014	72421017	143	195.07	5.14	NM_025985	Ube2g1	72420762	255	No	No	Half CRE	yes
chr11	97627278	97628511	1234	97627939	143	374.39	20.53	NM_026186	Ccdc49	97627870	-69	No	No	Half CRE	yes
chr13	51746624	51747516	893	51747070	143	517.72	21.97	NM_029279	Secisbp2	51747082	-12	No	No	Half CRE	yes
chr13	73741003	73741871	869	73741389	143	501.44	20.69	NM_146047	Clptm1l	73741748	-359	TGACGTCA	CRE	Half CRE	yes
chr16	17921601	17922945	1345	17922117	143	298.72	19.12	NM_153150	Slc25a1	17928312	6195	No	CRE	No	yes
chr17	24550660	24552381	1722	24551581	143	227.39	19.43	NM_001080127	Rnps1	24551619	-38	No	CRE	Half CRE	yes
chr19	4396474	4398687	2214	4397279	143	133.8	5.01	NM_001001984	Kdm2a	4397077	-202	No	No	Half CRE	yes
chr2	22923449	22925003	1555	22924551	143	281.39	13.08	NM_001102437	Acbd5	22924591	-40	No	No	Half CRE	yes
chr2	129625745	129627777	2033	129626403	143	179.71	7.9	NM_001038635	Stk35	129626252	151	No	No	Half CRE	yes
chr3	157609561	157611008	1448	157609918	143	285.07	13.38	NM_001013806	Ankrd13c	157610429	-511	TGACGTCA	CRE	Half CRE	yes
chr4	150481484	150483021	1538	150482732	143	297.06	12.23	NM_001081557	Camta1	151235855	753123	No	No	Half CRE	no
chr7	112547993	112549370	1378	112548599	143	322.18	13.6	NM_199009	Fam160a2	112548525	-74	No	CRE	Half CRE	yes
chr7	146037487	146038765	1279	146038022	143	325.53	18.02	NM_026391	Ppp2r2d	146038068	-46	TGACGTCA	CRE	Half CRE	yes
chr9	69245362	69246409	1048	69245723	143	466.87	22.67	NM_145618	Narg2	69245804	-81	TGACGTCA	CRE	Half CRE	yes
chr10	79611275	79613472	2198	79611552	142	64.27	6.06	NM_021565	Midn	79611034	518	No	CRE	Half CRE	yes
chr10	94150807	94152101	1295	94151351	142	352.72	17.04	NR_015524	4932415G12Rik	94151358	7	No	No	Half CRE	yes
chr12	57017461	57018672	1212	57018202	142	403.93	13.91	no_match				No	CRE	Half CRE	no
chr17	28044188	28045230	1043	28044723	142	161.57	12.66	NM_026836	Taf11	28044669	-54	TGACGTCA	CRE	Half CRE	yes
chr2	53049620	53051655	2036	53050377	142	182.53	5.37	NM_018785	Prpf40a	53050221	-156	No	No	Half CRE	yes
chr6	86618595	86619828	1234	86619504	142	377.43	23.54	NM_010751	Mxd1	86619153	-351	TGACGTCA	CRE	Half CRE	yes
chr7	72016938	72018214	1277	72017917	142	361.89	22.96	NM_023239	Ndnl2	72017926	9	TGACGTCA	CRE	Half CRE	yes
chr9	95459093	95461698	2606	95459735	142	76.11	4.32	NM_198414	Paqr9	95460235	-500	No	No	Half CRE	yes
chr1	33726296	33727549	1254	33726663	58	149.99	10.08	NM_008922	Prim2	33726603	-60	No	CRE	Half CRE	yes
chr10	77084354	77086278	1925	77084990	141	171.7	11.61	NM_019803	Ube2g2	77085065	-75	No	CRE	Half CRE	yes
chr11	116703912	116705345	1434	116704829	141	308.48	11.7	NM_028865	1110005A03Rik	116704828	1	No	No	No	yes
chr12	8928143	8929736	1594	8928446	141	244.16	15.85	NM_008640	Laptm4a	8928112	334	No	No	Half CRE	yes
chr12	87165252	87166454	1203	87165844	141	383.25	20.92	NM_001081423	Ttll5	87165659	185	No	CRE	Half CRE	yes
chr15	101076277	101077509	1233	101076916	141	349.51	17.41	no_match				No	CRE	Half CRE	yes
chr17	25998011	25998734	724	25998494	141	567.21	17.92	NM_001163766	Wdr90	25998460	-34	No	CRE	Half CRE	yes
chr5	121995097	121996477	1381	121995992	141	313.62	23.09	NM_010765	Mapkapk5	121995901	-91	No	CRE	Half CRE	yes
chr6	136775863	136777283	1421	136776705	141	275.82	11.26	NM_021714	Wbp11	136776649	-56	No	CRE	Half CRE	yes
chr7	20334294	20335485	1192	20334888	141	340.7	15.45	NM_008990	Pvrl2	20334922	34	TGACGTCA	CRE	Half CRE	yes
chr8	73396843	73397929	1087	73397424	141	424.27	18.08	NM_026964	Ccdc124	73397389	-35	No	CRE	Half CRE	yes
chr8	96535474	96537186	1713	96536772	141	221.03	5.63	NM_011787	Amfr	96536540	-232	No	CRE	Half CRE	yes
chr9	108550766	108552240	1475	108551764	141	293.8	11.92	NM_011790	Arih2	108551711	-53	No	No	Half CRE	yes
chr1	33776545	33777406	862	33776979	60	228.73	14.8	NM_008999	Rab23	33776740	239	No	No	No	yes
chr10	62382893	62384138	1246	62383348	140	367.47	25.03	NM_175194	Slc25a16	62383380	-32	No	CRE	Half CRE	yes
chr11	79067432	79068897	1466	79068237	140	288.74	16.46	NM_019653	Wsb1	79068197	-40	TGACGTCA	CRE	Half CRE	yes
chr12	25335715	25337239	1525	25336661	140	275.11	10.17	NM_178357	Klf11	25336235	426	TGACGTCA	CRE	Half CRE	yes
chr12	70297628	70299502	1875	70298134	140	207.22	10.51	NM_027269	1110034A24Rik	70299416	1282	No	No	Half CRE	yes
chr12	75065194	75066016	823	75065476	140	555.96	24.54	NM_178392	Snapc1	75065516	-40	No	CRE	Half CRE	yes
chr13	101420559	101422199	1641	101421495	140	248.23	8.48	NM_001015889	Taf9	101421561	-66	No	CRE	Half CRE	yes
chr14	76510132	76511241	1110	76510638	140	408.36	19.8	NM_026177	1200011I18Rik	76510622	-16	No	CRE	Half CRE	yes
chr15	11924644	11926216	1573	11925804	140	247.39	14.83	NM_011294	Sub1	11925762	-42	No	CRE	Half CRE	yes
chr15	81640909	81642714	1806	81641879	140	223.84	7.26	NM_017376	Tef	81641843	36	No	No	No	yes
chr2	28980036	28981487	1452	28980533	140	262.33	12.33	NM_198033	Setx	28980511	22	No	CRE	Half CRE	yes
chr2	30092527	30093857	1331	30093179	140	313.54	15.85	NR_028299	1700084E18Rik	30093151	-28	TGACGTCA	CRE	Half CRE	yes
chr2	90909970	90911024	1055	90910497	140	331.58	16.09	NM_026721	Slc39a13	90910378	-119	No	CRE	Half CRE	yes
chr2	168031559	168033261	1703	168032639	140	221.47	10.2	NM_009628	Adnp	168032562	-77	No	CRE	Half CRE	yes
chr3	40886074	40888034	1961	40887406	140	134.89	7.38	NM_027558	Pgrmc2	40886968	-438	No	No	Half CRE	yes
chr4	14752866	14754040	1175	14753801	140	409.34	23.44	NM_152812	Otud6b	14753734	-67	No	CRE	Half CRE	yes
chr4	43996047	43997845	1799	43996331	140	153.76	14.6	NM_001002787	Ccin	43996375	-44	TGACGTCA	CRE	Half CRE	yes
chr5	111198834	111200243	1410	111199639	140	321.82	7.81	NM_029337	Ep400	111199736	97	No	No	Half CRE	yes
chr5	121062015	121064104	2090	121063080	140	173.06	12.48	NM_028041	Ddx54	121063138	-58	No	CRE	Half CRE	yes
chr5	143667203	143668987	1785	143667726	140	197.02	6.67	NM_007393	Actb	143668403	677	No	No	Half CRE	yes
chr9	20692162	20693467	1306	20692580	140	349.46	17.48	NM_145610	Ppan	20692618	-38	TGACGTCA	CRE	Half CRE	yes
chr10	17954231	17955352	1122	17954784	139	338.86	16.86	NM_144820	Ccdc28a	17954787	3	No	CRE	Half CRE	yes
chr10	84379544	84380774	1231	84380298	139	367.17	17.96	NM_183172	Ric8b	84380360	-62	No	CRE	Half CRE	yes
chr12	113145538	113147062	1525	113146397	139	270.35	10.75	NM_011625	Ppp1r13b	113146266	-131	No	No	No	yes
chr16	3743615	3745379	1765	3744059	139	166.07	8.91	NM_148924	Zfp263	3744098	-39	No	CRE	Half CRE	yes
chr17	24843954	24844972	1019	24844618	139	394.39	23.82	NM_145396	Tbl3	24844598	-20	TGACGTCA	CRE	Half CRE	yes
chr18	37803352	37804315	964	37803885	139	456.32	17.91	NM_175770	Taf7	37803858	-27	No	No	Half CRE	yes
chr18	80665796	80667240	1445	80666458	139	276.82	11.47	NM_026295	Ctdp1	80666406	-52	No	CRE	Half CRE	yes
chr19	42054961	42057264	2304	42055639	139	135.22	7.26	NM_028152	Mms19	42055626	-13	No	No	Half CRE	yes
chr2	25127176	25128389	1214	25127979	139	305.1	19.38	NM_175300	Anapc2	25128018	-39	No	No	Half CRE	yes
chr2	118981893	118983158	1266	118982723	139	343.39	19.51	NM_001033136	Fam82a2	118982691	-32	No	CRE	Half CRE	yes
chr2	162842410	162843596	1187	162843176	139	386.47	19.86	NM_172150	Ift52	162843207	-31	No	CRE	Half CRE	yes
chr3	58495206	58496722	1517	58496056	139	245.14	11.13	NM_009174	Siah2	58496310	254	No	No	Half CRE	yes
chr3	146067122	146068619	1498	146067761	139	254.89	12.91	NM_138744	Ssx2ip	146067650	111	No	CRE	Half CRE	yes
chr6	47403614	47405312	1699	47404909	139	237.89	8.35	NM_012042	Cul1	47404322	587	No	No	No	yes
chr6	57652601	57654011	1411	57653355	139	291.77	18.98	NM_133737	Lancl2	57652629	726	TGACGTCA	CRE	Half CRE	yes
chr8	47555724	47557362	1639	47557006	139	213.26	12.41	NM_007981	Acsl1	47556395	611	No	No	Half CRE	yes
chr9	79640404	79641686	1283	79641388	139	369.6	15.12	NM_133718	Tmem30a	79641237	-151	No	CRE	Half CRE	yes
chr9	119891909	119893510	1602	119892216	139	180.56	7.71	NM_153287	Csrnp1	119893776	1560	No	No	Half CRE	yes
chr1	33870647	33871940	1294	33871313	81	130.58	8.42	NM_133817	Zfp451	33871272	-41	No	No	Half CRE	yes
chr1	33963861	33965353	1493	33964737	67	136.18	10.53	NM_177235	Bend6	33964466	-271	TGACGTCA	CRE	Half CRE	no
chr13	67931648	67932812	1165	67931973	138	371.63	15.11	NM_198322	Zfp273	67914752	17221	TGACGTCA	CRE	Half CRE	yes
chr15	12046794	12048987	2194	12047309	138	123.39	5.88	NM_011767	Zfr	12047605	-296	No	CRE	Half CRE	yes
chr15	81846130	81847148	1019	81846809	138	407.06	13.22	NM_010247	Xrcc6	81846798	11	No	No	Half CRE	yes
chr19	8830851	8832125	1275	8831600	138	311.07	9.77	NM_016813	Nxf1	8831592	8	No	CRE	Half CRE	yes
chr19	47164521	47165658	1138	47165211	138	387.85	13.86	NM_011053	Pdcd11	47165255	-44	No	CRE	Half CRE	yes
chr2	32143042	32144575	1534	32144249	138	245.83	9.45	NM_001080968	Golga2	32143772	477	No	CRE	Half CRE	yes
chr4	97951444	97952772	1329	97952374	138	319.81	7.51	no_match				No	CRE	Half CRE	no
chr5	138612059	138613776	1718	138612444	138	224.27	7.07	NM_008568	Mcm7	138613090	646	No	No	Half CRE	yes
chr5	139935902	139936925	1024	139936611	138	430.34	17.68	NM_028469	3110082I17Rik	139936488	-123	No	CRE	Half CRE	yes
chr5	140407839	140409699	1861	140408732	138	156.39	16.6	NM_175522	Elfn1	140383896	24836	TGACGTCA	CRE	Half CRE	yes
chr8	112260884	112262206	1323	112261733	138	332.87	17.78	NM_001080930	Atxn1l	112261639	-94	TGACGTCA	CRE	Half CRE	yes
chr9	64100704	64101955	1252	64101565	138	351.15	17.26	NM_008927	Map2k1	64101412	-153	No	No	Half CRE	yes
chr9	106723995	106724998	1004	106724251	138	392.52	16.22	NM_001015507	Vprbp	106724306	-55	No	No	Half CRE	yes
chr10	114751603	114753167	1565	114752649	137	274.48	14.81	NM_024454	Rab21	114752647	-2	No	No	Half CRE	yes
chr11	109511444	109513393	1950	109512221	137	159.48	14.92	NM_021880	Prkar1a	109512262	-41	TGACGTCA	CRE	Half CRE	yes
chr12	112276300	112278681	2382	112276628	137	111.29	5.59	NM_198023	Rcor1	112278008	-1380	No	No	Half CRE	yes
chr12	112996050	112997704	1655	112997068	137	244.34	16.93	NM_008450	Klc1	112997059	9	TGACGTCA	CRE	Half CRE	yes
chr15	98747848	98748972	1125	98748671	137	370.24	16.96	NM_029098	Lmbr1l	98748529	-142	No	CRE	Half CRE	yes
chr16	17233279	17234505	1227	17233667	137	351.52	15.4	NM_178922	Hic2	17233679	-12	TGACGTCA	CRE	Half CRE	yes
chr18	46756666	46758115	1450	46757408	137	286.45	14.43	NM_010120	Eif1a	46757357	51	No	No	Half CRE	yes
chr19	5844933	5846658	1726	5846048	137	146.66	10.78	NR_003513	Neat1	5845478	-570	TGACGTCA	CRE	Half CRE	yes
chr19	24551010	24552482	1473	24552050	137	257.18	18.91	NM_026520	Fam122a	24551964	-86	No	No	Half CRE	yes
chr19	29064218	29065717	1500	29064848	137	283.43	16.93	NM_025950	Cdc37l1	29064983	-135	No	CRE	Half CRE	yes
chr3	108086233	108087871	1639	108087530	137	230.45	7.8	NM_019972	Sort1	108087049	481	No	CRE	Half CRE	yes
chr5	33677300	33679008	1709	33678163	137	239.79	14.19	NM_021500	Maea	33678220	-57	No	No	Half CRE	yes
chr5	141180157	141181543	1387	141180768	137	217.12	8.25	NM_172724	AA881470	141180976	-208	No	No	Half CRE	yes
chr7	52780602	52782123	1522	52781638	137	264.28	17.26	NM_008654	Myd116	52781583	-55	TGACGTCA	CRE	Half CRE	yes
chr7	97278041	97279352	1312	97278576	137	319.98	12.42	NM_146194	Picalm	97278741	-165	No	No	Half CRE	yes
chr8	72240124	72241136	1013	72240403	137	423.18	20.27	NM_181274	Zfp869	72240385	-18	TGACGTCA	CRE	Half CRE	yes
chr8	73062392	73063934	1543	73062798	137	212.17	6.99	NM_007924	Ell	73063573	-775	No	No	Half CRE	yes
chr8	73894931	73895975	1045	73895502	137	356.34	16.52	NM_029865	Ocel1	73895251	251	No	CRE	Half CRE	yes
chr9	64020051	64021379	1329	64020728	137	322.76	15.02	NM_026507	Zwilch	64020738	10	TGACGTCA	CRE	Half CRE	yes
chr9	121766016	121767408	1393	121766848	137	302.99	9.13	NM_001112668	Gm9790	121766649	-199	No	CRE	No	yes
chr1	34496041	34497132	1092	34496307	59	152.96	7.51	NM_027159	Ccdc115	34496517	210	No	No	No	yes
chr11	60351090	60352863	1774	60351545	136	128.32	6.57	NM_172943	Alkbh5	60351184	361	No	CRE	Half CRE	yes
chr11	69793303	69795171	1869	69793809	136	199.71	13.48	NR_027884	Rai12	69793745	-64	No	CRE	Half CRE	yes
chr13	49436106	49437211	1106	49436792	136	371.93	12.51	NM_029791	Bicd2	49436917	-125	No	CRE	Half CRE	yes
chr15	72920648	72921704	1057	72921244	136	411.98	10.75	NM_053068	Chrac1	72920841	403	No	No	Half CRE	yes
chr17	71824185	71825605	1421	71824665	136	264.26	9.67	NM_028887	Smchd1	71824683	18	TGACGTCA	CRE	Half CRE	yes
chr2	60047035	60048815	1781	60048644	136	219.83	6.79	NM_020575	March7	60047992	652	TGACGTCA	CRE	Half CRE	yes
chr3	142544011	142545556	1546	142544977	136	285.76	12.05	NM_178654	Pkn2	142544954	-23	No	No	No	yes
chr4	45332765	45333845	1081	45333236	136	360.81	14.31	NM_025513	Exosc3	45333475	239	No	No	Half CRE	yes
chr5	73881147	73883961	2815	73883557	136	87.29	4.5	NM_178896	Dcun1d4	73882320	1237	No	No	Half CRE	yes
chr6	38500672	38502413	1742	38501384	136	235.98	12.29	NM_138680	Luc7l2	38501518	-134	No	No	Half CRE	yes
chr6	106718939	106719701	763	106719129	136	573.1	20.02	NM_027296	Trnt1	106719165	-36	TGACGTCA	CRE	Half CRE	yes
chr7	35840690	35842245	1556	35841619	136	250.92	13.46	NM_009884	Cebpg	35841585	-34	No	No	No	yes
chr7	117204162	117205855	1694	117205112	136	218.62	11.99	NM_009281	Zfp143	117205215	-103	No	CRE	Half CRE	yes
chr8	26707388	26708495	1108	26708056	136	380.8	17.62	NM_173012	Letm2	26707959	-97	TGACGTCA	CRE	Half CRE	yes
chr9	24955164	24956845	1682	24956349	136	236.24	11.87	NM_020586	Herpud2	24956280	-69	No	CRE	Half CRE	yes
chr1	34899173	34900626	1454	34899904	116	268.01	20.1	NM_001160235	Fam168b	34899895	-9	No	No	Half CRE	yes
chr10	127930139	127931758	1620	127930976	135	231	17.26	NM_010860	Myl6	127930881	-95	TGACGTCA	CRE	Half CRE	yes
chr11	32077888	32078945	1058	32078567	135	438.8	10.01	no_match				No	CRE	No	no
chr11	78058467	78059930	1464	78059215	135	280.68	16.82	NM_009297	Supt6h	78059205	-10	No	No	Half CRE	yes
chr11	97643071	97644226	1156	97643824	135	395.53	19.57	NM_022891	Rpl23	97643753	-71	No	CRE	Half CRE	yes
chr11	120458728	120460512	1785	120459686	135	214.78	11.72	NM_011568	Thoc4	120459679	-7	No	No	Half CRE	yes
chr13	42552954	42554258	1305	42553353	135	345.47	9.38	no_match				TGACGTCA	CRE	Half CRE	no
chr14	52002063	52003548	1486	52002494	135	266.84	12.95	NM_001039250	Gm7247	51981430	21064	TGACGTCA	CRE	Half CRE	no
chr14	69901705	69903838	2134	69903224	135	128.3	10.83	NM_026331	Slc25a37	69903160	-64	No	CRE	Half CRE	yes
chr17	33896518	33897851	1334	33897624	135	299.93	14.06	NM_008997	Rab11b	33897431	-193	No	CRE	Half CRE	yes
chr18	60720167	60721140	974	60720389	135	480.53	27.09	NM_025776	Rbm22	60720439	-50	No	No	Half CRE	yes
chr19	12039480	12040592	1113	12040024	135	377.08	13.48	NM_001033174	Osbp	12040333	-309	No	No	Half CRE	yes
chr2	139891961	139892909	949	139892495	135	418.06	15.28	NM_175225	Tasp1	139892496	1	No	No	Half CRE	yes
chr2	167317640	167318986	1347	167318417	135	303.88	13.16	NM_170756	Spata2	167318374	-43	No	No	Half CRE	yes
chr5	34162444	34164418	1975	34163028	135	165.22	10.08	NM_001081102	Whsc1	34163477	-449	TGACGTCA	CRE	Half CRE	yes
chr6	87799934	87801766	1833	87801042	135	210.12	6.26	NM_001109745	Cnbp	87801100	58	No	No	Half CRE	yes
chr7	52002973	52004643	1671	52004163	135	231.76	11.49	NM_133945	Vrk3	52003998	165	TGACGTCA	CRE	Half CRE	yes
chr7	52184335	52185623	1289	52184896	135	296.12	11.26	NM_001077264	Ap2a1	52184860	-36	No	No	Half CRE	yes
chr7	118225388	118227140	1753	118226103	135	221.45	6.17	NM_001040131	Eif4g2	118226544	441	No	No	Half CRE	yes
chr8	97124874	97126945	2072	97125902	135	169.6	7.88	NM_026274	Rspry1	97125840	62	No	No	No	yes
chr9	72062354	72063592	1239	72063156	135	317.56	11.4	no_match				No	CRE	No	no
chr9	117949019	117950446	1428	117949542	135	304.63	11.49	NM_001048146	Azi2	117949616	-74	No	CRE	Half CRE	yes
chrX	46230732	46231555	824	46230957	135	571.24	17.05	NM_001085499	Gm595	46230890	-67	No	CRE	Half CRE	yes
chr1	34906497	34907489	993	34906843	57	152.45	13.9	NM_145516	Plekhb2	34906803	40	No	No	Half CRE	yes
chr10	80638901	80639884	984	80639366	134	260.48	12.04	NM_007907	Eef2	80639375	-9	TGACGTCA	CRE	Half CRE	yes
chr11	23154901	23157746	2846	23155538	134	76.27	8.25	NM_134014	Xpo1	23156040	-502	No	No	Half CRE	yes
chr11	59040808	59042128	1321	59041761	134	301.4	13.57	NM_007476	Arf1	59041769	8	No	CRE	Half CRE	yes
chr11	69726959	69728130	1172	69727550	134	325.24	17.91	NM_019726	Gps2	69727693	-143	No	No	Half CRE	yes
chr11	76030360	76031524	1165	76031069	134	332.85	18.13	NM_021294	Dbil5	76031114	-45	No	No	Half CRE	yes
chr11	102045753	102047013	1261	102046617	134	337.1	24.92	NM_172947	Lsm12	102046570	-47	TGACGTCA	CRE	Half CRE	yes
chr11	103558654	103559789	1136	103559241	134	376.37	15.11	NM_019650	Gosr2	103559024	-217	TGACGTCA	CRE	Half CRE	yes
chr12	77504330	77507133	2804	77505098	134	58.25	5.2	NM_001002012	Hspa2	77505162	-64	No	CRE	Half CRE	yes
chr12	104626622	104628003	1382	104626854	134	275.51	16.15	NM_026580	Otub2	104626914	-60	No	CRE	Half CRE	yes
chr13	64262605	64263936	1332	64263057	134	287.75	20.27	NM_019986	Habp4	64263173	-116	TGACGTCA	CRE	Half CRE	yes
chr14	70977048	70978304	1257	70977444	134	303.77	12.44	NM_153136	Nudt18	70977653	-209	No	CRE	Half CRE	yes
chr15	80085313	80086595	1283	80085576	134	288.02	7.33	NM_009716	Atf4	80085613	-37	No	No	Half CRE	yes
chr15	81702275	81703517	1243	81702928	134	334.81	14.13	NM_080633	Aco2	81702892	36	No	CRE	Half CRE	yes
chr16	57391475	57391954	480	57391716	134	809.6	21	NM_030163	Filip1l	57353389	38327	No	No	Half CRE	no
chr17	24606694	24608424	1731	24607528	134	182.52	5.53	NM_025954	Pgp	24607417	111	No	No	Half CRE	yes
chr18	63851311	63852695	1385	63852109	134	317.79	19.85	NM_016792	Txnl1	63852013	-96	No	CRE	Half CRE	yes
chr18	67934257	67935386	1130	67934535	134	372.97	10.82	NM_028112	Seh1l	67934529	6	No	No	Half CRE	yes
chr19	3767332	3769346	2015	3768053	134	150.89	5.27	NM_144871	Suv420h1	3767420	633	No	CRE	Half CRE	yes
chr3	106524314	106525439	1126	106524614	134	386.08	12.91	NM_001039488	4933421E11Rik	106524599	15	No	No	Half CRE	yes
chr5	86601163	86602294	1132	86601996	134	395.69	14.5	NM_172712	Uba6	86601768	-228	No	CRE	Half CRE	yes
chr5	115069021	115070222	1202	115069548	134	227.63	12.4	NM_022017	Trpv4	115108396	38848	TGACGTCA	CRE	Half CRE	yes
chr6	115802800	115804195	1396	115803477	134	281.65	11.04	NM_031177	Ift122	115803547	-70	No	CRE	Half CRE	yes
chr7	119822305	119823537	1233	119822797	134	338.23	18.55	NM_009346	Tead1	119823106	-309	TGACGTCA	CRE	Half CRE	yes
chr7	146574163	146575592	1430	146574624	134	277.23	18.84	NM_183144	Inpp5a	146575007	-383	TGACGTCA	CRE	Half CRE	yes
chr8	86131445	86132913	1469	86132092	134	266.58	13.84	NM_018808	Dnajb1	86132073	19	No	No	Half CRE	yes
chr8	94879431	94880539	1109	94880102	134	273.79	10.41	NM_018826	Irx5	94881694	-1592	No	CRE	Half CRE	yes
chr9	96019314	96020340	1027	96019677	134	436.45	19.92	NM_177352	Gk5	96019847	-170	TGACGTCA	CRE	Half CRE	yes
chr1	35166304	35167446	1143	35166958	91	117.02	6.14	no_match				No	No	No	no
chr10	61911826	61913185	1360	61912513	133	289.71	17.55	NM_181423	Supv3l1	61912441	-72	No	No	Half CRE	yes
chr11	101162559	101163965	1407	101163607	133	297.53	23.45	NM_019584	Becn1	101163581	-26	TGACGTCA	CRE	Half CRE	yes
chr13	101602436	101603817	1382	101603376	133	296.55	18.44	NM_022885	Slc30a5	101603382	6	No	No	Half CRE	yes
chr16	4077191	4078213	1023	4077852	133	422.59	24.32	NM_026508	Trap1	4077810	-42	TGACGTCA	CRE	Half CRE	yes
chr16	23127490	23128558	1069	23127836	133	399.98	17.9	NM_145480	Rfc4	23127803	-33	No	CRE	Half CRE	yes
chr18	14941227	14942187	961	14941632	133	438.96	17.55	NM_001100449	Taf4b	14941753	-121	TGACGTCA	CRE	Half CRE	yes
chr18	31793429	31795135	1707	31794704	133	215.23	13	NM_172965	Sap130	31794036	668	No	No	Half CRE	yes
chr2	109120466	109121662	1197	109120909	133	350.79	18.2	NM_139303	Kif18a	109120894	15	TGACGTCA	CRE	Half CRE	yes
chr2	160471223	160472811	1589	160471668	133	241.82	15.12	NM_009408	Top1	160471632	36	No	CRE	Half CRE	yes
chr3	94818888	94820857	1970	94820090	133	156.8	7.07	NM_030074	Zfp687	94819160	-930	No	CRE	Half CRE	yes
chr4	88956392	88957583	1192	88956978	133	333.37	18.82	NM_007670	Cdkn2b	88956941	-37	TGACGTCA	CRE	Half CRE	yes
chr5	35103616	35105335	1720	35104380	133	219.88	19.44	NM_010414	Htt	35104388	-8	TGACGTCA	CRE	Half CRE	yes
chr5	145991967	145993173	1207	145992601	133	382.98	13.29	NM_001083958	Zfp655	145992583	18	No	CRE	Half CRE	yes
chr6	54631192	54632987	1796	54631578	133	197.03	20.26	NM_026629	2410066E13Rik	54631765	-187	TGACGTCA	CRE	Half CRE	yes
chr7	71229522	71230130	609	71229706	133	41.45	2.73	no_match				No	CRE	No	no
chr7	99817143	99819017	1875	99818653	133	191.48	11.18	NM_029078	Pcf11	99818394	-259	No	No	Half CRE	yes
chr8	34842104	34843216	1113	34842320	133	354.47	12.03	NM_026584	Gtf2e2	34842513	-193	No	No	Half CRE	yes
chr1	35171317	35173139	1823	35172356	299	458.62	5.56	no_match				No	No	No	no
chr1	35184091	35185277	1187	35184949	73	130.84	7.51	no_match				No	No	No	no
chr11	84952847	84954374	1528	84953738	132	262.56	11.18	NM_001029934	Usp32	84953457	-281	No	No	Half CRE	yes
chr12	21422894	21424261	1368	21423677	132	300.95	11.64	NM_011739	Ywhaq	21423297	-380	No	CRE	Half CRE	yes
chr15	58246479	58248008	1530	58247027	132	239.1	13.16	NM_145959	D15Ertd621e	58247036	-9	No	CRE	Half CRE	yes
chr16	8829432	8831423	1992	8829973	132	183.75	7.83	NM_001081400	1810013L24Rik	8830192	-219	No	CRE	Half CRE	yes
chr16	31948074	31949300	1227	31948613	132	372.96	21.87	NR_027897	0610012G03Rik	31948607	-6	No	CRE	Half CRE	yes
chr19	34002703	34004081	1379	34003509	132	314.68	11.5	no_match				No	CRE	Half CRE	no
chr19	53388103	53389229	1127	53388833	132	280.05	14.38	NM_001008542	Mxi1	53384995	3838	TGACGTCA	CRE	Half CRE	no
chr4	108251618	108252606	989	108251958	132	428.33	17.3	NM_172697	Prpf38a	108251941	-17	No	No	Half CRE	yes
chr5	9161060	9162404	1345	9161880	132	324.98	17.57	NM_011806	Dmtf1	9161776	-104	No	CRE	Half CRE	yes
chr6	148159834	148161365	1532	148160616	132	258.89	8.64	NM_026168	Ergic2	148160544	-72	No	No	Half CRE	yes
chr7	120656584	120657716	1133	120657323	132	374.27	13	NM_026143	Far1	120657375	-52	No	CRE	Half CRE	yes
chr8	96909638	96911578	1941	96910193	132	162.34	9.55	NM_022331	Herpud1	96910399	-206	No	CRE	Half CRE	yes
chr9	54581748	54582697	950	54582325	132	455.64	26.17	NM_001025376	Wdr61	54582317	-8	TGACGTCA	CRE	Half CRE	yes
chr9	70389582	70391367	1786	70390553	132	192.64	11.71	NM_026337	Sltm	70390584	-31	No	No	Half CRE	yes
chr1	36425655	36426428	774	36425999	40	133.12	10.9	NM_172652	4632411B12Rik	36426026	27	No	No	No	yes
chr11	22890083	22891204	1122	22890586	131	384.23	19.88	NM_009837	Cct4	22890592	-6	TGACGTCA	CRE	Half CRE	yes
chr12	110031578	110033223	1646	110032815	131	40.6	3.5	NM_009537	Yy1	110031520	1295	No	No	Half CRE	yes
chr13	38085350	38086531	1182	38086120	131	356.02	11.95	NM_025965	Ssr1	38086059	-61	No	No	Half CRE	yes
chr14	52898356	52899904	1549	52899260	131	257.86	10.4	NM_172601	Rab2b	52899004	-256	No	No	Half CRE	yes
chr16	21794042	21795060	1019	21794392	131	432.79	21.42	no_match				TGACGTCA	CRE	Half CRE	yes
chr2	156022060	156023141	1082	156022466	131	373.9	11.7	NM_172674	Phf20	156022382	84	No	CRE	Half CRE	yes
chr3	16082846	16083997	1152	16083131	131	384.91	22.04	NR_027375	Ythdf3	16083182	-51	No	CRE	Half CRE	yes
chr3	102861737	102862697	961	102862244	131	468.92	22.52	NM_010937	Nras	102862207	37	No	No	No	yes
chr5	112754982	112756007	1026	112755367	131	372.33	19.62	NM_018783	Tfip11	112755388	-21	No	No	Half CRE	yes
chr5	119857452	119859004	1553	119858328	131	233.89	17.19	no_match				TGACGTCA	CRE	Half CRE	yes
chr5	124777225	124778745	1521	124777967	131	194.87	8.59	NM_028310	2810006K23Rik	124778097	-130	No	CRE	Half CRE	yes
chr6	120615252	120617606	2355	120616083	131	122.64	8.37	NM_001128151	Cecr2	120616438	-355	No	No	Half CRE	yes
chr7	17508412	17510291	1880	17509511	131	146.58	9.45	NM_007590	Calm3	17509381	-130	No	No	Half CRE	yes
chr7	35097718	35098950	1233	35098587	131	349.83	19.22	no_match				No	CRE	Half CRE	yes
chr7	52379201	52380481	1281	52379797	131	280.81	11.61	NM_013725	Rps11	52379749	-48	No	CRE	Half CRE	yes
chr10	20672036	20673308	1273	20672381	130	288	19.83	NM_026203	Ahi1	20672390	-9	TGACGTCA	CRE	Half CRE	yes
chr11	70041795	70043241	1447	70042559	130	208.25	15.88	NM_007528	Bcl6b	70043223	664	TGACGTCA	CRE	Half CRE	yes
chr14	58508210	58509575	1366	58509144	130	280.57	8.35	NM_029492	Zdhhc20	58509099	-45	No	CRE	Half CRE	yes
chr16	96348655	96349914	1260	96349115	130	302.23	14.53	NM_008251	Hmgn1	96349332	217	TGACGTCA	CRE	Half CRE	yes
chr17	25409764	25411458	1695	25410949	130	212.34	7.1	NR_027452	LOC100272221	25411068	-119	No	No	Half CRE	yes
chr19	6140411	6141760	1350	6140922	130	269.99	7.17	NM_019722	Arl2	6141137	215	No	CRE	Half CRE	yes
chr19	6275663	6278047	2385	6276767	130	77.79	6.95	NM_010119	Ehd1	6276895	-128	No	CRE	Half CRE	yes
chr19	41337600	41338993	1394	41338546	130	260.11	15.3	NM_133352	Tm9sf3	41338494	-52	No	No	Half CRE	yes
chr19	42164300	42165753	1454	42164763	130	272.04	13.67	NM_145501	Pi4k2a	42164924	-161	No	No	Half CRE	yes
chr19	56896129	56897167	1039	56896749	130	420.72	15.23	NM_001002238	Tdrd1	56900698	-3949	No	CRE	Half CRE	yes
chr2	31938538	31940298	1761	31939307	130	94.76	5.93	NM_175511	Fam78a	31939225	-82	No	No	Half CRE	yes
chr2	126959123	126960169	1047	126959670	130	381.98	23.11	NM_144818	Ncaph	126959639	-31	TGACGTCA	CRE	Half CRE	yes
chr2	181021921	181023121	1201	181022788	130	355.11	13.55	NM_198169	Gmeb2	181022671	-117	No	No	Half CRE	yes
chr3	30691676	30692940	1265	30692245	130	336.34	12.69	NM_027016	Sec62	30691797	448	No	No	Half CRE	yes
chr3	108642975	108643711	737	108643525	130	553.1	21.32	NM_011504	Stxbp3a	108643420	-105	TGACGTCA	CRE	Half CRE	yes
chr4	44180070	44181561	1492	44180332	130	229.9	8.27	NM_175201	Rnf38	44180410	78	No	CRE	No	yes
chr5	104907633	104908424	792	104908081	130	498.07	17.79	NM_008861	Pkd2	104888475	19606	No	CRE	Half CRE	yes
chr5	105844173	105845448	1276	105844779	130	261.07	15.63	NM_001033550	Lrrc8b	105844793	-14	No	No	Half CRE	yes
chr5	135643952	135645055	1104	135644291	130	379.19	14.71	NM_009745	Bcl7b	135644241	50	No	CRE	Half CRE	yes
chr7	125727558	125728764	1207	125728243	130	294.42	18.56	NM_172476	Tmc7	125728200	-43	TGACGTCA	CRE	Half CRE	yes
chr9	14588498	14589689	1192	14589068	130	373.4	15.34	NM_018736	Mre11a	14589150	-82	No	CRE	Half CRE	yes
chr9	45762343	45763830	1488	45763355	130	245.25	12.45	NM_172257	Sidt2	45763332	-23	No	CRE	Half CRE	yes
chr10	29919799	29920715	917	29920425	129	466.68	21.11	NM_001109747	2610036L11Rik	29920346	-79	TGACGTCA	CRE	Half CRE	yes
chr11	6525639	6526649	1011	6526078	129	420.08	19.08	NM_134011	Tbrg4	6526070	-8	TGACGTCA	CRE	Half CRE	yes
chr11	61667614	61669180	1567	61668605	129	246.68	16.81	NM_013881	Ulk2	61668594	-11	No	CRE	Half CRE	yes
chr11	113544505	113546688	2184	113545447	129	109.22	6.68	NM_138598	D11Wsu99e	113545465	18	No	No	Half CRE	yes
chr13	19487092	19488065	974	19487671	129	436.55	21.58	NM_024270	Stard3nl	19487621	-50	TGACGTCA	CRE	Half CRE	yes
chr16	3908294	3909536	1243	3908970	129	259.56	7.55	NM_029738	Cluap1	3909008	-38	No	No	Half CRE	yes
chr17	34986959	34987926	968	34987338	129	382.52	15.93	NM_001045863	Rdbp	34987335	3	No	CRE	Half CRE	yes
chr19	7314786	7316130	1345	7315741	129	268.94	12.71	NM_027643	Nat11	7315712	-29	No	No	Half CRE	yes
chr2	102239845	102241427	1583	102240639	129	264.76	7.06	NM_020267	Trim44	102241057	418	No	CRE	Half CRE	yes
chr3	40603678	40604912	1235	40603945	129	343.53	20.13	NM_011495	Plk4	40603872	73	TGACGTCA	CRE	Half CRE	yes
chr3	95428245	95429595	1351	95428887	129	257.58	10.42	NM_001026212	Ensa	95428901	-14	No	No	Half CRE	yes
chr5	139676129	139677491	1363	139676450	129	297.75	9.77	NM_024451	Unc84a	139676623	-173	No	CRE	Half CRE	yes
chr5	145900126	145902089	1964	145901224	129	128.63	8.95	NM_001008705	Bud31	145901265	-41	No	No	Half CRE	yes
chr6	128749204	128749995	792	128749589	129	493.77	18.48	no_match				TGACGTCA	CRE	Half CRE	yes
chr7	106330720	106331760	1041	106331249	129	329.66	11.2	NM_026384	Dgat2	106331223	-26	No	No	Half CRE	yes
chr9	122260256	122261454	1199	122260626	129	309.12	13.68	NM_026179	Abhd5	122260733	-107	No	No	Half CRE	yes
chr1	36501706	36502423	718	36502217	40	153.02	10.1	NM_001013374	Lman2l	36502084	-133	No	No	No	yes
chr10	12912294	12913322	1029	12913010	128	391.22	17.53	NM_181470	Ltv1	12912943	-67	No	No	Half CRE	yes
chr10	62064616	62065597	982	62065053	128	383.44	14.73	NM_019553	Ddx21	62065046	-7	No	No	Half CRE	yes
chr10	117146946	117148245	1300	117147773	128	300.29	11.03	NM_010786	Mdm2	117147772	-1	No	CRE	Half CRE	yes
chr10	126477841	126479806	1966	126479017	128	168.11	14.16	NM_010792	Mettl1	126478987	30	No	No	Half CRE	yes
chr12	70284445	70286097	1653	70285074	128	240.95	7.67	NM_025589	Rpl36al	70285054	-20	No	CRE	Half CRE	yes
chr12	112775445	112777491	2047	112776910	128	159.76	7.18	NM_178041	Eif5	112776311	599	No	No	Half CRE	yes
chr14	60995958	60998348	2391	60997067	128	103.67	10.08	NM_028113	Fam123a	60997182	-115	No	CRE	Half CRE	yes
chr15	66408761	66409784	1024	66409135	128	414.1	17.13	NM_001081409	Phf20l1	66409133	2	No	CRE	Half CRE	yes
chr15	93228229	93229363	1135	93228757	128	323.23	21.81	NM_146062	Pphln1	93228780	-23	No	CRE	Half CRE	yes
chr17	73185472	73187050	1579	73186002	128	247.09	6.48	NM_027166	Ypel5	73186043	-41	No	No	Half CRE	yes
chr2	128792713	128794148	1436	128793013	128	274.95	8.56	NM_178404	Zc3h6	128793137	-124	No	No	Half CRE	yes
chr2	156831864	156833362	1499	156832735	128	258.57	8.88	NM_025853	Dsn1	156832811	76	TGACGTCA	CRE	Half CRE	yes
chr2	167486525	167487810	1286	167487199	128	276.32	8.55	NM_145538	Tmem189	167487044	-155	No	CRE	Half CRE	yes
chr3	30993506	30994963	1458	30993971	128	241.08	14.13	NM_011386	Skil	30993982	-11	TGACGTCA	CRE	Half CRE	yes
chr5	90794329	90796005	1677	90795637	128	232.96	18.22	NM_030886	Ankrd17	90795211	-426	No	CRE	Half CRE	yes
chr5	143721653	143723100	1448	143722001	128	180.59	10.09	NM_007984	Fscn1	143722033	-32	TGACGTCA	CRE	Half CRE	yes
chr5	147644005	147645066	1062	147644455	128	358.43	19.92	NM_019647	Rpl21	147644465	-10	No	CRE	Half CRE	yes
chr7	99784833	99786208	1376	99785686	128	280.7	10.49	NM_028665	Ankrd42	99785652	-34	No	No	Half CRE	yes
chr7	149280177	149281724	1548	149281270	128	233.79	16.24	no_match				TGACGTCA	CRE	Half CRE	yes
chr8	77632880	77634267	1388	77633306	128	285.4	18.27	NM_008566	Mcm5	77633426	-120	TGACGTCA	CRE	Half CRE	yes
chr9	65193633	65194975	1343	65193863	128	324.37	16.47	NM_016688	Pdcd7	65193874	-11	No	No	Half CRE	yes
chr10	43987728	43988754	1027	43988183	127	397.39	19.88	NM_053069	Atg5	43988163	20	TGACGTCA	CRE	Half CRE	yes
chr10	110601220	110602898	1679	110601900	127	236.07	11.85	NM_001003717	Osbpl8	110601857	43	No	No	Half CRE	yes
chr11	32354597	32356203	1607	32355640	127	215.89	5.82	NM_173784	Ubtd2	32355371	269	No	No	Half CRE	yes
chr11	76056891	76057926	1036	76057227	127	373.69	20.15	NM_183263	Rnmtl1	76057237	-10	TGACGTCA	CRE	Half CRE	yes
chr11	96804714	96805920	1207	96805163	127	321.78	14.91	NM_134021	Pnpo	96805333	170	No	CRE	Half CRE	yes
chr12	34114121	34115205	1085	34114466	127	395.06	23.18	NM_172253	Twistnb	34114488	-22	No	CRE	Half CRE	yes
chr13	100873423	100874217	795	100874071	127	501.46	21.91	NM_001081061	Bdp1	100874025	-46	TGACGTCA	CRE	Half CRE	yes
chr14	17197019	17198604	1586	17197555	127	257.13	12.19	NM_009409	Top2b	17197719	-164	No	No	Half CRE	yes
chr16	93710985	93712601	1617	93712028	127	211.32	13.39	NM_026700	Dopey2	93712151	-123	No	CRE	Half CRE	yes
chr17	7031867	7033137	1271	7032766	127	295.92	9.91	no_match				TGACGTCA	CRE	Half CRE	yes
chr17	24277816	24279132	1317	24278662	127	276.98	9.48	NM_011062	Pdpk1	24278561	-101	No	No	Half CRE	yes
chr19	41921498	41923388	1891	41922883	127	161.23	8.27	NM_177603	Frat2	41922622	-261	No	CRE	Half CRE	yes
chr2	28554777	28556353	1577	28555659	127	197.35	10.83	NM_001033874	1190002A17Rik	28555680	-21	No	No	Half CRE	yes
chr2	32305935	32308039	2105	32307000	127	115.32	7.31	NM_146118	Slc25a25	32306939	-61	No	CRE	Half CRE	yes
chr2	32631016	32632203	1188	32631278	127	287.45	15.11	NM_178595	Ptrh1	32631340	-62	TGACGTCA	CRE	Half CRE	yes
chr2	136716597	136718295	1699	136717274	127	215.99	14.26	NM_021527	Mkks	136717142	-132	TGACGTCA	CRE	Half CRE	yes
chr6	71389427	71391454	2028	71390764	127	152.34	9.26	NM_024288	Rmnd5a	71390482	-282	No	No	Half CRE	yes
chr6	83456406	83457479	1074	83456964	127	372.61	18.08	NM_001162521	Dguok	83456963	-1	TGACGTCA	CRE	Half CRE	yes
chr6	119797386	119798810	1425	119798224	127	264.91	8.39	NM_053204	Erc1	119798168	-56	No	CRE	Half CRE	yes
chr7	129210080	129211382	1303	129210597	127	288.82	14.21	NM_026140	Ears2	129210577	-20	No	No	Half CRE	yes
chr1	36527927	36529414	1488	36528476	65	115.68	8.24	NM_033570	Cnnm4	36528441	35	TGACGTCA	CRE	Half CRE	yes
chr1	36568436	36569879	1444	36568752	54	120.66	7.38	NM_001039551	Cnnm3	36568720	32	No	No	Half CRE	yes
chr1	36614347	36615434	1088	36614919	44	94.86	7.18	NM_001126047	Sema4c	36615226	307	TGACGTCA	CRE	Half CRE	yes
chr1	36739366	36740791	1426	36740024	91	171.51	14.75	NM_001126046	Fam178b	36740028	4	No	No	Half CRE	yes
chr11	72608703	72610540	1838	72609366	126	189.69	10.52	NM_001024926	Cyb5d2	72609341	-25	No	CRE	Half CRE	yes
chr11	74536763	74538347	1585	74537914	126	255.33	13.65	NM_013625	Pafah1b1	74537886	-28	TGACGTCA	CRE	Half CRE	yes
chr11	119352053	119353424	1372	119352715	126	293.33	15.02	NM_177394	A730011L01Rik	119353013	-298	No	CRE	Half CRE	yes
chr15	82176201	82176980	780	82176373	126	464.98	15.11	NM_026914	1500032L24Rik	82176475	-102	TGACGTCA	CRE	Half CRE	yes
chr15	89185511	89186642	1132	89186164	126	342.07	20.7	NM_001115132	Ncaph2	89186152	12	TGACGTCA	CRE	Half CRE	yes
chr16	15593997	15594978	982	15594610	126	428.39	23.98	NM_001159351	Ube2v2	15594611	1	No	No	Half CRE	yes
chr16	90220526	90221864	1339	90220750	126	251.2	11.69	NM_011434	Sod1	90220986	-236	No	CRE	Half CRE	yes
chr17	36046081	36047398	1318	36047003	126	287.05	16.35	NM_001142744	2610110G12Rik	36047013	10	No	No	Half CRE	yes
chr18	60685403	60686439	1037	60685808	126	314.53	15.1	NM_026302	Dctn4	60685874	-66	No	CRE	Half CRE	yes
chr2	90518645	90520000	1356	90519524	126	248.89	13.48	NM_021512	Nup160	90517371	2153	No	No	Half CRE	yes
chr2	132078781	132079391	611	132079083	126	562.02	14.11	NM_011045	Pcna	132078916	-167	No	CRE	Half CRE	yes
chr5	48763209	48764451	1243	48763592	126	344.45	21.51	NM_025755	Pacrgl	48763630	-38	TGACGTCA	CRE	Half CRE	yes
chr5	114185552	114187052	1501	114186010	126	235.81	15.02	NM_001010825	Ficd	114185790	220	No	No	Half CRE	yes
chr5	115790652	115791793	1142	115791235	126	349.68	14.7	NM_026933	Triap1	115791255	-20	No	CRE	Half CRE	yes
chr6	99472448	99473704	1257	99472997	126	222.83	9.41	no_match				TGACGTCA	CRE	Half CRE	yes
chr7	5031370	5032343	974	5031717	126	385.26	16.56	NM_010147	Epn1	5031906	-189	No	No	Half CRE	yes
chr7	13609152	13611191	2040	13609630	126	112.18	7.08	NM_011588	Trim28	13609500	130	No	CRE	Half CRE	yes
chr7	19894805	19896314	1510	19895706	126	132.44	9.46	NM_008036	Fosb	19895394	-312	No	CRE	Half CRE	yes
chr8	12671470	12673100	1631	12672375	126	201.74	9.98	NM_198031	Tubgcp3	12672100	-275	TGACGTCA	CRE	Half CRE	yes
chr8	112089036	112090330	1295	112089800	126	336.98	16.16	NM_175646	Txnl4b	112089885	-85	TGACGTCA	CRE	Half CRE	yes
chr9	64026496	64027738	1243	64027088	126	326.7	21.56	NM_183316	Snapc5	64027103	-15	TGACGTCA	CRE	Half CRE	yes
chr1	36747995	36748963	969	36748233	45	152.68	12.51	NM_009942	Cox5b	36748331	-98	No	CRE	Half CRE	yes
chr11	52209509	52210462	954	52209905	125	418.95	25.03	NM_153117	9530068E07Rik	52209929	-24	TGACGTCA	CRE	Half CRE	yes
chr11	117515261	117517439	2179	117515996	125	143.56	5.46	NM_198022	Tnrc6c	117515602	394	No	No	Half CRE	yes
chr12	33504221	33506003	1783	33505060	125	208.51	9.56	NM_021524	Nampt	33505339	-279	TGACGTCA	CRE	Half CRE	yes
chr14	67690394	67691843	1450	67691314	125	269.78	19.07	NM_028032	Ppp2r2a	67691266	-48	TGACGTCA	CRE	Half CRE	yes
chr19	53674243	53676102	1860	53674498	125	186.58	8.01	NM_007790	Smc3	53674885	-387	No	No	Half CRE	yes
chr2	38223975	38225016	1042	38224562	125	367.37	14.81	NM_010710	Lhx2	38206827	17735	TGACGTCA	CRE	Half CRE	yes
chr2	132641224	132642370	1147	132641974	125	359.4	14.04	NM_025676	Mcm8	132642070	-96	No	No	Half CRE	yes
chr2	153566447	153567568	1122	153567019	125	337.13	14.51	NM_007896	Mapre1	153567022	-3	No	CRE	Half CRE	yes
chr4	32050241	32051512	1272	32050835	125	306.36	14.91	NM_172688	Map3k7	32051081	-246	No	No	Half CRE	yes
chr4	40225902	40227011	1110	40226468	125	388.38	24.39	NM_001033305	Ndufb6	40226401	-67	No	CRE	Half CRE	yes
chr5	25035063	25036437	1375	25036058	125	268.41	13.05	NR_027388	1700096K18Rik	25035835	223	No	No	No	yes
chr5	123526076	123527065	990	123526285	125	424.45	24.33	NM_001039723	Tmem120b	123526283	2	TGACGTCA	CRE	Half CRE	yes
chr6	31165468	31167177	1710	31166648	125	97.9	6.37	no_match				No	CRE	Half CRE	yes
chr6	113481196	113481930	735	113481673	125	512.99	24.46	NM_001033244	Fancd2	113481678	-5	No	CRE	Half CRE	yes
chr7	31514159	31515135	977	31514612	125	356.9	13.82	NM_027215	Tmem147	31514553	-59	TGACGTCA	CRE	Half CRE	yes
chr8	87395552	87396894	1343	87395956	125	279.95	10.95	NM_027954	Syce2	87396009	-53	No	No	Half CRE	yes
chr9	45820370	45821429	1060	45820796	125	360.3	17.53	NM_027498	BC033915	45820902	-106	No	CRE	Half CRE	yes
chr9	121627833	121629506	1674	121628350	125	217.52	11.18	NM_010918	Nktr	121628298	52	No	CRE	Half CRE	yes
chr1	36766322	36767344	1023	36766840	88	232.61	12.11	NM_146107	Actr1b	36766770	-70	No	CRE	Half CRE	yes
chr10	59341587	59343146	1560	59342341	124	248.73	14.56	NM_019965	Dnajb12	59342338	3	No	No	No	yes
chr11	87404570	87405947	1378	87405312	124	255.02	8.83	NM_133215	Mtmr4	87405718	-406	No	No	Half CRE	yes
chr15	31459715	31461384	1670	31460869	124	211.42	15.02	NM_172606	March6	31460792	-77	No	No	Half CRE	yes
chr15	79157834	79159226	1393	79158699	124	263.73	15.12	NM_016915	Pla2g6	79158598	-101	No	CRE	Half CRE	yes
chr16	36874409	36875833	1425	36875263	124	252.77	11.26	NM_134111	Eaf2	36874912	-351	TGACGTCA	CRE	Half CRE	yes
chr17	30140941	30143007	2067	30141748	124	81.74	7.55	NM_148926	Zfand3	30142031	-283	No	No	Half CRE	yes
chr17	35271626	35273027	1402	35272432	124	282.96	13.68	NM_057171	Bat3	35272186	246	No	No	Half CRE	yes
chr17	45709219	45711329	2111	45710344	124	149.65	9.9	NM_008302	Hsp90ab1	45710210	-134	TGACGTCA	CRE	Half CRE	yes
chr18	35657965	35658940	976	35658597	124	414.61	16.41	NM_030749	Sil1	35658520	-77	No	CRE	Half CRE	yes
chr2	112294783	112295791	1009	112295157	124	422.31	25.74	NM_133749	2900064A13Rik	112295181	-24	No	CRE	Half CRE	yes
chr3	135085797	135087059	1263	135086459	124	326.47	19.83	NM_025902	Cisd2	135086397	-62	No	CRE	Half CRE	yes
chr4	149147498	149148762	1265	149148397	124	284.54	15.42	NM_027460	Slc25a33	149148376	-21	No	CRE	Half CRE	yes
chr5	24082437	24083932	1496	24083364	124	242.73	13.1	NM_013853	Abcf2	24083177	-187	No	CRE	Half CRE	yes
chr5	24347481	24349164	1684	24348469	124	206.07	11.99	NM_053075	Rheb	24348179	-290	No	No	Half CRE	yes
chr5	112705103	112706249	1147	112705704	124	368.49	11.18	NM_009419	Tpst2	112705726	-22	No	No	Half CRE	yes
chr6	64992431	64993427	997	64992616	124	417.89	15.24	NM_007958	Smarcad1	64992660	-44	No	No	Half CRE	yes
chr6	124999604	125000758	1155	124999952	124	292.1	19.71	NM_016845	Acrbp	124999944	8	No	No	Half CRE	yes
chr7	29593123	29594873	1751	29594191	124	67.87	11.21	NM_177301	Hnrnpl	29595908	-1717	No	No	Half CRE	yes
chr7	104099644	104100570	927	104100058	124	442.89	16.32	NM_153591	Nars2	104100036	22	No	CRE	Half CRE	yes
chr7	133646781	133647524	744	133647287	124	311.95	8.78	NM_183020	Atxn2l	133646816	-471	No	CRE	Half CRE	yes
chr8	11554850	11556850	2001	11555824	124	68.9	5.01	NM_011919	Ing1	11556065	-241	No	No	Half CRE	yes
chr9	96378565	96379431	867	96379144	124	468.92	23.66	NM_011279	Rnf7	96379014	-130	TGACGTCA	CRE	Half CRE	yes
chr1	36995722	36997114	1393	36996747	92	207.91	8.75	NM_018872	Tmem131	36996372	-375	No	CRE	Half CRE	yes
chr1	37356351	37357290	940	37356613	112	380.03	18.71	NM_030266	Inpp4a	37356737	-124	TGACGTCA	CRE	Half CRE	yes
chr10	66589136	66590446	1311	66589827	123	289.39	10.94	NM_207221	Jmjd1c	66590005	-178	No	No	Half CRE	yes
chr10	127495669	127497071	1403	127496036	123	243.64	14.3	NM_019766	Ptges3	127496037	-1	No	CRE	Half CRE	yes
chr11	20640695	20642068	1374	20641612	123	296.85	19.26	NM_181411	Aftph	20641487	-125	No	No	Half CRE	yes
chr12	70259456	70260600	1145	70260198	123	369.26	22.69	NM_009093	Rps29	70260173	-25	TGACGTCA	CRE	Half CRE	yes
chr12	112950451	112951925	1475	112951189	123	199.03	9.01	NM_027404	Bag5	112951468	279	No	CRE	Half CRE	yes
chr14	63796422	63797576	1155	63796884	123	359.53	15.58	NM_010191	Fdft1	63796630	-254	No	CRE	Half CRE	yes
chr15	81977000	81978628	1629	81977565	123	213.11	6.48	NM_033218	Srebf2	81977698	-133	No	CRE	Half CRE	yes
chr19	41903735	41905525	1791	41904442	123	157.24	8.11	NM_008043	Frat1	41904605	-163	No	CRE	Half CRE	yes
chr3	87945682	87947042	1361	87946296	123	249.78	6.31	NM_133665	Mef2d	87946316	-20	No	No	Half CRE	yes
chr3	102824170	102825527	1358	102824456	123	295.53	12.19	NM_001161854	Csde1	102824468	-12	No	CRE	Half CRE	yes
chr4	137990257	137991301	1045	137990569	123	333.07	18.36	NM_026689	Mul1	137990586	-17	No	CRE	Half CRE	yes
chr5	121640832	121642047	1216	121641509	123	324.14	18.28	NM_011202	Ptpn11	121641406	-103	TGACGTCA	CRE	Half CRE	yes
chr8	73890539	73891754	1216	73891360	123	269.79	9.63	NM_025917	Use1	73891115	245	No	CRE	Half CRE	yes
chr8	86496039	86497325	1287	86496786	123	293.73	13.42	NM_008854	Prkaca	86496876	-90	No	CRE	Half CRE	yes
chr8	93431410	93433319	1910	93432049	123	182.22	11.78	NM_177224	Chd9	93352735	79314	No	No	Half CRE	yes
chr9	43874759	43875911	1153	43875055	123	331.1	20.48	NM_198092	Usp2	43875103	-48	No	No	Half CRE	yes
chr11	62692609	62693816	1208	62693030	122	301.86	11.8	NM_026210	Fam18b	62692991	39	No	CRE	Half CRE	yes
chr11	68504520	68505890	1371	68504983	122	223.97	13.97	NM_175260	Myh10	68505416	-433	TGACGTCA	CRE	Half CRE	yes
chr11	116441974	116443295	1322	116442879	122	289.12	12.17	NM_173755	Ube2o	116442761	-118	No	No	Half CRE	yes
chr13	23515111	23516159	1049	23515753	122	351.92	18.39	NM_013924	Abt1	23515735	-18	No	CRE	Half CRE	yes
chr17	45569820	45571479	1660	45570700	122	195.21	9.52	NM_152810	Cdc5l	45570656	-44	TGACGTCA	CRE	Half CRE	yes
chr17	47765763	47767059	1297	47766524	122	274.97	9.94	NM_198421	Usp49	47767638	-1114	No	No	No	yes
chr2	152494855	152496082	1228	152495205	122	332.04	18.77	NM_001159553	H13	152495196	9	No	No	Half CRE	yes
chr4	40214882	40217310	2429	40216962	122	111.7	8.09	NM_134097	Topors	40216874	-88	TGACGTCA	CRE	Half CRE	yes
chr7	126863803	126864666	864	126864286	122	453.05	18.98	NM_145585	Thumpd1	126864279	-7	No	CRE	Half CRE	yes
chr7	133935184	133936712	1529	133936044	122	223.17	16.18	NM_019674	Ppp4c	133935985	-59	No	No	Half CRE	yes
chr8	97958192	97959283	1092	97958608	122	361.2	10.77	NM_008187	Gtl3	97958769	161	No	CRE	Half CRE	yes
chr9	21759813	21761032	1220	21760459	122	300.72	10.01	NM_025870	2310047B19Rik	21760196	263	No	No	Half CRE	yes
chr1	37486353	37487588	1236	37487012	143	348.58	19.96	NM_026123	Unc50	37487016	-4	No	No	No	yes
chr1	37921730	37922537	808	37921993	49	159.05	11.11	NM_207228	Tsga10	37921924	-69	No	No	No	yes
chr1	37946860	37947631	772	37947236	48	205.52	17.7	NM_026913	Mitd1	37947256	20	No	CRE	Half CRE	yes
chr1	38053500	38055431	1932	38054709	140	179.9	8.32	NM_198303	Eif5b	38054854	-145	No	No	Half CRE	yes
chr10	76721396	76722693	1298	76722053	121	259.56	9.67	NM_030262	Pofut2	76722044	9	No	No	Half CRE	yes
chr10	114821503	114823197	1695	114821972	121	186.52	10.22	NM_001033261	Zfc3h1	114822014	-42	No	CRE	Half CRE	yes
chr10	116500181	116501259	1079	116500893	121	348.45	16.5	NM_007636	Cct2	116500870	-23	No	CRE	Half CRE	yes
chr11	79152741	79154092	1352	79153013	121	259.68	14.81	NM_010897	Nf1	79153393	-380	TGACGTCA	CRE	Half CRE	yes
chr12	74387274	74388304	1031	74387749	121	369.57	22.04	NM_029580	Trmt5	74387698	-51	TGACGTCA	CRE	Half CRE	yes
chr14	37948151	37948804	654	37948489	121	561.85	14.59	NM_078478	Ghitm	37948452	-37	No	No	Half CRE	yes
chr18	63803074	63804595	1522	63804220	121	227.6	8.43	no_match				No	CRE	No	no
chr18	67608101	67609243	1143	67608824	121	348.6	14.12	NM_027130	Afg3l2	67608790	-34	No	No	Half CRE	yes
chr19	5041121	5042088	968	5041326	121	324.97	16.36	NM_134155	Brms1	5041403	-77	No	CRE	Half CRE	yes
chr19	6046090	6047722	1633	6047045	121	208.42	7.56	NM_028769	Syvn1	6046661	384	No	No	Half CRE	yes
chr2	152986722	152987845	1124	152987261	121	355.29	22.52	NM_133847	Tm9sf4	152987036	225	TGACGTCA	CRE	Half CRE	yes
chr3	130432732	130433737	1006	130433333	121	376.66	13.32	NM_026724	Rpl34	130433226	-107	No	No	Half CRE	yes
chr4	107551957	107552953	997	107552366	121	386.13	23.17	NM_010760	Magoh	107552417	-51	No	CRE	Half CRE	yes
chr4	134479168	134480657	1490	134479504	121	235.04	9.07	NM_023665	D4Wsu53e	134479539	-35	No	CRE	Half CRE	yes
chr5	136674321	136675271	951	136674820	121	393.96	17.2	NM_025774	Prkrip1	136674824	4	No	CRE	Half CRE	yes
chr7	26034906	26035964	1059	26035821	121	264.85	12.01	NM_010155	Erf	26035777	-44	No	CRE	Half CRE	yes
chr7	29220753	29222454	1702	29221375	121	192.2	12.73	NM_175021	Samd4b	29221210	-165	No	No	Half CRE	yes
chr7	31449441	31450396	956	31450014	121	383.34	22.68	NM_027999	Haus5	31450013	-1	TGACGTCA	CRE	Half CRE	yes
chr7	134919695	134921529	1835	134920552	121	174.99	6.34	NM_178029	Setd1a	134920902	-350	No	No	Half CRE	yes
chr8	23763233	23764489	1257	23763917	121	311.35	22.86	NM_011130	Polb	23763909	-8	TGACGTCA	CRE	Half CRE	yes
chr8	47060418	47061383	966	47060852	121	387.53	15.33	NM_138668	Ufsp2	47060892	-40	TGACGTCA	CRE	Half CRE	yes
chr8	123112359	123113801	1443	123113214	121	265.13	17.06	NM_178856	Gins2	123112975	-239	No	No	Half CRE	yes
chr9	48792837	48794062	1226	48793205	121	296.05	10.71	NM_175482	Usp28	48793489	-284	No	No	Half CRE	yes
chr9	61969678	61971167	1490	61970849	121	253.47	8.53	no_match				No	No	Half CRE	yes
chr9	120036479	120037458	980	120036859	121	402.14	14.8	NM_011029	Rpsa	120036883	-24	No	CRE	Half CRE	yes
chr1	38185844	38187226	1383	38186940	126	209.13	8.38	NM_019570	Rev1	38186507	-433	No	No	No	yes
chr10	80260385	80261988	1604	80261305	120	225.33	6.88	NM_023900	Plekhj1	80261371	66	No	No	No	yes
chr11	75492168	75493645	1478	75492760	120	262.52	13.02	NM_133656	Crk	75492811	-51	No	No	Half CRE	yes
chr12	70462372	70462968	597	70462551	120	569.93	24.02	NM_025441	Sdccag1	70458153	-4398	TGACGTCA	CRE	Half CRE	yes
chr15	81415347	81416842	1496	81416348	120	236.55	7.95	NM_177821	Ep300	81416643	-295	No	No	Half CRE	yes
chr15	99222901	99224422	1522	99223988	120	176.45	7.88	NM_026669	Tmbim6	99223416	572	No	CRE	Half CRE	yes
chr17	56614899	56616237	1339	56615902	120	214.43	13.07	NM_011218	Ptprs	56615903	1	TGACGTCA	CRE	Half CRE	yes
chr18	67364703	67365550	848	67365008	120	417.88	18.62	NM_024190	Chmp1b	67365076	-68	TGACGTCA	CRE	Half CRE	yes
chr18	80403224	80404181	958	80403546	120	417.18	18.97	NM_025299	Txnl4a	80403536	10	No	CRE	Half CRE	yes
chr3	33918298	33920009	1712	33918739	120	159.92	9.01	NM_001113189	Fxr1	33919000	-261	No	No	Half CRE	yes
chr3	94641155	94642390	1236	94641307	120	326.86	18.86	NM_172683	Pogz	94641634	-327	No	No	Half CRE	yes
chr3	132346510	132347654	1145	132347089	120	347.83	21.84	NM_173032	A630047E20Rik	132347107	-18	TGACGTCA	CRE	Half CRE	yes
chr4	129418758	129420290	1533	129419543	120	213.23	8.88	NM_011317	Khdrbs1	129419526	-17	No	No	Half CRE	yes
chr4	135542267	135543593	1327	135543270	120	237.29	11.78	NM_025411	1110049F12Rik	135543159	-111	No	CRE	Half CRE	yes
chr4	148681206	148682572	1367	148681879	120	248.23	9.7	NM_207682	Kif1b	148681807	-72	No	No	Half CRE	yes
chr4	151235630	151237152	1523	151236018	120	192.75	6.52	NM_001081557	Camta1	151235855	-163	No	CRE	Half CRE	yes
chr5	144309051	144310255	1205	144309580	120	262.52	21.23	NM_026050	2810453I06Rik	144309573	7	TGACGTCA	CRE	Half CRE	yes
chr8	114464014	114465503	1490	114464531	120	240.56	11.01	NM_026693	Gabarapl2	114464617	-86	No	No	Half CRE	yes
chr11	17157002	17158212	1211	17157651	119	320.07	17.4	NM_020558	C1d	17157620	31	No	CRE	Half CRE	yes
chr11	20100716	20102165	1450	20101099	119	250.6	10.5	NM_008996	Rab1	20101604	-505	No	CRE	Half CRE	yes
chr11	101845276	101846589	1314	101845570	119	231.44	11.62	NM_028207	Dusp3	101846084	514	No	CRE	Half CRE	yes
chr11	115891150	115892330	1181	115891855	119	312.67	15.34	NM_172569	Unk	115891635	220	TGACGTCA	CRE	Half CRE	yes
chr12	72115943	72118389	2447	72117151	119	111.24	5.49	NM_001081195	Arid4a	72116953	198	No	No	Half CRE	yes
chr13	43266453	43267279	827	43266846	119	429.85	22.37	NM_025935	Tbc1d7	43266728	-118	No	CRE	Half CRE	yes
chr13	67160989	67162423	1435	67162123	119	193.26	18.13	no_match				No	CRE	Half CRE	yes
chr17	56175558	56176937	1380	56176068	119	260.33	9.61	NM_013664	Sh3gl1	56175999	-69	No	No	Half CRE	yes
chr2	17985581	17987428	1848	17986803	119	186.68	8.94	NM_010804	Mllt10	17976897	9906	No	No	Half CRE	yes
chr3	3308407	3309606	1200	3309128	119	323.58	12.97	no_match				TGACGTCA	CRE	Half CRE	yes
chr3	62310421	62311433	1013	62311012	119	372.72	21.87	NM_028136	Dhx36	62310910	-102	TGACGTCA	CRE	Half CRE	yes
chr3	108713785	108715052	1268	108714702	119	280.61	15.44	NM_025845	Prpf38b	108714622	-80	No	CRE	Half CRE	yes
chr4	140615867	140617240	1374	140616735	119	272.74	17.4	NM_001145958	Crocc	140616460	-275	No	CRE	Half CRE	yes
chr5	144669968	144671264	1297	144670712	119	282.96	10.27	NM_146165	Aimp2	144670687	-25	No	CRE	Half CRE	yes
chr5	150824649	150825749	1101	150825233	119	342.58	16.77	NM_080468	Rxfp2	150821249	3984	TGACGTCA	CRE	Half CRE	yes
chr8	75071095	75072969	1875	75072212	119	156.09	8.55	NM_027485	Med26	75072169	-43	No	No	Half CRE	yes
chr8	76142625	76143591	967	76142986	119	422.37	12.67	no_match				No	CRE	No	no
chr8	81032275	81033803	1529	81032846	119	226.82	11.34	NM_009033	Rbmxrt	81032827	-19	No	No	Half CRE	yes
chr8	86671369	86672688	1320	86671973	119	271.15	15.67	NM_001163752	4930432K21Rik	86671936	37	No	CRE	Half CRE	yes
chr8	126544231	126545706	1476	126545332	119	205.36	11.49	NM_133966	Taf5l	126545209	-123	No	CRE	Half CRE	yes
chr9	20806752	20807793	1042	20807331	119	341.93	19.88	NM_023167	Mrpl4	20807180	151	No	CRE	Half CRE	yes
chr9	88333162	88334474	1313	88333749	119	289.49	8.53	NM_172926	Snx14	88333789	40	No	CRE	Half CRE	yes
chr1	38435370	38436376	1007	38436053	48	122.39	8.88	NM_010678	Aff3	38721800	285747	No	No	No	no
chr1	38892517	38893714	1198	38892807	67	202.86	11.58	no_match				No	CRE	Half CRE	no
chr1	39043855	39044965	1111	39044481	103	306.16	19.19	NM_026850	Pdcl3	39044658	-177	TGACGTCA	CRE	Half CRE	yes
chr10	79316650	79318203	1554	79317358	118	162.17	6.48	NM_008956	Ptbp1	79317349	9	No	No	Half CRE	yes
chr11	95684821	95686359	1539	95685800	118	198.47	12.83	NM_153104	Phospho1	95685813	-13	No	No	Half CRE	yes
chr11	119160791	119161895	1105	119161422	118	352.62	20.63	NM_138669	Eif4a3	119161357	-65	No	No	Half CRE	yes
chr12	52791734	52793650	1917	52793279	118	163.82	5.59	NM_052973	Strn3	52792874	-405	No	No	Half CRE	yes
chr13	104563863	104564986	1124	104564557	118	345.95	13.41	no_match				No	No	Half CRE	yes
chr14	20901741	20903017	1277	20902413	118	265.06	17.01	NM_026209	1810063B07Rik	20902394	-19	No	CRE	Half CRE	yes
chr15	88692156	88693230	1075	88692377	118	216.94	6.24	NM_145478	Pim3	88692623	-246	No	No	Half CRE	yes
chr15	98086522	98088134	1613	98087805	118	204.25	11.68	NM_027304	H1fnt	98087710	-95	No	No	Half CRE	yes
chr16	11202974	11204164	1191	11203454	118	290.54	14.81	NM_025546	Rsl1d1	11203385	-69	No	CRE	Half CRE	yes
chr16	49698992	49699816	825	49699261	118	459.41	20.35	NM_028680	Ift57	49699406	-145	TGACGTCA	CRE	Half CRE	yes
chr16	91043795	91045613	1819	91044839	118	159.28	10.12	NM_026110	1810007M14Rik	91044624	-215	No	No	Half CRE	yes
chr17	25022883	25024179	1297	25023433	118	247.29	10.35	NM_011956	Nubp2	25023295	-138	No	CRE	Half CRE	yes
chr17	87424053	87425266	1214	87424866	118	270.93	14.61	NM_019936	Cript	87424935	-69	No	No	Half CRE	yes
chr2	180376150	180378063	1914	180377448	118	140.03	7.72	NM_178254	Tcfl5	180377396	-52	No	No	Half CRE	yes
chr3	137526685	137528572	1888	137527470	118	154.7	11.34	NM_016750	H2afz	137527562	-92	No	CRE	Half CRE	yes
chr5	66154468	66156640	2173	66155541	118	143.12	5.54	NM_001024917	N4bp2	66154759	782	No	No	No	yes
chr8	36027804	36029228	1425	36028726	118	203.84	7.95	NM_175091	Tnks	36028744	18	No	No	Half CRE	yes
chr8	72497470	72498895	1426	72498277	118	256.93	11	NM_001113346	Gatad2a	72498282	5	No	No	Half CRE	yes
chr8	83262426	83264089	1664	83263600	118	203.9	12.03	NM_053124	Smarca5	83263358	-242	No	CRE	Half CRE	yes
chr8	108423979	108425131	1153	108424348	118	333.11	18.77	NM_173432	Pskh1	108424373	-25	No	CRE	Half CRE	yes
chr8	112603224	112604370	1147	112603622	118	312.59	14.16	NM_175480	Zfp612	112603661	-39	No	CRE	Half CRE	yes
chr8	123191404	123192769	1366	123192484	118	248.61	9.97	NM_009941	Cox4i1	123192189	295	TGACGTCA	CRE	Half CRE	yes
chr8	126163781	126165078	1298	126164080	118	317.89	8.86	no_match				No	No	No	no
chr9	110434315	110436147	1833	110435423	118	163.62	6.34	NM_001081340	Setd2	110435100	323	No	CRE	Half CRE	yes
chr9	122026098	122027254	1157	122026404	118	337.67	14.55	no_match				No	No	Half CRE	yes
chr1	39424288	39425536	1249	39424576	48	108.07	10.01	NM_053257	Rpl31	39424695	-119	No	No	Half CRE	yes
chr1	39592263	39593225	963	39592568	53	163.46	8.49	NM_028043	D1Bwg0212e	39592646	-78	No	No	No	yes
chr1	39633601	39634592	992	39634289	46	141.61	11.45	NM_001033135	Rnf149	39634192	-97	No	No	Half CRE	yes
chr1	39745916	39746328	413	39746086	44	235.22	17.89	NM_001145660	4933400N17Rik	39777834	31748	No	CRE	No	no
chr10	43197757	43200442	2686	43198939	117	80.7	5.45	NM_199028	Bend3	43198945	-6	No	CRE	Half CRE	yes
chr11	53113139	53114586	1448	53114038	117	228.52	14.69	NM_008300	Hspa4	53113981	-57	No	CRE	Half CRE	yes
chr11	69208828	69210032	1205	69209322	117	226.13	10.79	NM_030083	Lsmd1	69209292	30	No	No	Half CRE	yes
chr11	102254085	102255155	1071	102254732	117	299.34	17.66	NM_016759	Rundc3a	102254748	-16	TGACGTCA	CRE	Half CRE	no
chr12	4923416	4924807	1392	4924106	117	274.39	20.02	NM_001099628	Atad2b	4924158	-52	TGACGTCA	CRE	Half CRE	yes
chr14	32898244	32899662	1419	32898857	117	282.13	13.77	NM_001047433	Dph3	32898851	-6	No	CRE	Half CRE	yes
chr15	25913526	25914973	1448	25914071	117	243.85	11.26	NM_144523	Zfp622	25914120	-49	No	No	Half CRE	yes
chr15	57965790	57967024	1235	57966807	117	282.2	12.64	NM_027435	Atad2	57966637	-170	No	No	Half CRE	yes
chr15	72897490	72898755	1266	72898232	117	324.7	16.75	no_match				No	No	Half CRE	yes
chr15	99555177	99556722	1546	99555926	117	237.27	14.3	NM_183256	2310016M24Rik	99556048	-122	No	CRE	Half CRE	yes
chr16	36071084	36072562	1479	36071725	117	261.27	12.09	NM_001159421	Ccdc58	36071745	-20	No	No	Half CRE	yes
chr19	7568289	7569657	1369	7568896	117	277.57	13.12	NM_146091	Atl3	7568927	-31	No	CRE	Half CRE	yes
chr2	168281892	168283462	1571	168282784	117	208.52	11.68	no_match				No	CRE	No	no
chr5	130292644	130293893	1250	130293138	117	314.17	16.8	NM_133900	Psph	130293080	-58	No	CRE	Half CRE	yes
chr6	140571883	140573175	1293	140572105	117	268.19	11.1	NM_001005605	Aebp2	140572209	-104	No	No	Half CRE	yes
chr7	26066764	26068274	1511	26067120	117	204.69	9.2	NM_001110132	Cic	26067197	-77	No	No	Half CRE	yes
chr7	52383747	52384923	1177	52384193	117	270.81	12.27	NM_009438	Rpl13a	52384105	-88	No	No	Half CRE	yes
chr7	54305570	54306552	983	54305997	117	392.69	19.94	NM_026436	Tmem86a	54306009	-12	No	CRE	Half CRE	yes
chr7	107755520	107756693	1174	107756011	117	317.44	10.84	NM_001163663	Rab6	107756099	-88	No	CRE	Half CRE	yes
chr8	112741073	112742252	1180	112741665	117	304.38	19.07	NM_146215	Ftsjd1	112741859	-194	No	CRE	Half CRE	yes
chr9	8003478	8004960	1483	8004746	117	227.87	9.34	NM_009534	Yap1	8004588	-158	No	CRE	Half CRE	yes
chr9	43892190	43893631	1442	43893026	117	157.36	9.63	NM_198091	Usp2	43893002	24	No	CRE	Half CRE	yes
chr9	106793504	106795224	1721	106794362	117	157.26	8.08	NM_029103	Manf	106794269	-93	No	CRE	No	yes
chr9	111173494	111175346	1853	111174205	117	154.34	7.95	NM_026810	Mlh1	111174112	-93	No	No	Half CRE	yes
chr1	40847041	40847843	803	40847517	43	149.66	14.77	NM_172499	Mfsd9	40847502	-15	No	CRE	No	yes
chr1	43148964	43150099	1136	43149236	50	138.47	10.34	NM_001013025	Tgfbrap1	43155467	6231	No	No	Half CRE	yes
chr1	43154872	43156259	1388	43155534	138	315.2	17.6	NM_133818	AI597479	43155554	-20	No	CRE	Half CRE	yes
chr10	11000315	11001787	1473	11000765	116	220.5	11.51	NM_027968	Fbxo30	11001171	-406	No	CRE	Half CRE	yes
chr11	57822091	57824014	1924	57823055	116	164.52	6.85	NM_028451	Larp1	57822565	490	No	No	Half CRE	yes
chr11	70050906	70052053	1148	70051325	116	212.61	9.26	NM_026757	0610010K14Rik	70051416	91	TGACGTCA	CRE	Half CRE	yes
chr11	86496745	86497904	1160	86497376	116	349.06	17.72	NM_029478	Tmem49	86497324	-52	No	No	Half CRE	yes
chr11	88579137	88580595	1459	88579763	116	233.76	17.27	NM_054043	Msi2	88579543	-220	TGACGTCA	CRE	Half CRE	yes
chr13	113442008	113442963	956	113442565	116	412.85	19.31	NM_010029	Ddx4	113442518	-47	No	No	Half CRE	yes
chr15	56287508	56288524	1017	56288290	116	366.67	13.21	no_match				No	CRE	Half CRE	no
chr15	103069577	103071677	2101	103071307	116	132.08	6.33	NR_002883	Gm5643	103070884	423	No	No	Half CRE	yes
chr16	20140705	20141908	1204	20141179	116	322.5	13.59	NM_001145931	Yeats2	20141135	44	No	No	Half CRE	yes
chr16	32277384	32278338	955	32277592	116	368.43	17.25	NM_027355	Rnf168	32277546	46	No	CRE	Half CRE	yes
chr17	85862700	85864145	1446	85863531	116	212.38	16.38	no_match				TGACGTCA	CRE	Half CRE	yes
chr18	35721202	35722922	1721	35721743	116	199.43	9.73	NM_010771	Matr3	35721811	-68	No	No	Half CRE	yes
chr19	7054066	7055609	1544	7055048	116	207.32	16.23	NM_008020	Fkbp2	7054920	-128	No	No	Half CRE	yes
chr4	70285133	70286310	1178	70285611	116	302.09	7.29	no_match				No	CRE	No	no
chr4	151670918	151672293	1376	151671215	116	241.2	14.36	NM_133788	Icmt	151671459	-244	No	CRE	Half CRE	yes
chr5	42098787	42099984	1198	42099455	116	290.51	10.45	NM_027295	Rab28	42099394	-61	No	No	Half CRE	yes
chr5	115750083	115751913	1831	115751133	116	182.25	9.08	NM_019682	Dynll1	115750999	-134	No	No	Half CRE	yes
chr5	120422275	120423840	1566	120423204	116	157.9	12.05	no_match				TGACGTCA	CRE	Half CRE	no
chr7	4452686	4454231	1546	4453359	116	204.49	16.77	NM_029834	Ppp1r12c	4453282	-77	TGACGTCA	CRE	Half CRE	yes
chr7	125998560	126000137	1578	125999561	116	179.82	9.94	NM_001081446	Iqck	125999288	273	No	No	Half CRE	yes
chr8	86478570	86480412	1843	86479473	116	187.91	9.31	NM_024184	Asf1b	86479592	-119	No	No	Half CRE	yes
chr1	43502118	43503513	1396	43502813	40	92.24	8.63	NM_010879	Nck2	43502595	218	No	No	Half CRE	yes
chr1	43610367	43611551	1185	43610839	56	114.24	11.54	NM_010879	Nck2	43502595	108244	No	CRE	No	yes
chr10	116812844	116814251	1408	116814083	115	235.95	14.68	NM_001013391	Cpsf6	116814029	-54	No	No	Half CRE	yes
chr11	78348797	78350480	1684	78349898	115	177.71	9.34	NM_018854	Ift20	78349937	-39	TGACGTCA	CRE	Half CRE	yes
chr11	116273436	116274785	1350	116274387	115	253.01	12.1	NM_027258	Rnf157	116274346	-41	No	CRE	Half CRE	yes
chr12	117643371	117644512	1142	117643803	115	321.85	16.51	NM_133762	Ncapg2	117643874	-71	No	CRE	Half CRE	yes
chr14	21166930	21167984	1055	21167368	115	357.92	20.95	NM_172379	Fam149b	21167383	-15	No	No	Half CRE	yes
chr16	20695613	20696679	1067	20696170	115	277.96	15.97	NM_133778	Fam131a	20695129	1041	TGACGTCA	CRE	Half CRE	yes
chr17	71875718	71876768	1051	71876217	115	350.52	19.11	NM_023294	Ndc80	71876197	-20	TGACGTCA	CRE	Half CRE	yes
chr18	35758001	35759446	1446	35758280	115	247.78	10.64	NM_026420	Paip2	35758320	-40	No	CRE	Half CRE	yes
chr2	3249488	3250614	1127	3249909	115	294.28	12.29	NM_001013376	Rpp38	3249900	-9	No	CRE	Half CRE	yes
chr2	33840553	33841493	941	33841084	115	370.56	18.98	no_match				TGACGTCA	CRE	Half CRE	no
chr2	76510622	76511630	1009	76511161	115	255.52	15.18	NM_010222	Fkbp7	76511155	-6	No	No	Half CRE	yes
chr2	157853550	157854842	1293	157854170	115	276.27	14.44	NM_027434	Rprd1b	157854529	-359	No	CRE	Half CRE	yes
chr3	10439549	10440516	968	10440144	115	379.58	16.26	NM_029068	Snx16	10440124	-20	TGACGTCA	CRE	Half CRE	yes
chr3	57650650	57652489	1840	57651683	115	164.56	7.33	NM_019410	Pfn2	57651679	-4	No	No	Half CRE	yes
chr3	144781183	144782215	1033	144781739	115	369.13	16.19	NM_025714	Odf2l	144781563	176	TGACGTCA	CRE	Half CRE	yes
chr4	149655148	149656379	1232	149655624	115	314.02	21.07	NM_001085492	Rere	149656024	-400	TGACGTCA	CRE	Half CRE	yes
chr4	150288258	150289975	1718	150288605	115	167.11	9.54	NM_020569	Park7	150284030	-4575	No	CRE	Half CRE	yes
chr4	155185998	155187389	1392	155186531	115	229.92	14.91	NM_207678	Ccnl2	155186597	-66	No	No	Half CRE	yes
chr5	92511615	92513406	1792	92512961	115	150.31	11.02	NM_011816	G3bp2	92512761	-200	TGACGTCA	CRE	Half CRE	yes
chr5	114893472	114894727	1256	114893798	115	278.56	13.45	NM_029956	Mmab	114894036	238	TGACGTCA	CRE	Half CRE	yes
chr6	8727477	8728745	1269	8728533	115	294.27	14.19	NM_010492	Ica1	8728484	-49	No	CRE	Half CRE	yes
chr6	100236545	100238588	2044	100237502	115	138.49	13.83	NM_019743	Rybp	100237352	-150	No	No	Half CRE	yes
chr6	124958600	124960172	1573	124958997	115	208.98	8.6	NM_175557	Zfp384	124959822	-825	No	No	Half CRE	yes
chr6	129483023	129484020	998	129483343	115	356.13	16.11	NM_020590	Gabarapl1	129483209	134	No	CRE	Half CRE	yes
chr6	146673116	146674252	1137	146673385	115	338.22	20.02	NM_172734	Stk38l	146673529	-144	TGACGTCA	CRE	Half CRE	yes
chr7	112788297	112789715	1419	112788945	115	228.33	16.44	NM_029802	Arfip2	112788930	-15	No	CRE	Half CRE	yes
chr8	3467258	3468253	996	3467661	115	365.49	20.17	NM_026951	Pex11c	3467648	-13	TGACGTCA	CRE	Half CRE	yes
chr8	28133711	28134780	1070	28134281	115	310.83	18.14	NM_153592	Erlin2	28134330	-49	No	CRE	Half CRE	yes
chr8	74093228	74094937	1710	74093831	115	168.52	8.22	NM_011977	Slc27a1	74092825	1006	No	CRE	Half CRE	yes
chr1	43883980	43885131	1152	43884902	43	138.01	9.79	NM_026430	Uxs1	43884553	-349	No	No	No	yes
chr10	79144153	79145290	1138	79144529	114	285.2	12.92	NM_177613	Cdc34	79144939	-410	No	No	Half CRE	yes
chr11	45793111	45794816	1706	45793724	114	186.04	7.74	NM_173384	Sox30	45793811	-87	No	No	Half CRE	yes
chr11	84682929	84685015	2087	84684184	114	129.24	6.03	NM_153144	Ggnbp2	84684240	56	No	No	Half CRE	yes
chr11	94021311	94022764	1454	94022277	114	161.11	9.67	no_match				No	CRE	Half CRE	yes
chr11	97048996	97050065	1070	97049699	114	307.63	7.56	NM_008379	Kpnb1	97049206	-493	No	No	Half CRE	yes
chr12	111933822	111935250	1429	111934456	114	211.76	7.99	NM_010480	Hsp90aa1	111934605	149	No	CRE	Half CRE	yes
chr14	28241473	28242922	1450	28241968	114	239.16	7.04	NM_001114879	D14Abb1e	28242032	-64	No	No	Half CRE	yes
chr15	98904774	98905834	1061	98905375	114	315.95	20.13	NM_001162506	Troap	98905403	-28	TGACGTCA	CRE	Half CRE	yes
chr16	20548212	20549588	1377	20548593	114	248.91	12.38	NM_013852	Abcf3	20548675	-82	No	CRE	Half CRE	yes
chr17	6079301	6080294	994	6079809	114	386.91	21.62	NM_181392	Gtf2h5	6079827	-18	No	No	Half CRE	yes
chr17	26852182	26853745	1564	26852487	114	211.32	10.82	NM_029870	A930001N09Rik	26852594	-107	No	No	Half CRE	yes
chr17	50431912	50433703	1792	50433040	114	178.15	12.61	NM_010021	Dazl	50432924	-116	No	No	Half CRE	yes
chr2	144381271	144382458	1188	144381967	114	315.74	17.16	NM_019787	Sec23b	144382012	-45	No	CRE	Half CRE	yes
chr2	150574529	150575728	1200	150574770	114	300.53	15.94	NM_172117	Entpd6	150574816	-46	No	No	Half CRE	yes
chr3	95622164	95623949	1786	95623355	114	179.18	12.61	NM_001081293	Rprd2	95622876	-479	No	No	Half CRE	yes
chr4	125780225	125781625	1401	125781184	114	237.82	17.61	NM_001145827	Stk40	125781200	-16	No	No	Half CRE	yes
chr4	133368870	133370798	1929	133369438	114	153.69	6.44	no_match				No	No	Half CRE	yes
chr5	104084232	104085834	1603	104084793	114	191.21	11.77	NM_001163550	1700016H13Rik	104084751	-42	TGACGTCA	CRE	Half CRE	yes
chr5	130155572	130157155	1584	130156736	114	212.28	13.12	NM_172462	Zfp11	130175963	19227	TGACGTCA	CRE	Half CRE	no
chr6	113256328	113257812	1485	113256935	114	208.61	8.88	NM_030178	Brpf1	113257190	-255	No	No	Half CRE	yes
chr6	128150146	128151178	1033	128150679	114	381.35	18.46	no_match				No	CRE	Half CRE	yes
chr7	4100601	4101765	1165	4101100	114	167.69	10.64	NM_175529	Leng9	4101474	374	TGACGTCA	CRE	Half CRE	yes
chr7	114352539	114354252	1714	114353672	114	179.78	5.2	NM_029660	Rbmxl2	114352958	714	No	No	Half CRE	yes
chr8	72148896	72149805	910	72149118	114	406.31	19.75	NM_001045553	Zfp868	72149074	-44	TGACGTCA	CRE	Half CRE	yes
chr9	114548576	114549748	1173	114549347	114	317.52	12.06	NM_153585	Cnot10	114549192	-155	No	No	Half CRE	yes
chr1	43990234	43991581	1348	43990770	123	307.18	19.4	NM_009418	Tpp2	43990851	-81	No	No	Half CRE	yes
chr10	55948243	55949149	907	55948762	113	409.96	16.32	NM_001033385	D630037F22Rik	55948495	-267	TGACGTCA	CRE	Half CRE	yes
chr11	75401115	75402444	1330	75401581	113	250.55	13.89	NM_008850	Pitpna	75401609	-28	No	CRE	Half CRE	yes
chr11	94490856	94492065	1210	94491090	113	321.1	17.64	NM_133807	Lrrc59	94491137	-47	No	No	Half CRE	yes
chr11	102145670	102146942	1273	102146197	113	276.49	18.86	NM_028076	Tmub2	102146274	-77	No	CRE	Half CRE	yes
chr12	71087361	71088574	1214	71088113	113	293.45	12.92	NM_022028	Sav1	71087989	-124	No	No	No	yes
chr12	85657434	85658554	1121	85657777	113	331.37	17.88	NM_144833	Zfp410	85658079	-302	TGACGTCA	CRE	Half CRE	yes
chr15	77758583	77760073	1491	77759425	113	238.26	13.55	NM_019913	Txn2	77759424	-1	No	No	Half CRE	yes
chr15	88581098	88582903	1806	88581783	113	189.38	5.73	NM_181412	Zbed4	88582140	-357	No	CRE	Half CRE	yes
chr15	102235714	102237418	1705	102235871	113	174.91	5.85	NM_013672	Sp1	102236746	-875	No	CRE	Half CRE	yes
chr19	3707909	3708952	1044	3708314	113	334.97	16.81	NM_028077	1810055G02Rik	3708332	-18	No	CRE	Half CRE	yes
chr2	3429206	3430939	1734	3430322	113	186.6	11.62	NM_177647	Cdnf	3430336	-14	TGACGTCA	CRE	Half CRE	yes
chr2	132672099	132673765	1667	132673381	113	177.16	7.45	NM_025646	Crls1	132673469	-88	No	CRE	Half CRE	yes
chr3	108374034	108375001	968	108374545	113	341.58	18.08	NM_025444	Taf13	108374616	-71	No	No	Half CRE	yes
chr4	46463282	46465551	2270	46465107	113	123.03	6.49	NM_130889	Anp32b	46463988	1119	No	No	Half CRE	yes
chr4	59593251	59594995	1745	59594309	113	179.71	11.8	NM_024255	Hsdl2	59594462	-153	No	CRE	Half CRE	yes
chr4	108291987	108293205	1219	108292502	113	286.44	13.07	NM_177045	Cc2d1b	108292560	-58	No	No	Half CRE	yes
chr5	65927783	65929618	1836	65928443	113	166.73	8.65	NM_016786	Ube2k	65928499	-56	No	No	No	yes
chr5	124561477	124562808	1332	124562292	113	244.93	15.35	NM_025671	Ogfod2	124562346	-54	No	No	Half CRE	yes
chr6	72566064	72567247	1184	72566764	113	294.18	19.11	NM_009444	Tgoln2	72566742	-22	No	CRE	Half CRE	yes
chr6	86387914	86389412	1499	86388638	113	225.75	11	NR_027370	C87436	86388639	-1	No	CRE	Half CRE	yes
chr6	119986775	119989230	2456	119988867	113	83.47	5.28	NM_198703	Wnk1	119987797	-1070	No	No	Half CRE	yes
chr6	120785881	120787067	1187	120786230	113	322.08	20.68	NM_153516	Bcl2l13	120786247	-17	No	CRE	Half CRE	yes
chr8	27268200	27269601	1402	27268519	113	235.2	7.85	NM_199042	Thap1	27268640	-121	No	No	Half CRE	yes
chr8	86793788	86794685	898	86794290	113	372.94	17.57	NM_026350	Ccdc130	86794259	-31	TGACGTCA	CRE	Half CRE	yes
chr9	66439610	66441542	1933	66440341	113	156.3	9.89	NM_144937	Usp3	66440787	446	No	No	Half CRE	yes
chr1	44158278	44159639	1362	44159148	97	218.56	7.3	NM_029368	1700029F09Rik	44159233	85	No	No	Half CRE	yes
chr10	89148172	89149600	1429	89149025	112	242.15	18.38	NM_198021	Scyl2	89149030	5	TGACGTCA	CRE	Half CRE	yes
chr11	50138690	50139871	1182	50139218	112	314.68	10.25	NM_001110500	Canx	50139175	-43	No	No	Half CRE	yes
chr11	75274548	75275992	1445	75275101	112	166.17	8.89	no_match				No	CRE	Half CRE	yes
chr11	97489712	97491436	1725	97491151	112	152.12	11.42	NM_175332	E130012A19Rik	97491030	-121	TGACGTCA	CRE	Half CRE	yes
chr12	32318878	32319885	1008	32319551	112	377.59	16.98	NM_001164090	Bcap29	32319523	-28	No	CRE	Half CRE	yes
chr12	114046914	114048099	1186	114047096	112	228.26	15.49	NM_145450	BC022687	114047185	-89	No	CRE	Half CRE	yes
chr12	114377998	114379679	1682	114378366	112	107.54	7.55	NM_024223	Crip2	114378757	-391	No	CRE	Half CRE	yes
chr14	67627019	67628163	1145	67627747	112	308.9	19.55	NM_009761	Bnip3l	67627714	-33	TGACGTCA	CRE	Half CRE	yes
chr14	73724956	73726439	1484	73725610	112	204.47	16.02	NM_009029	Rb1	73725598	-12	No	No	Half CRE	yes
chr16	11175739	11177046	1308	11176277	112	272.6	10.09	NM_145931	Zc3h7a	11176486	209	No	No	Half CRE	yes
chr17	24591530	24592615	1086	24592256	112	314.33	13.11	NM_007893	E4f1	24592256	0	No	CRE	Half CRE	yes
chr2	143835980	143837491	1512	143836563	112	203.27	5.42	NM_024281	Rrbp1	143836999	436	No	CRE	Half CRE	yes
chr3	68929718	68931446	1729	68930852	112	155.67	6.29	NM_008467	Kpna4	68931014	162	No	No	Half CRE	yes
chr4	115410058	115410849	792	115410320	112	444.49	20.63	NM_172698	4732418C07Rik	115410677	-357	TGACGTCA	CRE	Half CRE	yes
chr4	119211492	119212880	1389	119212172	112	230.88	12.19	NM_172699	Foxj3	119212292	-120	No	No	Half CRE	yes
chr5	74927387	74928162	776	74927778	112	440.61	21.35	NM_001114660	Scfd2	74927774	-4	No	CRE	Half CRE	yes
chr6	149048800	149050692	1893	149049346	112	173.35	8.47	NM_177192	Dennd5b	149050202	856	No	CRE	Half CRE	yes
chr7	17567896	17568982	1087	17568418	112	290.49	18.9	no_match				TGACGTCA	CRE	Half CRE	yes
chr7	20146903	20148125	1223	20147564	112	235.44	7.56	NM_199149	Lrrc68	20147747	183	No	No	Half CRE	yes
chr7	117987444	117988126	683	117987972	112	514.49	24.28	NM_025999	Rnf141	117987895	-77	No	CRE	Half CRE	yes
chr7	146398343	146399588	1246	146399289	112	208.04	10.2	NM_001162540	Stk32c	146399206	-83	No	CRE	Half CRE	yes
chr9	53474634	53475976	1343	53475607	112	277.67	10.89	NM_001161618	Cul5	53475612	5	No	CRE	Half CRE	yes
chr10	70593520	70594680	1161	70594256	111	241.19	16	NM_031397	Bicc1	70622382	28126	TGACGTCA	CRE	Half CRE	yes
chr10	79861371	79862821	1451	79861704	111	226.83	8.16	NM_013595	Mbd3	79862224	520	No	No	No	yes
chr10	80782571	80784447	1877	80783595	111	145.74	5.98	NM_027381	2510012J08Rik	80783847	-252	No	CRE	Half CRE	yes
chr10	84564550	84566833	2284	84565512	111	108.5	6.7	NM_001013028	AI597468	84565371	141	No	No	Half CRE	yes
chr11	59015540	59016626	1087	59016010	111	342.53	22.15	NM_026035	Mrpl55	59016018	-8	No	CRE	Half CRE	yes
chr11	59021512	59022364	853	59021849	111	376.74	19.67	NM_024210	2310033P09Rik	59021862	-13	TGACGTCA	CRE	Half CRE	yes
chr11	70375819	70377355	1537	70376338	111	221.13	17.35	NM_001045964	Mink1	70376382	-44	No	CRE	Half CRE	yes
chr11	115464709	115466450	1742	115465303	111	164.97	7.33	NM_173048	Gga3	115465220	-83	No	No	Half CRE	yes
chr12	3309007	3310780	1774	3310002	111	181.16	7.51	NM_016676	Rab10	3309969	-33	No	CRE	Half CRE	yes
chr13	107726155	107727453	1299	107727005	111	292.85	15.4	NM_029665	Ipo11	107726995	-10	No	CRE	Half CRE	yes
chr14	35486398	35488036	1639	35487082	111	195.44	6.9	NM_001004436	Wapal	35487113	-31	No	CRE	Half CRE	yes
chr14	58364098	58365390	1293	58364961	111	242.38	11.59	NM_015771	Lats2	58364960	-1	No	No	Half CRE	yes
chr14	87540446	87541713	1268	87541101	111	269.74	20.76	NM_019670	Diap3	87540921	-180	TGACGTCA	CRE	Half CRE	yes
chr16	18811261	18812968	1708	18812399	111	170.8	11.52	NM_011672	Ufd1l	18812418	-19	No	CRE	Half CRE	yes
chr2	119979726	119980896	1171	119980391	111	303.45	13.59	NM_133838	Ehd4	119980311	-80	No	CRE	Half CRE	yes
chr3	19210583	19212058	1476	19211423	111	242.76	14.38	NM_001122759	Pde7a	19211322	-101	TGACGTCA	CRE	Half CRE	yes
chr3	51143554	51145593	2040	51144507	111	123.08	4.93	no_match				No	No	Half CRE	yes
chr3	96708602	96709552	951	96709269	111	377.84	18.09	NM_026229	Gpr89	96709221	-48	No	CRE	Half CRE	yes
chr5	148241487	148243144	1658	148241959	111	182.09	7.74	NM_028291	Pan3	148242464	-505	No	No	No	yes
chr6	120313592	120315660	2069	120314179	111	146.04	8.54	NM_145997	Kdm5a	120314116	63	No	CRE	Half CRE	yes
chr7	51722804	51723950	1147	51723198	111	254.3	14.3	NM_025368	Josd2	51723425	-227	No	CRE	Half CRE	yes
chr8	24366390	24368212	1823	24367607	111	147.44	10.66	NM_001042484	Golga7	24367552	-55	No	CRE	Half CRE	yes
chr9	66359150	66360543	1394	66359770	111	229.81	12.38	NM_175206	Fbxl22	66362383	2613	No	CRE	Half CRE	yes
chr1	44204260	44205140	881	44204775	46	165.85	17.39	NM_011729	Ercc5	44204588	187	No	CRE	Half CRE	yes
chr10	98376428	98378109	1682	98376771	110	180.67	8.65	NM_026482	Atp2b1	98377785	-1014	No	CRE	Half CRE	yes
chr11	79805795	79807290	1496	79806549	110	233.26	14.38	NM_199196	Suz12	79806607	-58	No	No	Half CRE	yes
chr11	97636401	97637952	1552	97636582	110	190.91	14.1	NM_028156	1700001P01Rik	97637232	650	TGACGTCA	CRE	Half CRE	yes
chr12	101962857	101964049	1193	101963442	110	296.71	10.9	NM_153587	Rps6ka5	101963238	-204	No	No	Half CRE	yes
chr13	41096248	41097024	777	41096586	110	449.6	17.38	NM_026550	Pak1ip1	41096378	208	No	CRE	Half CRE	yes
chr14	22318627	22320751	2125	22320449	110	99.95	6.44	NM_017479	Myst4	22319075	1374	No	No	Half CRE	yes
chr14	45838695	45840737	2043	45839189	110	134.24	6.7	NM_172597	Txndc16	45839069	-120	No	CRE	Half CRE	yes
chr14	99444465	99446097	1633	99445497	110	184.82	8.87	NM_175265	6720463M24Rik	99445595	-98	No	CRE	Half CRE	yes
chr15	83179896	83181079	1184	83180669	110	282.72	12.47	NM_025445	Arfgap3	83180677	8	No	CRE	Half CRE	yes
chr16	11134274	11135263	990	11134713	110	362	16.94	NM_029582	Txndc11	11134625	-88	No	No	Half CRE	yes
chr16	22857307	22858577	1271	22857816	110	285.93	15.02	NM_026400	Dnajb11	22857938	-122	No	CRE	Half CRE	yes
chr16	30387856	30389281	1426	30388950	110	240.89	18.46	NM_001128094	Atp13a3	30388616	-334	No	CRE	Half CRE	yes
chr16	33966334	33967462	1129	33967119	110	305.06	19	NM_009471	Umps	33967089	-30	TGACGTCA	CRE	Half CRE	yes
chr17	24856438	24857512	1075	24856895	110	238.5	11.05	NR_027900	Snhg9	24856894	-1	No	No	Half CRE	yes
chr17	35225735	35226752	1018	35226174	110	334.2	20.98	NM_178592	Bat5	35226235	-61	TGACGTCA	CRE	Half CRE	yes
chr17	73457136	73458028	893	73457348	110	358.17	17.05	NM_001081071	Lclat1	73457333	15	No	No	Half CRE	yes
chr18	32070098	32071176	1079	32070489	110	333	12.35	NM_026006	Sft2d3	32071557	1068	No	No	Half CRE	yes
chr18	52927021	52928494	1474	52928030	110	209.44	15.94	NM_026408	Sncaip	52927362	668	No	No	Half CRE	yes
chr19	40968354	40970008	1655	40969222	110	211.6	7.83	NM_028319	Zfp518	40969194	28	No	CRE	Half CRE	yes
chr2	94113289	94114172	884	94113613	110	387.17	18.57	no_match				No	No	Half CRE	no
chr2	127952803	127954196	1394	127953820	110	137.85	9.01	NM_009754	Bcl2l11	127951773	2047	No	No	Half CRE	yes
chr3	69120126	69122098	1973	69120658	110	132.72	5.01	NM_178726	Ppm1l	69120839	-181	No	CRE	Half CRE	yes
chr3	122686893	122688143	1251	122687671	110	288.59	10.05	NM_133857	Usp53	122687365	-306	No	No	Half CRE	yes
chr4	124527444	124528905	1462	124527989	110	212.04	10.05	NM_153566	Yrdc	124528002	-13	No	No	Half CRE	yes
chr4	151712302	151714139	1838	151712742	110	111.03	11.03	NM_001081376	Chd5	151712759	-17	No	CRE	Half CRE	yes
chr5	23605722	23606979	1258	23606338	110	286.62	23.08	NM_001161800	Klhl7	23606407	-69	No	No	Half CRE	yes
chr5	115607758	115609087	1330	115608836	110	225.65	7.89	NM_175403	Mlec	115608185	-651	No	No	Half CRE	yes
chr6	72848684	72850700	2017	72849922	110	144.65	6.49	NM_019715	Kcmf1	72849973	51	No	No	Half CRE	yes
chr7	134488385	134489982	1598	134489679	110	168.61	6.25	NM_146202	Zfp768	134488828	-851	No	No	No	yes
chr8	67212020	67212813	794	67212631	110	441.02	13.12	NM_025436	Sc4mol	67212375	-256	No	No	Half CRE	yes
chr9	7183842	7185316	1475	7184487	110	221.81	14.77	NM_029775	Dcun1d5	7184565	-78	No	CRE	Half CRE	yes
chr9	37296342	37297801	1460	37296856	110	214.95	15.02	NM_146222	BC024479	37296905	-49	No	No	Half CRE	yes
chr9	106072686	106074031	1346	106073162	110	228.98	9.41	NM_029896	Wdr82	106073259	-97	TGACGTCA	CRE	Half CRE	yes
chr1	45851757	45852828	1072	45852266	63	211.67	10.76	NM_028599	Wdr75	45852345	-79	No	No	Half CRE	yes
chr1	46909355	46911007	1653	46909683	164	263.65	6.91	NM_172653	Slc39a10	46910354	671	No	No	Half CRE	yes
chr10	7382384	7383638	1255	7383113	109	262.49	14.43	NM_008786	Pcmt1	7383382	269	No	CRE	Half CRE	yes
chr10	118676216	118678051	1836	118677150	109	148.82	6.44	NM_027994	Cand1	118677111	-39	No	No	Half CRE	yes
chr11	68714424	68715731	1308	68714946	109	261.97	17.58	NM_009080	Rpl26	68715067	-121	TGACGTCA	CRE	Half CRE	yes
chr12	32633982	32635790	1809	32634458	109	171.94	10.69	NM_153198	Hbp1	32635088	630	No	No	No	yes
chr12	101418815	101419852	1038	101419206	109	312.81	20.51	no_match				TGACGTCA	CRE	Half CRE	yes
chr15	96528832	96530893	2062	96529202	109	126.07	6.28	NM_175121	Slc38a2	96530129	927	No	CRE	Half CRE	yes
chr16	4789655	4790743	1089	4790300	109	285.45	15.02	NM_025670	5730403B10Rik	4789935	-365	TGACGTCA	CRE	Half CRE	yes
chr16	10784066	10786078	2013	10784591	109	62.03	4.37	NM_009896	Socs1	10785629	1038	No	No	Half CRE	yes
chr16	15636989	15638288	1300	15637471	109	237.87	14.22	NM_008565	Mcm4	15637493	22	No	CRE	Half CRE	yes
chr16	35983022	35984226	1205	35983729	109	170.53	5.57	NM_008465	Kpna1	35983448	281	No	No	Half CRE	yes
chr17	29797168	29798222	1055	29797534	109	332.07	18.38	NM_028791	1300018I05Rik	29797545	-11	No	CRE	Half CRE	yes
chr17	43013012	43014138	1127	43013720	109	288.99	16.38	NM_009847	Cd2ap	43013373	-347	TGACGTCA	CRE	Half CRE	yes
chr19	8893637	8895614	1978	8894678	109	137.18	5.91	NM_001081196	Hnrnpul2	8893890	788	No	CRE	Half CRE	yes
chr2	18597728	18599870	2143	18598719	109	114.04	5.49	NM_007552	Bmi1	18598644	75	No	No	Half CRE	yes
chr2	31993010	31993766	757	31993514	109	449.27	17.6	no_match				No	CRE	No	yes
chr2	103635826	103637900	2075	103637189	109	126.58	7.45	NM_001111289	Caprin1	103637235	46	No	No	Half CRE	yes
chr2	132073079	132074021	943	132073577	109	356.12	15.13	NM_027478	5730494N06Rik	132073524	-53	No	No	Half CRE	yes
chr2	132403144	132404367	1224	132403970	109	293.47	16.14	NM_001042671	Prei4	132403984	14	TGACGTCA	CRE	Half CRE	yes
chr2	167173739	167175484	1746	167174289	109	185.08	8.47	NM_019835	B4galt5	167174678	389	No	CRE	Half CRE	yes
chr3	57378683	57380714	2032	57378859	109	127.78	8.06	NM_133784	Wwtr1	57379798	939	No	CRE	Half CRE	yes
chr3	88753405	88755284	1880	88753992	109	168.2	5.88	NM_022994	Dap3	88754204	212	No	No	Half CRE	yes
chr4	8617151	8619497	2347	8617441	109	112.49	5.98	NM_001081417	Chd7	8618067	-626	TGACGTCA	CRE	Half CRE	yes
chr4	132477833	132479312	1480	132478628	109	208.4	11.61	NM_001163792	Fam76a	132478466	-162	No	No	Half CRE	yes
chr4	154865316	154866815	1500	154865442	109	206.64	12.41	NM_001160016	Gnb1	154865469	-27	No	No	Half CRE	yes
chr5	29521752	29523098	1347	29522376	109	252.05	20.87	NM_021470	Rnf32	29524545	-2169	No	No	Half CRE	yes
chr5	33720303	33721804	1502	33721197	109	216.36	11.72	NM_001081101	4933407H18Rik	33721344	-147	No	CRE	Half CRE	yes
chr5	109058308	109059180	873	109058804	109	412.35	16.98	NM_001163531	Tmem175	109058828	-24	No	CRE	Half CRE	yes
chr5	145306230	145307620	1391	145306670	109	244.04	13.29	NM_016789	Nptx2	145306755	-85	No	No	Half CRE	yes
chr6	34730302	34731111	810	34730901	109	435.15	12.71	NM_178630	Agbl3	34730431	470	No	CRE	Half CRE	yes
chr6	87930251	87932570	2320	87930629	109	87.34	4.97	NM_198622	H1fx	87931476	847	No	No	Half CRE	yes
chr7	134338891	134340136	1246	134339646	109	254.51	11.26	NM_027353	Cd2bp2	134339514	-132	No	CRE	Half CRE	yes
chr8	74194245	74195984	1740	74195673	109	183.55	17.18	NM_001029873	Unc13a	74195546	-127	No	No	Half CRE	no
chr9	105396765	105398471	1707	105397849	109	184.25	10.51	NM_175025	Atp2c1	105397447	-402	No	No	Half CRE	yes
chr9	106062133	106062758	626	106062286	109	503.97	20.35	NM_174846	Glyctk	106060469	-1817	No	CRE	Half CRE	yes
chr9	121867190	121868640	1451	121868232	109	249.67	10.58	NM_177743	C730027P07Rik	121861851	6381	No	CRE	No	no
chrX	54306295	54307254	960	54306728	109	405.27	22.32	NM_028242	Htatsf1	54306791	-63	No	CRE	Half CRE	yes
chr10	77068409	77069742	1334	77068795	108	236.9	9.5	NM_019929	Sumo3	77068978	-183	No	No	Half CRE	yes
chr11	83115985	83116848	864	83116139	108	379.3	19.79	NM_001035854	Ap2b1	83116198	-59	TGACGTCA	CRE	Half CRE	yes
chr11	86297103	86298830	1728	86298160	108	189.06	12.14	NM_029788	Rnft1	86298158	2	No	CRE	Half CRE	yes
chr11	97223087	97223871	785	97223497	108	321.59	14.57	NM_138657	Socs7	97223864	-367	No	CRE	Half CRE	yes
chr12	103995539	103997165	1627	103995881	108	170.48	11.43	NM_001142939	LOC100233175	103996020	139	No	CRE	Half CRE	yes
chr12	114237925	114239534	1610	114238709	108	175.84	10.48	NM_028193	Brf1	114238832	123	No	No	Half CRE	yes
chr13	58171827	58173010	1184	58172799	108	239.68	19.53	no_match				TGACGTCA	CRE	Half CRE	yes
chr13	105018346	105019312	967	105018966	108	357.64	15.5	NM_172807	Ppwd1	105018924	-42	No	CRE	Half CRE	yes
chr14	61553102	61555118	2017	61554805	108	87.79	5.94	no_match				No	CRE	Half CRE	no
chr15	96290238	96291917	1680	96291465	108	187.24	11.36	NM_028148	Sfrs2ip	96291274	-191	No	No	Half CRE	yes
chr16	91646877	91648598	1722	91647987	108	187.49	9.71	NM_019973	Son	91648068	-81	No	No	Half CRE	yes
chr17	3083884	3084885	1002	3084280	108	173.4	7.97	NR_003519	Pisd-ps2	3084183	-97	No	CRE	Half CRE	yes
chr17	24832576	24833752	1177	24833481	108	215.58	6.68	NM_023040	Gfer	24833101	-380	No	No	Half CRE	yes
chr17	26205838	26206823	986	26206525	108	336.14	18.36	NM_001162869	Rab11fip3	26206122	-403	TGACGTCA	CRE	Half CRE	yes
chr17	74927033	74928670	1638	74927764	108	182.47	10.17	NM_007566	Birc6	74927634	130	No	CRE	Half CRE	yes
chr19	5731311	5732195	885	5731773	108	281.45	15.19	NM_020491	Sssca1	5731721	-52	No	No	Half CRE	yes
chr19	9040896	9042160	1265	9041527	108	246.76	10.32	NM_026007	Eef1g	9041530	-3	No	No	Half CRE	yes
chr2	24804871	24806150	1280	24805115	108	283.96	15.53	NM_026021	Zmynd19	24805321	-206	No	No	Half CRE	yes
chr2	109730525	109731647	1123	109730987	108	324.11	20.23	NM_011699	Lin7c	109731034	-47	No	CRE	Half CRE	yes
chr3	102975289	102976208	920	102975625	108	385.31	21.41	NM_026602	Bcas2	102975633	-8	TGACGTCA	CRE	Half CRE	yes
chr3	104441808	104443377	1570	104442699	108	195.32	6.54	NM_009196	Slc16a1	104442590	109	No	No	Half CRE	yes
chr4	118966064	118967747	1684	118966737	108	164.98	7.39	NM_011732	Ybx1	118967118	381	No	No	Half CRE	yes
chr4	151307617	151308819	1203	151307774	108	285.15	16.85	NM_172704	Dnajc11	151307828	-54	No	No	Half CRE	yes
chr5	118694586	118695522	937	118695203	108	357.65	15.36	NM_001081236	2410131K14Rik	118695235	-32	No	CRE	Half CRE	yes
chr5	123299432	123300961	1530	123299890	108	216.22	10.6	NM_030564	Rnf34	123300196	-306	No	No	Half CRE	yes
chr5	129525345	129526822	1478	129525828	108	219.3	7.75	NM_009391	Ran	129526030	-202	No	No	Half CRE	yes
chr5	151324991	151325624	634	151325176	108	512.13	26.75	NM_009765	Brca2	151325197	-21	TGACGTCA	CRE	Half CRE	yes
chr6	87788085	87789313	1229	87788872	108	253.83	18.43	NM_133934	Isy1	87788753	-119	No	No	Half CRE	yes
chr7	109589880	109590789	910	109590312	108	411.94	22.72	NM_009103	Rrm1	109590208	104	No	No	Half CRE	yes
chr8	80072812	80073737	926	80073245	108	376.76	24.34	NM_001081240	Prmt10	80073295	-50	TGACGTCA	CRE	Half CRE	yes
chr8	86779864	86781578	1715	86780511	108	168.9	14.53	NM_026423	Mri1	86781225	714	TGACGTCA	CRE	Half CRE	yes
chr9	57408284	57409158	875	57408739	108	368.94	19.5	NM_022813	Scamp2	57408750	-11	No	CRE	Half CRE	yes
chr9	59598179	59599787	1609	59598655	108	187.85	9.08	NM_027838	Senp8	59598417	-238	No	No	Half CRE	yes
chr9	107904162	107905619	1458	107904808	108	218.46	11.62	NM_013785	Ip6k1	107904978	-170	No	CRE	Half CRE	yes
chr9	119803787	119804709	923	119804004	108	349.18	16.14	NM_026236	Wdr48	119804012	-8	No	CRE	Half CRE	yes
chr10	30337736	30338706	971	30338370	107	373.94	20.79	NM_025798	Hint3	30338172	-198	No	CRE	Half CRE	yes
chr10	58683840	58685760	1921	58684601	107	161.46	9.25	NM_001024910	2010-09-01	58684595	-6	No	No	Half CRE	yes
chr10	79166951	79168160	1210	79167183	107	294.72	16.56	NM_009768	Bsg	79167102	81	No	No	Half CRE	yes
chr11	6099567	6101226	1660	6100463	107	181.46	11.91	NM_173748	Nudcd3	6100454	-9	No	No	Half CRE	yes
chr11	90251881	90252550	670	90252256	107	452.38	18.61	NM_172563	Hlf	90252231	-25	TGACGTCA	CRE	Half CRE	no
chr12	9036490	9037550	1061	9037003	107	150.28	6.83	NM_029321	Ttc32	9036802	201	No	CRE	Half CRE	yes
chr12	53198316	53199163	848	53198714	107	418.61	26.5	NM_029760	Nubpl	53198732	-18	TGACGTCA	CRE	Half CRE	yes
chr12	86795986	86796929	944	86796331	107	359.91	16.58	no_match				No	CRE	Half CRE	yes
chr13	57440500	57441713	1214	57441098	107	262.89	17.24	no_match				TGACGTCA	CRE	Half CRE	no
chr15	12134249	12135633	1385	12134742	107	173.5	9.98	NM_172958	Mtmr12	12134848	-106	No	CRE	Half CRE	yes
chr15	76347583	76349027	1445	76347985	107	79.65	7.87	NM_130893	Scrt1	76352559	4574	No	CRE	Half CRE	yes
chr15	102300605	102301921	1317	102300849	107	268.61	15.53	NM_001103165	Pcbp2	102301062	-213	No	No	Half CRE	yes
chr16	17451479	17453002	1524	17451998	107	204.91	16.25	NM_007764	Crkl	17452079	-81	TGACGTCA	CRE	Half CRE	yes
chr16	87454734	87456083	1350	87455272	107	251.79	15.14	NM_024258	Usp16	87455229	43	No	No	Half CRE	yes
chr17	15636470	15637475	1006	15636863	107	261.73	15.4	NM_013684	Tbp	15636851	12	No	CRE	Half CRE	yes
chr17	46390120	46391948	1829	46390842	107	111.25	11.1	NM_001111142	Gm88	46391113	-271	No	CRE	Half CRE	yes
chr19	37450088	37451401	1314	37450783	107	255.23	18.24	NM_010615	Kif11	37450892	-109	No	CRE	Half CRE	yes
chr2	121096505	121097556	1052	121097145	107	335.33	15.02	NM_013735	Trp53bp1	121097122	-23	No	CRE	Half CRE	yes
chr2	169955863	169957238	1376	169956746	107	173.45	9.31	NM_001033299	Zfp217	169956720	-26	No	No	Half CRE	yes
chr3	36451299	36452069	771	36451536	107	430.17	23.41	NM_019393	Exosc9	36451527	9	No	CRE	Half CRE	yes
chr3	108364954	108365678	725	108365399	107	424.69	17.75	NM_026198	Tmem167b	108365384	-15	No	No	Half CRE	yes
chr3	146162250	146163731	1482	146162679	107	201.14	7.8	NM_027617	Spata1	146162717	38	No	CRE	Half CRE	yes
chr4	115747317	115749540	2224	115748162	107	110.79	5.39	NM_153521	Lrrc41	115748069	93	No	No	Half CRE	yes
chr4	140703442	140704448	1007	140703789	107	303.75	12.17	NM_172518	Fbxo42	140703836	-47	No	CRE	Half CRE	yes
chr5	38429893	38430907	1015	38430527	107	342.3	16.98	NM_026959	Stx18	38430473	54	No	No	Half CRE	yes
chr5	53132540	53133873	1334	53133605	107	264.29	10.48	NM_025951	Pi4k2b	53132812	793	No	CRE	Half CRE	yes
chr5	135114431	135115750	1320	135115444	107	230.25	8.66	NM_033561	Eif4h	135115198	-246	No	No	No	yes
chr5	152170491	152171767	1277	152171509	107	288.11	12.36	no_match				No	No	No	yes
chr7	25861609	25862741	1133	25861979	107	281.05	11.09	NM_175477	Zfp574	25862302	-323	No	CRE	Half CRE	yes
chr7	54116047	54116922	876	54116589	107	356.39	23.52	NM_013580	Ldhc	54116632	-43	No	No	Half CRE	yes
chr8	123631628	123632662	1035	123632237	107	335.24	19.94	NM_172761	Mthfsd	123632218	-19	No	CRE	Half CRE	yes
chr10	79228956	79230742	1787	79229701	106	136.45	7.62	NR_027505	Rnf126	79229686	-15	No	CRE	Half CRE	yes
chr10	92184621	92185719	1099	92185194	106	316.48	21.2	NM_008682	Nedd1	92185163	-31	TGACGTCA	CRE	Half CRE	yes
chr11	59761567	59762470	904	59761729	106	330.66	20.74	NM_138675	Med9	59761715	14	No	No	Half CRE	yes
chr11	68910262	68911400	1139	68910706	106	61	5.41	NM_011065	Per1	68912457	-1751	TGACGTCA	CRE	Half CRE	yes
chr12	32035497	32036508	1012	32036343	106	345.92	21.58	NM_007861	Dld	32036302	-41	No	No	Half CRE	yes
chr12	86826609	86827324	716	86827018	106	405.84	19.22	no_match				No	CRE	Half CRE	yes
chr12	87582362	87583655	1294	87582818	106	252.24	18.46	NM_027405	1700020O03Rik	87582827	-9	No	CRE	Half CRE	yes
chr13	14155189	14157407	2219	14155438	106	116.72	6.78	NM_010282	Ggps1	14155668	230	No	CRE	Half CRE	yes
chr13	81024752	81025980	1229	81025400	106	272.16	10.42	NM_001042591	Arrdc3	81022682	2718	No	CRE	Half CRE	yes
chr14	52722639	52724268	1630	52723759	106	189.99	9.16	NM_016884	Hnrnpc	52723657	-102	No	No	Half CRE	yes
chr15	35300757	35301780	1024	35301281	106	344.71	11.83	NM_177151	Vps13b	35301300	-19	No	CRE	Half CRE	yes
chr15	79177702	79178755	1054	79177917	106	311.08	15.02	NM_010755	Maff	79178107	-190	TGACGTCA	CRE	Half CRE	yes
chr15	81877382	81878390	1009	81878059	106	261.82	14.22	NM_011482	Nhp2l1	81878028	-31	No	CRE	Half CRE	yes
chr17	13200478	13201746	1269	13200749	106	287.55	16.09	NM_013671	Sod2	13200704	45	No	No	Half CRE	yes
chr17	15841409	15842451	1043	15841938	106	268.82	12.83	NM_007690	Chd1	15841930	8	No	CRE	Half CRE	yes
chr17	31648646	31649829	1184	31649263	106	253.06	18.97	NM_021322	Wdr4	31649432	169	No	CRE	No	yes
chr17	34092054	34093415	1362	34092638	106	222.72	13.48	NM_011296	Rps18	34092586	-52	No	No	Half CRE	yes
chr17	64212602	64214126	1525	64213257	106	207.71	7.57	no_match				No	No	Half CRE	yes
chr2	30784360	30785750	1391	30785309	106	221.08	13.33	no_match				TGACGTCA	CRE	Half CRE	no
chr3	68848065	68849396	1332	68848969	106	234.9	10.81	NM_025863	Trim59	68848664	-305	No	No	No	yes
chr5	22055784	22056632	849	22056226	106	380.67	22.35	NM_011959	Orc5l	22056149	-77	TGACGTCA	CRE	Half CRE	yes
chr5	65726336	65727249	914	65726900	106	374.02	24.74	NM_011258	Rfc1	65726878	-22	No	CRE	Half CRE	yes
chr5	123464506	123465829	1324	123464961	106	214.74	12.77	NM_175423	Orai1	123465082	-121	No	No	Half CRE	yes
chr5	135662547	135664002	1456	135663049	106	211.82	5.86	NM_011714	Baz1b	135663192	-143	No	No	No	yes
chr5	144492247	144493724	1478	144493319	106	220.12	11.07	NM_029749	Usp42	144493149	-170	No	No	Half CRE	yes
chr6	86320936	86322083	1148	86321472	106	298.31	16.89	NM_026506	Snrpg	86321533	-61	TGACGTCA	CRE	Half CRE	yes
chr6	113026170	113027937	1768	113026413	106	176.14	7.51	NR_027010	Gt(ROSA)26Sor	113027238	825	No	No	Half CRE	yes
chr6	119337989	119339252	1264	119338824	106	236.68	17.88	NM_197985	Adipor2	119367501	28677	No	No	Half CRE	yes
chr7	13619574	13620430	857	13620120	106	360.49	15.68	NM_026885	Chmp2a	13620126	6	TGACGTCA	CRE	Half CRE	yes
chr7	27980647	27981800	1154	27981386	106	256.61	14.35	NM_015782	Snrpa	27981290	-96	TGACGTCA	CRE	Half CRE	yes
chr7	87468472	87469648	1177	87469093	106	240.57	17.18	NM_173445	Rccd1	87469310	217	TGACGTCA	CRE	Half CRE	yes
chr7	87679057	87680441	1385	87680004	106	227.57	10.25	NM_001042527	Blm	87680005	1	TGACGTCA	CRE	Half CRE	yes
chr8	24318179	24319673	1495	24318870	106	219.2	13.86	NM_018743	Agpat6	24318925	55	No	No	Half CRE	yes
chr8	124473843	124475597	1755	124474618	106	125.54	6.85	NM_001110100	Banp	124474432	186	No	No	Half CRE	yes
chr9	21806735	21807825	1091	21807455	106	288.27	12.13	NM_008925	Prkcsh	21807478	-23	No	CRE	Half CRE	yes
chr9	31087456	31089049	1594	31088712	106	163.74	6.14	no_match				No	No	Half CRE	yes
chr9	44863083	44863826	744	44863246	106	445.56	21.07	NM_176993	Mpzl3	44863270	-24	TGACGTCA	CRE	Half CRE	yes
chr1	51534144	51535846	1703	51535293	169	283.8	18.36	NM_028696	Obfc2a	51535243	-50	No	CRE	Half CRE	yes
chr10	5957913	5959960	2048	5959717	105	122.62	6.49	NM_001033466	Zbtb2	5958432	1285	No	No	No	yes
chr10	34001716	34002884	1169	34001976	105	239.92	14.04	NM_009433	Tspyl1	34001995	-19	No	CRE	Half CRE	yes
chr10	62485698	62487507	1810	62486761	105	148.57	7.07	NM_001079824	Hnrnph3	62486597	-164	No	No	Half CRE	yes
chr10	72117268	72118533	1266	72117628	105	228.65	13.31	NM_025635	Zwint	72117642	-14	TGACGTCA	CRE	Half CRE	yes
chr11	95245495	95246443	949	95245940	105	341.97	14.3	NM_016752	Slc35b1	95246235	-295	No	No	Half CRE	yes
chr11	120327984	120329572	1589	120328985	105	188.1	15.39	NM_001159328	Hgs	120328948	37	No	CRE	Half CRE	yes
chr11	120684769	120686481	1713	120685840	105	148.25	7.74	NM_007988	Fasn	120685861	21	No	No	Half CRE	yes
chr14	62299606	62300962	1357	62300304	105	154.41	13.11	NR_028264	Dleu2	62301210	906	TGACGTCA	CRE	Half CRE	yes
chr15	58704042	58704969	928	58704173	105	361.67	16.61	NM_026642	Trmt12	58704203	-30	TGACGTCA	CRE	Half CRE	yes
chr15	84753115	84754692	1578	84753775	105	195.2	6.11	NM_016714	Nup50	84753857	-82	No	No	No	yes
chr17	3557138	3558221	1084	3557839	105	257.5	12.46	NM_146074	Tfb1m	3557713	-126	No	No	Half CRE	yes
chr18	10609186	10610747	1562	10610169	105	217.06	10.15	NM_001081222	Esco1	10610350	181	No	No	Half CRE	yes
chr18	34490303	34491221	919	34490735	105	347.84	17.95	NM_025527	Srp19	34490798	-63	No	No	Half CRE	yes
chr18	36013765	36014724	960	36014307	105	291.21	14.39	NM_133687	Cxxc5	35989471	24836	No	CRE	No	yes
chr18	67883524	67884561	1038	67884319	105	339.49	8.93	NM_008977	Ptpn2	67884275	-44	No	CRE	Half CRE	yes
chr19	29596164	29597509	1346	29596653	105	239.52	9.76	NM_001081319	C030046E11Rik	29596771	-118	No	No	Half CRE	yes
chr2	32567326	32569511	2186	32568941	105	94.86	6.9	NM_130860	Cdk9	32568304	-637	No	CRE	Half CRE	yes
chr2	154395084	154395973	890	154395647	105	351.04	16.16	NM_007891	E2f1	154395588	-59	No	No	Half CRE	yes
chr3	82161619	82162488	870	82161971	105	391.42	11.26	NM_001081230	Mtap9	82161993	-22	No	CRE	Half CRE	yes
chr4	111392344	111393551	1208	111392506	105	286.58	12.43	NM_026470	Spata6	111392614	-108	TGACGTCA	CRE	Half CRE	yes
chr4	124706945	124707886	942	124707271	105	344.62	17.52	NM_145552	Gnl2	124707257	14	No	CRE	Half CRE	yes
chr4	126105951	126107389	1439	126106788	105	234.54	13.04	NM_153402	Eif2c3	126106786	-2	No	CRE	Half CRE	yes
chr5	32760899	32762480	1582	32761370	105	189.41	10.89	NM_172707	Ppp1cb	32761342	28	No	No	Half CRE	yes
chr6	28429671	28430713	1043	28430132	105	300.51	11.52	NM_019776	Snd1	28430347	-215	No	No	Half CRE	yes
chr7	4609969	4611419	1451	4610637	105	175.87	8.88	NM_172894	Saps1	4610552	-85	No	CRE	Half CRE	yes
chr8	13784800	13786638	1839	13785883	105	139.85	6.23	NM_025924	Upf3a	13785614	269	No	No	Half CRE	yes
chr8	74684555	74685824	1270	74685169	105	237.46	10.56	NM_023126	Rab8a	74685098	71	No	No	Half CRE	yes
chr8	87583378	87584645	1268	87583962	105	253.54	21.05	NM_026791	Fbxw9	87584017	-55	TGACGTCA	CRE	Half CRE	yes
chr9	108594220	108595519	1300	108594446	105	181.48	11.41	NM_008924	Prkar2a	108594473	-27	No	No	Half CRE	yes
chrX	147954742	147955957	1216	147955154	105	236.7	12.44	NM_001113354	Phf8	147955214	-60	TGACGTCA	CRE	Half CRE	yes
chr1	52288965	52290624	1660	52290135	70	123.93	7.41	NM_001081081	Gls	52290076	-59	No	No	Half CRE	yes
chr1	52874431	52875069	639	52874702	52	202.39	15.02	NM_008384	Inpp1	52874532	-170	No	CRE	Half CRE	yes
chr1	53369760	53370968	1209	53370484	123	344.12	20.82	NM_028091	Osgepl1	53370506	-22	TGACGTCA	CRE	Half CRE	yes
chr1	53841056	53842410	1355	53842038	96	240.12	11.48	NM_133810	Stk17b	53842059	21	TGACGTCA	CRE	Half CRE	yes
chr12	35731300	35732595	1296	35731822	104	216.33	10.58	NM_001014973	Snx13	35731860	-38	No	No	Half CRE	yes
chr12	85791607	85792918	1312	85792443	104	242.51	14.26	NM_173756	Lin52	85792457	-14	No	CRE	Half CRE	yes
chr12	104115557	104117108	1552	104116715	104	180.94	16.71	NM_172806	Btbd7	104116616	-99	No	No	Half CRE	yes
chr13	120217039	120218539	1501	120217367	104	213.56	10.97	NM_001079849	Paip1	120217406	-39	No	No	Half CRE	yes
chr16	4213075	4214676	1602	4214092	104	171.79	10.53	NM_001025432	Crebbp	4213404	-688	No	No	Half CRE	yes
chr16	32002528	32003675	1148	32003248	104	280.97	17.72	NM_177103	Senp5	32003373	125	No	No	Half CRE	yes
chr17	27976845	27977619	775	27977054	104	430.44	21.2	NM_011432	Snrpc	27977031	23	No	No	Half CRE	yes
chr18	70727482	70728866	1385	70727980	104	250.2	13.8	NM_010773	Mbd2	70727945	35	No	No	No	yes
chr18	76400655	76402377	1723	76401216	104	182.76	7.3	NM_010754	Smad2	76401578	-362	No	No	No	yes
chr19	7113714	7115294	1581	7113996	104	203.05	9.17	NM_016737	Stip1	7114433	437	No	CRE	Half CRE	yes
chr2	146838371	146839695	1325	146838730	104	226.42	14.77	NM_011917	Xrn2	146838795	-65	No	CRE	Half CRE	yes
chr3	19527798	19529159	1362	19528711	104	233.25	14.76	no_match				No	No	Half CRE	yes
chr3	33698371	33699678	1308	33698989	104	243.5	9.01	NM_025978	Ttc14	33699116	-127	No	No	Half CRE	yes
chr4	41261180	41262623	1444	41261931	104	153.2	8.89	NM_026893	Dcaf12	41261849	-82	No	No	Half CRE	yes
chr4	43681442	43682714	1273	43682135	104	229.1	13.62	NM_001085508	4930500O05Rik	43681842	293	No	No	Half CRE	yes
chr4	71860965	71862657	1693	71862088	104	172.61	8.47	NM_011599	Tle1	71861953	-135	No	No	Half CRE	yes
chr5	104936914	104937982	1069	104937400	104	305.21	16.98	NM_008861	Pkd2	104888475	48925	TGACGTCA	CRE	Half CRE	yes
chr6	116213854	116214587	734	116214246	104	409.14	13.89	NM_001081317	Anubl1	116214252	-6	No	No	No	yes
chr6	124880715	124881744	1030	124881401	104	259.64	18.02	NM_145385	Mlf2	124881493	-92	TGACGTCA	CRE	Half CRE	yes
chr7	16871395	16872311	917	16872131	104	315.63	12.73	NM_001136471	Ccdc9	16872144	13	No	No	Half CRE	yes
chr7	52123803	52125772	1970	52124110	104	106.88	4.89	NM_133949	Ptov1	52125158	1048	No	No	Half CRE	yes
chr7	140967625	140968939	1315	140968460	104	236.5	17.72	NM_133941	Dhx32	140968486	26	No	No	Half CRE	yes
chr7	150734060	150735450	1391	150735208	104	263.85	11.9	NM_008672	Nap1l4	150734995	-213	No	No	Half CRE	yes
chr8	37384906	37385882	977	37385196	104	328.06	18.74	no_match				TGACGTCA	CRE	Half CRE	no
chr8	90722661	90723741	1081	90723316	104	222.79	8.14	no_match				No	No	Half CRE	yes
chr9	51855836	51857276	1441	51856064	104	237.45	6.9	NM_001104617	Rdx	51856045	19	No	No	No	yes
chr9	57555731	57556978	1248	57556327	104	258.74	18.39	NM_153799	Edc3	57556375	-48	No	CRE	No	yes
chr9	97933191	97934259	1069	97933666	104	316.74	19.47	NM_022319	Clstn2	97933586	-80	TGACGTCA	CRE	Half CRE	no
chr9	109833710	109835228	1519	109833942	104	173.49	9.01	NM_008633	Mtap4	109834277	-335	No	No	Half CRE	yes
chr1	54307145	54308129	985	54307467	59	180.45	18.62	NM_030025	Ccdc150	54307526	-59	No	CRE	Half CRE	yes
chr1	54982597	54983460	864	54983247	45	176.88	8.66	NM_001081433	Ankrd44	54983202	-45	No	CRE	Half CRE	yes
chr11	30097602	30098734	1133	30098303	103	299.47	20.76	NM_009260	Spnb2	30098257	-46	No	CRE	Half CRE	yes
chr11	68821572	68822377	806	68821979	103	417.79	21.36	NM_001159519	Pfas	68821962	-17	No	No	Half CRE	yes
chr11	94072412	94073459	1048	94072723	103	185.58	7.84	NM_009427	Tob1	94072767	-44	No	No	Half CRE	yes
chr11	96838101	96839842	1742	96839089	103	138.22	8.16	NM_030220	Sp2	96839002	-87	No	No	Half CRE	yes
chr12	86814368	86816014	1647	86814826	103	153.23	7.45	NM_010234	Fos	86814850	-24	No	CRE	Half CRE	yes
chr13	48585863	48586739	877	48586363	103	351.3	22.52	NM_026450	Zfp169	48608763	22400	No	CRE	No	yes
chr14	20642377	20643376	1000	20643152	103	319.24	15.75	NM_026528	2700060E02Rik	20643045	-107	No	No	Half CRE	yes
chr14	62266635	62268405	1771	62267256	103	153.48	9.16	NR_028264	Dleu2	62301210	33954	No	CRE	Half CRE	yes
chr15	38007733	38009168	1436	38008141	103	206.71	8.56	NM_001081359	Ubr5	38008608	467	No	CRE	Half CRE	yes
chr15	61869067	61870159	1093	61869556	103	283.47	19.1	NR_003368	Pvt1	61869541	15	TGACGTCA	CRE	Half CRE	no
chr16	94747708	94748841	1134	94748563	103	299.17	10.58	NM_007834	Dscr3	94748236	-327	No	No	No	yes
chr19	36908299	36909387	1089	36908715	103	325.27	19.88	NM_001163635	Tnks2	36908721	-6	No	CRE	Half CRE	yes
chr2	11698565	11700375	1811	11699225	103	174.59	11.37	NM_015792	Fbxo18	11699154	-71	No	No	Half CRE	yes
chr2	104333206	104335611	2406	104334592	103	102.86	6.8	NM_001145824	Hipk3	104334646	54	No	CRE	Half CRE	yes
chr2	127269709	127270940	1232	127270329	103	260.18	20.06	NM_029629	Fahd2a	127270241	-88	TGACGTCA	CRE	Half CRE	yes
chr2	153171062	153172475	1414	153171841	103	216.51	10.98	NM_001039939	Asxl1	153171874	-33	No	No	Half CRE	yes
chr2	168805890	168807258	1369	168806511	103	199.49	14.55	no_match				No	No	Half CRE	yes
chr4	125879448	125880683	1236	125879794	103	210.14	8.1	NM_146153	Thrap3	125879954	160	No	CRE	Half CRE	yes
chr4	151400911	151402650	1740	151401803	103	134.44	13.62	NM_133879	Zbtb48	151401780	-23	No	No	No	yes
chr5	5559166	5560129	964	5559558	103	365.21	23.33	NM_153116	Gtpbp10	5559501	-57	TGACGTCA	CRE	Half CRE	yes
chr5	148886166	148886974	809	148886570	103	369.16	11.6	NM_029920	C130038G02Rik	148769461	117109	No	CRE	No	no
chr6	148302641	148304102	1462	148303850	103	222.17	9.57	NR_003634	Rps4y2	148303177	673	No	No	Half CRE	yes
chr7	17470308	17471936	1629	17470926	103	174.48	7.19	NM_001081655	Dact3	17460665	10261	No	No	Half CRE	yes
chr7	54263027	54264294	1268	54263627	103	273.58	11.36	NM_175318	Spty2d1	54263784	157	No	No	Half CRE	yes
chr7	108011246	108012159	914	108011974	103	347.9	14.89	NM_177073	Relt	108011927	-47	No	CRE	Half CRE	yes
chr8	108224159	108225882	1724	108225426	103	92.17	9.01	NM_001047435	Pard6a	108225548	-122	TGACGTCA	CRE	Half CRE	yes
chr9	25059197	25061002	1806	25060234	103	183.59	8.23	NM_009859	2007-09-01	25060168	66	No	CRE	Half CRE	yes
chr9	57108612	57110728	2117	57109961	103	85.67	5.2	NM_028820	1700017B05Rik	57110406	445	No	CRE	Half CRE	yes
chr9	108418915	108420614	1700	108419365	103	184.87	5.73	NM_001114119	Qrich1	108419417	-52	No	CRE	Half CRE	yes
chr10	45205140	45206715	1576	45205892	102	222.57	10.06	no_match				No	CRE	Half CRE	yes
chr10	66746952	66748521	1570	66748059	102	164.5	17.16	NM_001036293	Nrbf2	66748029	-30	No	CRE	Half CRE	yes
chr10	114688067	114688819	753	114688481	102	388.02	21.16	NM_025706	Tbc1d15	114688549	68	No	No	Half CRE	yes
chr10	127740035	127740894	860	127740307	102	377.49	18.93	NM_133992	Usp52	127740390	-83	No	No	Half CRE	yes
chr11	70467114	70469457	2344	70468641	102	63.86	4.89	NM_011072	Pfn1	70468152	-489	No	No	Half CRE	yes
chr15	75671925	75672833	909	75672413	102	332.12	15.13	NM_172121	Zc3h3	75672338	-75	No	CRE	Half CRE	yes
chr17	27076175	27077181	1007	27076740	102	267.35	9.97	NM_026948	Cuta	27076423	-317	No	CRE	Half CRE	yes
chr17	50065581	50067181	1601	50066599	102	83.98	5.01	no_match				No	No	No	no
chr18	10029483	10030357	875	10030105	102	380.46	14.37	NM_001038589	Usp14	10030147	42	No	No	Half CRE	yes
chr19	5802918	5804286	1369	5803649	102	132.26	6.91	NR_002847	Malat1	5802671	-978	No	No	Half CRE	yes
chr2	34657489	34658147	659	34657838	102	397.36	20.22	NM_145522	Rabepk	34655311	-2527	TGACGTCA	CRE	Half CRE	yes
chr2	131035742	131036680	939	131036121	102	329.08	15.14	NM_027129	2310035K24Rik	131036175	-54	No	No	Half CRE	yes
chr4	94269274	94270508	1235	94269947	102	262.13	19.8	NM_172695	Plaa	94269938	-9	No	No	Half CRE	yes
chr4	108000432	108001270	839	108000710	102	392.55	19.25	NM_027250	2010305A19Rik	108000756	-46	TGACGTCA	CRE	Half CRE	yes
chr4	150283582	150284656	1075	150284010	102	299.62	16.66	NM_020569	Park7	150284030	20	No	No	Half CRE	yes
chr4	155043196	155043918	723	155043408	102	397.32	13.11	NM_145124	Mib2	155043336	-72	No	CRE	Half CRE	yes
chr4	155108068	155109774	1707	155108778	102	106.7	8.08	NM_001101506	Gm5151	155108912	-134	No	No	Half CRE	yes
chr5	67697493	67698790	1298	67698151	102	257.38	16.09	NM_178651	Slc30a9	67698195	-44	No	No	Half CRE	yes
chr5	149995208	149996395	1188	149995905	102	243	14.78	NM_001013378	Uspl1	149996135	-230	No	CRE	Half CRE	yes
chr6	85400720	85402532	1813	85401416	102	141.02	7.57	NM_007638	Cct7	85401498	-82	No	No	Half CRE	yes
chr6	86992068	86993735	1668	86992776	102	175.62	10.67	NM_013528	Gfpt1	86992839	-63	No	No	Half CRE	yes
chr6	122289247	122290821	1575	122290630	102	165.83	8.65	NM_007905	Phc1	122287033	-3597	TGACGTCA	CRE	Half CRE	yes
chr7	29160276	29161914	1639	29161615	102	132.54	11.26	NM_011756	Zfp36	29164247	2632	No	CRE	Half CRE	yes
chr7	51660870	51661765	896	51661355	102	384.56	18.5	no_match				TGACGTCA	CRE	Half CRE	yes
chr7	120512071	120513624	1554	120512452	102	204.11	6.49	NM_133700	Btbd10	120512853	401	No	No	No	yes
chr8	87162516	87163899	1384	87163511	102	210.54	15.51	NM_007578	Cacna1a	86939262	224249	No	No	Half CRE	yes
chr8	108692117	108693446	1330	108692760	102	201.11	12.03	NM_178798	Slc7a6	108692774	-14	No	No	Half CRE	yes
chr9	64584879	64585946	1068	64585558	102	319.48	18.34	NM_017382	Rab11a	64585563	5	No	No	Half CRE	yes
chr1	55083615	55084525	911	55084325	60	191.94	8.55	NM_031179	Sf3b1	55084322	-3	No	CRE	Half CRE	yes
chr1	55108885	55110312	1428	55109561	169	356.62	13.59	NM_001039710	Coq10b	55109613	-52	No	CRE	Half CRE	yes
chr1	55143947	55145563	1617	55144924	121	219.32	9.75	NM_008303	Hspe1	55144991	-67	No	CRE	Half CRE	yes
chr1	55187701	55188914	1214	55188049	58	147.89	9.01	NM_025283	Mobkl3	55188088	-39	No	No	Half CRE	yes
chr10	57251666	57252503	838	57252321	101	379.7	16.66	NM_019760	Serinc1	57252335	14	No	CRE	Half CRE	yes
chr10	61948999	61950110	1112	61949677	101	279.59	14.64	NM_133672	Vps26a	61949553	-124	No	CRE	Half CRE	yes
chr10	79621984	79623227	1244	79622633	101	194.41	12.46	NM_021565	Midn	79611034	11599	No	CRE	Half CRE	yes
chr10	80695585	80696804	1220	80695903	101	255	19.09	NM_001034895	Zfr2	80695907	-4	TGACGTCA	CRE	Half CRE	yes
chr10	88193299	88195215	1917	88194145	101	136.17	8.37	NM_025859	Arl1	88194158	-13	No	CRE	Half CRE	yes
chr11	68872688	68874350	1663	68873422	101	162.53	6.11	NM_028005	2310047M10Rik	68873276	146	No	No	Half CRE	yes
chr11	71312720	71313687	968	71313233	101	309.58	10.01	no_match				TGACGTCA	CRE	Half CRE	no
chr12	29334116	29335002	887	29334463	101	320.91	18.63	NM_011275	Rnaseh1	29334466	-3	No	CRE	Half CRE	yes
chr12	79849154	79850849	1696	79849840	101	174.09	8.93	NM_019579	Mpp5	79850007	-167	No	CRE	Half CRE	yes
chr12	103195537	103196862	1326	103196539	101	192.83	11.18	NM_029705	Atxn3	103196392	-147	No	No	Half CRE	yes
chr13	38726543	38727332	790	38726995	101	394.9	20.1	NM_139063	Muted	38726978	-17	No	CRE	Half CRE	yes
chr13	48323069	48323825	757	48323263	101	410.37	20.48	no_match				TGACGTCA	CRE	Half CRE	no
chr13	120276370	120278045	1676	120277211	101	117.91	7.78	NR_027974	3110070M22Rik	120277191	-20	No	CRE	Half CRE	yes
chr15	81957853	81958745	893	81958308	101	342.75	19.62	NM_172428	Ccdc134	81958351	-43	No	CRE	Half CRE	yes
chr15	99802774	99804319	1546	99802919	101	198.21	8.85	NM_001024526	Larp4	99803210	-291	No	No	Half CRE	yes
chr17	80294468	80295747	1280	80295377	101	231.96	11.54	NM_019717	Atl2	80295368	-9	TGACGTCA	CRE	Half CRE	yes
chr2	32822088	32823273	1186	32822442	101	272.44	17.23	NR_002898	Snora65	32818820	3622	No	CRE	Half CRE	yes
chr2	104430094	104431412	1319	104430483	101	243.97	18.34	NM_001037326	Cstf3	104430640	-157	No	CRE	Half CRE	yes
chr2	119722534	119723647	1114	119722947	101	260.57	14.9	NM_013720	Mga	119722963	-16	No	No	Half CRE	yes
chr2	152222270	152224212	1943	152223927	101	85.61	13.38	NM_011438	Sox12	152223782	-145	No	No	Half CRE	yes
chr2	156688118	156689573	1456	156688817	101	213.46	13.15	NM_026124	1110008F13Rik	156688857	-40	No	No	Half CRE	yes
chr2	178141572	178142589	1018	178142413	101	323.53	9.01	NM_177191	Sycp2	178142363	-50	No	No	Half CRE	yes
chr3	28704095	28705451	1357	28704355	101	216.58	12.39	NM_026517	Rpl22l1	28704432	-77	No	CRE	Half CRE	yes
chr3	145586727	145588020	1294	145587166	101	223.55	15.38	NM_009740	Bcl10	145587341	-175	No	No	No	yes
chr4	130036793	130037796	1004	130037261	101	310.92	18.61	NM_153160	Zcchc17	130037190	-71	TGACGTCA	CRE	Half CRE	yes
chr5	23889178	23890029	852	23889533	101	342.66	17.33	NM_001002897	Atg9b	23897961	8428	TGACGTCA	CRE	Half CRE	yes
chr5	73683616	73684573	958	73684027	101	289.93	20.69	NM_001159889	Ociad1	73684032	-5	TGACGTCA	CRE	Half CRE	yes
chr5	137748040	137749318	1279	137748711	101	240.04	9.54	NM_001109909	Srrt	137748902	191	No	No	Half CRE	yes
chr6	92164081	92165081	1001	92164645	101	341.56	14.61	NM_030081	Zfyve20	92164805	160	No	No	Half CRE	yes
chr7	150254694	150255643	950	150255007	101	292.72	15.35	NM_138631	Tssc4	150255272	-265	No	No	Half CRE	yes
chr8	49094179	49095226	1048	49094514	101	291.02	16.48	no_match				TGACGTCA	CRE	Half CRE	yes
chr8	72273380	72274159	780	72273559	101	396.52	19.57	no_match				TGACGTCA	CRE	Half CRE	yes
chr8	108534645	108535842	1198	108535348	101	283.72	19.25	NM_028038	Ddx28	108535386	38	TGACGTCA	CRE	Half CRE	yes
chr8	112216498	112217806	1309	112217303	101	215.12	15.5	NM_028018	2400003C14Rik	112217194	-109	No	CRE	Half CRE	yes
chr8	123796864	123798163	1300	123797278	101	198.64	6.77	no_match				TGACGTCA	CRE	Half CRE	yes
chr9	53055646	53056515	870	53056281	101	387.99	23.33	NM_029936	Ddx10	53056217	-64	No	CRE	Half CRE	yes
chr9	108165525	108166567	1043	108166246	101	309.4	13.48	NM_010017	Dag1	108166067	-179	No	No	No	yes
chr1	55293754	55295039	1286	55293979	69	123.36	8.11	NM_175439	2002-03-01	55294020	-41	No	No	Half CRE	yes
chr1	55418885	55420849	1965	55419596	141	203.86	9.26	NM_001113367	Boll	55419551	-45	No	No	No	yes
chr10	117282209	117283583	1375	117283053	100	239.76	9.18	NM_024457	Rap1b	117283030	-23	TGACGTCA	CRE	Half CRE	yes
chr11	113611626	113613689	2064	113612927	100	102.06	9.84	NM_001163346	Cdc42ep4	113613129	202	No	CRE	Half CRE	yes
chr13	53472437	53473183	747	53472767	100	413.73	23.85	NM_009269	Sptlc1	53472730	-37	No	No	Half CRE	yes
chr13	69672252	69674194	1943	69673640	100	133.53	8.12	NM_198600	Pols	69672717	-923	No	No	Half CRE	yes
chr14	14844891	14846153	1263	14845618	100	230.87	16.38	NM_139227	Atxn7	14845004	614	TGACGTCA	CRE	Half CRE	yes
chr15	8048744	8049546	803	8049224	100	390.75	19.09	NM_001081402	Wdr70	8049209	-15	No	CRE	Half CRE	yes
chr15	39774641	39776107	1467	39774891	100	191.13	5.68	NM_172814	Lrp12	39775303	412	No	No	No	yes
chr15	73475536	73476721	1186	73476188	100	240.28	14.77	no_match				No	CRE	Half CRE	yes
chr16	87432129	87433186	1058	87432912	100	271.52	18.09	NM_001081068	Rnf160	87432851	-61	No	CRE	Half CRE	yes
chr17	27069581	27070654	1074	27069967	100	269.22	11.8	NM_009343	Phf1	27070071	-104	No	No	Half CRE	yes
chr17	35137621	35138965	1345	35138069	100	221.92	12.71	NM_011690	Vars	35137851	218	No	No	Half CRE	yes
chr18	36440126	36441613	1488	36440724	100	215.57	10.43	NM_008989	Pura	36440815	-91	No	CRE	Half CRE	yes
chr19	5306936	5308016	1081	5307551	100	277.57	9.97	NM_001024717	Gal3st3	5298340	9211	No	No	Half CRE	yes
chr2	173100787	173102745	1959	173102040	100	131.45	10.15	NM_022995	Pmepa1	173102034	-6	TGACGTCA	CRE	Half CRE	no
chr3	51287615	51288755	1141	51288147	100	284.96	12.76	NM_016858	Rab33b	51287887	260	No	CRE	Half CRE	yes
chr3	121293663	121294773	1111	121294041	100	246.05	11	no_match				No	CRE	No	no
chr4	155265310	155266863	1554	155266257	100	167.78	5.91	NM_207223	Acap3	155265983	274	No	CRE	Half CRE	yes
chr5	134659545	134660691	1147	134660402	100	274.7	15.92	NM_053266	Gtf2ird2	134659907	495	No	No	Half CRE	yes
chr5	140894052	140895964	1913	140895269	100	137.52	7.3	NM_133916	Eif3b	140895258	11	No	No	Half CRE	yes
chr7	133645391	133646769	1379	133645831	100	50.03	5.07	NM_183020	Atxn2l	133646816	985	No	No	Half CRE	yes
chr7	148041639	148043668	2030	148042557	100	107.87	10.31	NM_018742	Bet1l	148042282	-275	No	CRE	Half CRE	yes
chr8	11556862	11558784	1923	11558392	100	49.68	4.88	NM_011919	Ing1	11556065	2327	No	CRE	Half CRE	yes
chr8	11634551	11636207	1657	11635868	100	157.05	11.36	NM_133971	Ankrd10	11635689	-179	No	No	Half CRE	yes
chr8	26126793	26128293	1501	26127706	100	215.75	7.16	NM_027194	Tm2d2	26127682	24	No	No	Half CRE	yes
chr8	73010646	73011570	925	73011263	100	203.35	10.95	NM_182991	Tmem59l	73011257	-6	TGACGTCA	CRE	Half CRE	no
chr1	57433879	57435073	1195	57434449	121	328.1	20.02	no_match				TGACGTCA	CRE	Half CRE	yes
chr10	19868260	19869663	1404	19868757	99	217.06	8.04	NM_008635	Mtap7	19868725	32	No	No	Half CRE	yes
chr10	57960431	57961201	771	57960672	99	388.98	19.36	NM_001162956	Ccdc138	57960684	-12	No	CRE	Half CRE	yes
chr10	62800902	62802613	1712	62801274	99	172.95	9.68	NM_001159590	Sirt1	62801743	469	No	No	Half CRE	yes
chr10	80462048	80463142	1095	80462845	99	212.12	16.97	NM_001038655	Gng7	80464110	1265	TGACGTCA	CRE	Half CRE	no
chr10	80714762	80716587	1826	80716053	99	101.45	12.87	NM_010768	Matk	80720289	-4236	No	No	Half CRE	yes
chr11	75344414	75346396	1983	75345561	99	106.12	6.01	NM_173388	Slc43a2	75345211	350	No	No	No	yes
chr11	100800257	100801720	1464	100801082	99	209.96	11.06	NM_011486	Stat3	100800825	-257	TGACGTCA	CRE	Half CRE	yes
chr11	101526351	101527532	1182	101526813	99	238.46	16.35	NM_025404	Arl4d	101526854	-41	TGACGTCA	CRE	Half CRE	yes
chr12	17355064	17355679	616	17355256	99	452.51	22.7	NM_001008421	Nol10	17355298	-42	No	No	Half CRE	yes
chr12	40425779	40426965	1187	40426233	99	274.94	13.1	no_match				No	CRE	Half CRE	no
chr12	109571770	109573222	1453	109572504	99	191.66	8.78	NM_010010	Cyp46a1	109572590	-86	No	No	Half CRE	yes
chr13	38128530	38129366	837	38128837	99	371.88	12.32	NM_024242	Riok1	38129163	-326	No	CRE	Half CRE	yes
chr13	63916179	63917219	1041	63916672	99	340.48	14.87	NM_023507	0610007P08Rik	63916641	31	No	No	Half CRE	yes
chr14	69954829	69955765	937	69955241	99	316.01	19.04	NM_026174	Entpd4	69955207	34	No	CRE	Half CRE	yes
chr15	36103078	36104083	1006	36103749	99	332.83	22.32	NM_023127	Polr2k	36103771	-22	No	No	Half CRE	yes
chr15	76341687	76343274	1588	76342527	99	164.39	7.57	NM_010046	Dgat1	76342248	-279	No	CRE	Half CRE	yes
chr16	77013439	77014838	1400	77013814	99	185.8	7.57	NM_013918	Usp25	77014313	-499	No	No	Half CRE	yes
chr16	90283080	90285288	2209	90284680	99	112.11	5.15	NM_178923	Sfrs15	90284670	-10	No	CRE	Half CRE	yes
chr17	35978059	35978935	877	35978354	99	364.65	17.39	NM_001010833	Mdc1	35978442	-88	No	No	Half CRE	yes
chr17	56855846	56857720	1875	56856442	99	132.06	9.09	NM_178926	AI662250	56856275	-167	TGACGTCA	CRE	Half CRE	yes
chr19	38910726	38912243	1518	38911003	99	186.5	8.62	NM_145952	Tbc1d12	38911068	-65	No	No	Half CRE	yes
chr2	29790542	29791270	729	29790899	99	391.68	19.51	NM_028923	Gle1	29790946	-47	No	No	Half CRE	yes
chr2	30060836	30061930	1095	30061368	99	247.52	11.43	NM_172404	Ccbl1	30061219	-149	No	CRE	Half CRE	yes
chr2	90729538	90730698	1161	90729888	99	265.02	9.32	NM_026161	C1qtnf4	90725942	3946	No	No	No	yes
chr2	126501007	126502381	1375	126501547	99	131.18	8.09	NM_207669	Gabpb1	126501223	-324	No	CRE	Half CRE	yes
chr2	152604525	152605281	757	152605005	99	334.84	14.08	NM_009743	Bcl2l1	152657418	52413	No	CRE	No	yes
chr3	40548630	40550062	1433	40549260	99	200.63	6.99	NM_011020	Hspa4l	40549534	-274	No	No	Half CRE	yes
chr4	126698315	126700103	1789	126699667	99	151.07	5.68	NM_023603	Sfpq	126698578	1089	TGACGTCA	CRE	Half CRE	yes
chr4	133484371	133485308	938	133484710	99	332.54	26.57	no_match				TGACGTCA	CRE	Half CRE	yes
chr4	135866243	135867709	1467	135866801	99	201.43	9.97	NM_028871	Hnrnpr	135866890	-89	No	No	Half CRE	yes
chr4	147412375	147413817	1443	147413066	99	208.9	12.07	NM_010840	Mthfr	147413185	-119	No	No	Half CRE	yes
chr5	34278531	34279433	903	34279134	99	351.49	19.98	NM_011914	Whsc2	34278907	-227	No	No	No	yes
chr5	34529562	34531116	1555	34530401	99	167.85	7.13	NM_010753	Mxd4	34530359	-42	No	No	No	yes
chr5	38952444	38953463	1020	38953074	99	231.47	13.48	NM_011715	Wdr1	38952834	-240	No	CRE	Half CRE	yes
chr5	76612403	76613697	1295	76612887	99	215.65	14.03	NM_011626	Tmem165	76612904	-17	No	CRE	Half CRE	yes
chr6	38482906	38484201	1296	38483709	99	173.63	7.99	NM_025363	Fmc1	38484860	-1151	No	CRE	Half CRE	yes
chr7	6106611	6108031	1421	6107422	99	205.63	7.44	NM_001013012	Zfp787	6107573	151	No	No	Half CRE	yes
chr7	20213482	20215332	1851	20214886	99	144.5	16.38	NM_009046	Relb	20214787	-99	TGACGTCA	CRE	Half CRE	yes
chr7	30302985	30304974	1990	30304765	99	113.24	6.99	no_match				No	No	Half CRE	yes
chr7	38892210	38893368	1159	38892785	99	265.57	13.59	NM_007633	Ccne1	38892509	-276	No	No	Half CRE	yes
chr7	51808483	51809621	1139	51809337	99	265.67	17.18	NM_009473	Nr1h2	51809293	-44	No	No	Half CRE	yes
chr7	133792178	133793459	1282	133792818	99	242.07	15.55	NM_029339	Ccdc101	133792822	-4	No	No	Half CRE	yes
chr7	149246149	149247480	1332	149247012	99	224.96	15.28	NM_028308	2700078K21Rik	149246939	-73	No	No	Half CRE	yes
chr8	93657393	93658383	991	93658079	99	322.72	11.46	NM_010241	Aktip	93659395	1316	No	No	Half CRE	yes
chr9	20325380	20326381	1002	20325879	99	331.08	20.48	NM_001082485	5730601F06Rik	20325863	-16	TGACGTCA	CRE	Half CRE	yes
chr9	78328570	78330071	1502	78329500	99	219.05	9.96	NM_010106	Eef1a1	78329531	31	No	CRE	Half CRE	yes
chr9	108462270	108463211	942	108462733	99	325.35	21.2	NM_011830	Impdh2	108462831	-98	No	CRE	Half CRE	yes
chr1	57462890	57463986	1097	57463544	53	153.74	8.45	NM_001037742	1110034B05Rik	57463518	-26	No	CRE	Half CRE	yes
chr1	58449435	58450811	1377	58450305	80	166.29	11.15	NM_025824	Bzw1	58449979	326	No	No	No	yes
chr1	58479712	58481188	1477	58480929	156	305.6	11.13	NR_027854	Clk1	58480932	3	No	CRE	Half CRE	yes
chr10	19627041	19627644	604	19627485	98	469.29	15.64	NM_008822	Pex7	19627480	-5	No	No	Half CRE	yes
chr10	79603807	79604404	598	79604183	98	317.88	13.42	NM_025313	Atp5d	79605059	-876	TGACGTCA	CRE	Half CRE	no
chr10	85334436	85335170	735	85334574	98	442.53	24.84	NM_133993	Pwp1	85334609	-35	TGACGTCA	CRE	Half CRE	yes
chr10	122422263	122423651	1389	122422513	98	212.56	6.38	no_match				No	No	No	yes
chr11	4086188	4087449	1262	4086685	98	218.28	10.71	NM_134023	Tbc1d10a	4086835	-150	No	No	Half CRE	yes
chr11	77977944	77979349	1406	77978638	98	196.38	12.98	NM_009423	Traf4	77979052	414	TGACGTCA	CRE	Half CRE	yes
chr11	119959709	119961073	1365	119960612	98	228.55	7.03	NM_001110242	1810043H04Rik	119960247	365	No	No	Half CRE	yes
chr12	103981182	103982439	1258	103981894	98	219.22	18.46	NM_001142937	Moap1	103981870	-24	TGACGTCA	CRE	Half CRE	yes
chr13	8994507	8995933	1427	8995390	98	209.87	12.99	NM_027000	Gtpbp4	8995258	-132	TGACGTCA	CRE	Half CRE	yes
chr13	32430060	32431052	993	32430603	98	336.86	21.47	NM_146041	Gmds	32430413	-190	No	No	Half CRE	yes
chr13	67626499	67627367	869	67627128	98	363.85	22.32	NM_133228	Zfp87	67627167	39	TGACGTCA	CRE	Half CRE	yes
chr13	104123227	104125507	2281	104124723	98	63.76	5.36	no_match				No	No	Half CRE	yes
chr14	32405188	32405912	725	32405533	98	364.98	13.35	no_match				No	CRE	No	no
chr14	32642967	32644474	1508	32643947	98	212.8	6.93	NM_001024604	Ankrd28	32643601	-346	No	No	No	yes
chr15	75910695	75911744	1050	75911380	98	300.04	17.94	NM_028364	Puf60	75911340	-40	No	No	No	yes
chr17	29089165	29090567	1403	29089573	98	192.17	11.64	NM_025888	Kctd20	29090160	-587	No	CRE	Half CRE	yes
chr17	36973528	36974561	1034	36974007	98	305.09	14.75	NM_001025599	Trim26	36974085	-78	TGACGTCA	CRE	Half CRE	yes
chr19	6061025	6062790	1766	6061193	98	79.69	5.71	NM_013859	Znhit2	6061206	-13	No	No	Half CRE	yes
chr2	44782293	44783303	1011	44782740	98	312.54	8.37	no_match				No	No	Half CRE	yes
chr2	92273760	92275020	1261	92274418	98	247.26	11.36	NM_009963	Cry2	92274226	-192	No	No	Half CRE	yes
chr3	153138290	153139524	1235	153139126	98	194.96	10.68	NM_011372	St6galnac3	153388097	248971	No	CRE	Half CRE	yes
chr4	116854662	116855496	835	116855248	98	387.13	27.44	NM_134471	Kif2c	116855229	-19	No	No	Half CRE	yes
chr4	136912822	136913802	981	136913650	98	289.28	17.3	NM_009861	Cdc42	136913652	2	TGACGTCA	CRE	Half CRE	yes
chr4	137817668	137818772	1105	137818102	98	208.53	14.7	NM_010623	Kif17	137818165	-63	TGACGTCA	CRE	Half CRE	yes
chr5	33015838	33016413	576	33016224	98	518.93	22.73	no_match				TGACGTCA	CRE	Half CRE	yes
chr5	34711850	34713380	1531	34712340	98	174.73	10.4	no_match				No	CRE	Half CRE	yes
chr5	106887024	106888113	1090	106887502	98	214.62	8.19	NM_001005477	Barhl2	106887185	-317	TGACGTCA	CRE	Half CRE	yes
chr5	117575466	117576511	1046	117575764	98	273.8	11.72	no_match				No	No	Half CRE	no
chr5	139727734	139729146	1413	139728357	98	197.4	9.63	NM_026269	1110007L15Rik	139728277	80	No	No	Half CRE	yes
chr5	141177579	141179059	1481	141178300	98	43.09	5.76	NM_028833	Iqce	141178332	32	No	No	Half CRE	yes
chr6	82988430	82989130	701	82988814	98	421.29	21.2	NM_013586	Loxl3	82984217	4597	TGACGTCA	CRE	Half CRE	no
chr6	141148521	141149451	931	141149144	98	337.24	12.25	no_match				No	No	No	no
chr7	13534248	13535597	1350	13535439	98	205.72	8.71	no_match				No	CRE	Half CRE	yes
chr7	147221716	147222935	1220	147222308	98	251.99	17.54	NM_027201	Zfp511	147222289	19	No	CRE	Half CRE	yes
chr8	74842500	74844122	1623	74842640	98	147.78	8.86	NM_008452	Klf2	74842960	-320	No	No	Half CRE	yes
chr8	112228690	112230107	1418	112229506	98	193.93	8.4	NM_029468	Zfp821	112229987	-481	No	No	Half CRE	yes
chr9	120480111	120481117	1007	120480560	98	310.93	15.81	NM_025974	Rpl14	120480633	-73	No	No	No	yes
chr1	58642615	58643580	966	58643147	41	138.64	14.41	NM_172513	Fam126b	58643177	30	No	No	Half CRE	yes
chr1	59029880	59030851	972	59030264	51	157.31	10.92	NM_172406	Trak2	59030326	62	No	No	Half CRE	yes
chr1	59176148	59177477	1330	59176711	79	190.45	17.21	NM_001037812	Als2cr4	59176650	-61	No	No	Half CRE	yes
chr11	30671294	30672745	1452	30671769	97	197.31	14.48	NM_134013	Psme4	30671774	-5	No	No	Half CRE	yes
chr11	51569270	51570590	1321	51570068	97	235.94	12.1	NM_175255	Sec24a	51570336	268	No	CRE	Half CRE	yes
chr11	59062690	59063682	993	59063188	97	259.72	16.93	NM_009522	Wnt3a	59104253	41065	No	No	Half CRE	yes
chr11	102742021	102742912	892	102742310	97	308.92	14.9	NM_001109995	Eftud2	102742289	-21	No	No	No	yes
chr11	120442027	120443609	1583	120442867	97	183.16	10.43	NM_133796	Arhgdia	120442916	49	No	No	Half CRE	yes
chr13	42146858	42148234	1377	42147051	97	162.28	12.77	NM_007772	Hivep1	42147389	-338	TGACGTCA	CRE	Half CRE	yes
chr15	38230116	38231289	1174	38230633	97	128.82	7.55	NM_013692	Klf10	38230462	-171	No	No	Half CRE	yes
chr15	54903316	54904167	852	54903695	97	388.98	24.45	NM_001081288	Taf2	54903707	12	TGACGTCA	CRE	Half CRE	yes
chr17	27759515	27760911	1397	27760444	97	216.44	13.22	NM_019837	Nudt3	27760397	-47	No	No	Half CRE	yes
chr17	47729605	47730761	1157	47730398	97	186.52	14.81	NM_007632	Ccnd3	47730415	-17	No	No	Half CRE	yes
chr18	36903835	36905004	1170	36904315	97	262.17	11.66	NM_011879	Ik	36904309	6	No	No	Half CRE	yes
chr2	29979315	29980488	1174	29980088	97	278.5	21.67	NM_178694	Zer1	29979974	-114	No	No	Half CRE	yes
chr2	69627110	69628179	1070	69627691	97	273.89	13.36	NM_028521	Phospho2	69627793	-102	TGACGTCA	CRE	Half CRE	yes
chr2	120674904	120676859	1956	120676400	97	112.49	6.66	NM_080788	Ttbk2	120676320	-80	No	No	Half CRE	yes
chr2	154616177	154617985	1809	154617160	97	147.22	10.43	NM_023130	Raly	154616845	315	No	No	Half CRE	yes
chr2	156005115	156006390	1276	156006032	97	214.8	9.38	NM_133242	Rbm39	156005976	-56	No	No	No	yes
chr2	181335472	181336366	895	181336043	97	278.6	12.96	NM_133701	Prpf6	181336023	20	No	No	Half CRE	yes
chr3	67177711	67178422	712	67178005	97	361.6	20.54	NM_010801	Mlf1	67178018	-13	TGACGTCA	CRE	Half CRE	yes
chr3	98944837	98945839	1003	98945004	97	311.69	16.49	NM_027462	Wars2	98945012	-8	No	CRE	Half CRE	yes
chr3	144382344	144383890	1547	144383277	97	206.01	9.27	NM_019464	Sh3glb1	144383287	10	No	No	Half CRE	yes
chr4	45025110	45026047	938	45025377	97	280.11	14.33	NM_001163284	Zbtb5	45025284	-93	No	No	Half CRE	yes
chr5	106259440	106260475	1036	106259848	97	316.07	12.63	no_match				No	No	Half CRE	no
chr5	122286186	122287888	1703	122287118	97	114.42	7.22	NM_008507	Sh2b3	122286810	-308	No	No	No	yes
chr7	3581224	3582238	1015	3581584	97	280.08	19.57	NM_027328	Prpf31	3581586	-2	No	No	Half CRE	yes
chr7	4873989	4875367	1379	4874452	97	150.32	10.94	NM_201355	Nat14	4873852	600	No	CRE	Half CRE	yes
chr7	6680498	6682499	2002	6681422	97	63.35	6.03	NM_008817	Peg3	6683130	1708	No	CRE	Half CRE	yes
chr7	16704741	16705810	1070	16705260	97	299.4	14.88	NM_133727	Kptn	16705224	36	TGACGTCA	CRE	Half CRE	yes
chr7	31347769	31349190	1422	31348336	97	186.03	10.6	NM_170760	U2af1l4	31348358	-22	No	No	Half CRE	yes
chr7	106616629	106617751	1123	106617322	97	253.44	9.38	no_match				No	No	Half CRE	yes
chr8	27294740	27295568	829	27295407	97	338.57	18.74	no_match				TGACGTCA	CRE	Half CRE	yes
chr8	72565574	72567523	1950	72566630	97	132.91	6.8	NM_028993	9130404D08Rik	72566633	3	No	CRE	Half CRE	yes
chr8	113668882	113669966	1085	113669544	97	251.46	20.18	no_match				TGACGTCA	CRE	Half CRE	yes
chr8	128092947	128094687	1741	128093813	97	134.44	6.11	no_match				No	CRE	Half CRE	yes
chr9	95411939	95412944	1006	95412440	97	332.13	18.02	NM_001114977	2610101N10Rik	95412415	-25	No	CRE	Half CRE	yes
chr9	103207101	103207979	879	103207471	97	355.94	18.9	NM_176979	Topbp1	103207656	-185	No	CRE	Half CRE	yes
chr1	59726840	59728310	1471	59727680	132	288.52	15.97	NM_009460	Sumo1	59727678	-2	No	No	Half CRE	yes
chr1	59741455	59742280	826	59741774	101	413.32	24.98	NM_018868	Nop58	59741849	-75	No	CRE	Half CRE	yes
chr10	90633193	90634848	1656	90633456	96	147.53	6.21	NM_001080130	Tmpo	90634327	871	No	No	Half CRE	yes
chr11	98063725	98065237	1513	98064049	96	169.07	8.47	NM_001109628	Crkrs	98064618	-569	No	CRE	Half CRE	yes
chr12	11272128	11273585	1458	11272802	96	215.39	13.12	NM_025695	Smc6	11272691	111	No	No	No	yes
chr13	17786179	17787654	1476	17786817	96	214.66	12.37	NM_138654	5033411D12Rik	17786573	-244	No	No	Half CRE	yes
chr14	60248212	60249473	1262	60249134	96	220.37	11.55	NM_145463	Shisa2	60244144	4990	TGACGTCA	CRE	Half CRE	yes
chr14	76813980	76815587	1608	76814425	96	142.16	5.91	NM_207652	Tsc22d1	76815627	-1202	No	No	No	yes
chr16	23988408	23989526	1119	23989015	96	203.13	14.16	NM_009744	Bcl6	23988698	-317	No	CRE	Half CRE	yes
chr17	6105932	6106825	894	6106552	96	261.92	11.26	NM_001103181	Tulp4	6106829	-277	No	CRE	Half CRE	yes
chr18	32227155	32228240	1086	32227358	96	288.4	12.4	NM_173441	Iws1	32227387	-29	No	CRE	Half CRE	yes
chr18	36445611	36447816	2206	36446695	96	106.77	4.81	NM_008989	Pura	36440815	5880	No	No	Half CRE	yes
chr18	37596674	37597819	1146	37597495	96	283.17	17.16	NM_053137	Pcdhb12	37595274	2221	No	No	Half CRE	yes
chr19	25696770	25698029	1260	25697454	96	231.17	12.36	NM_177360	Dmrt3	25685026	12428	TGACGTCA	CRE	Half CRE	yes
chr2	49474596	49475805	1210	49474786	96	204.18	15.71	NM_008449	Kif5c	49474833	-47	TGACGTCA	CRE	Half CRE	yes
chr2	93997796	93998683	888	93998106	96	354.69	11.98	NM_019657	Hsd17b12	93998066	-40	No	No	Half CRE	yes
chr2	173403210	173404326	1117	173403812	96	241.93	20.51	NR_027957	Ppp4r1l	173485040	81228	No	CRE	Half CRE	yes
chr3	54611075	54612078	1004	54611501	96	302.07	11.16	NM_133231	Rfxap	54611713	212	No	No	Half CRE	yes
chr3	99965981	99967046	1066	99966389	96	319.16	14.72	NM_010269	Gdap2	99966440	-51	No	CRE	Half CRE	yes
chr3	129427715	129428487	773	129428269	96	408.84	21.05	NM_010113	Egf	129458240	29971	TGACGTCA	CRE	Half CRE	yes
chr3	144232056	144233517	1462	144233243	96	150.28	9.7	NM_011828	Hs2st1	144233180	-63	No	No	Half CRE	yes
chr3	152058485	152060082	1598	152059085	96	124.2	4.44	NM_001080755	Zzz3	152058973	112	No	No	Half CRE	yes
chr4	153348811	153349869	1059	153349216	96	287.76	20.51	NM_007859	Dffb	153349190	-26	No	No	Half CRE	yes
chr5	28117323	28118666	1344	28117844	96	204.52	7.38	NM_018878	Paxip1	28117879	35	No	No	Half CRE	yes
chr5	103332387	103333755	1369	103333277	96	237.02	22.08	NM_009158	Mapk10	103640353	307076	TGACGTCA	CRE	Half CRE	yes
chr5	123844353	123845584	1232	123844799	96	243.34	14.61	NM_177582	Mlxip	123844827	-28	No	CRE	Half CRE	yes
chr5	130730883	130731709	827	130731491	96	329.97	14.3	NM_178897	Tyw1	130731488	3	TGACGTCA	CRE	Half CRE	yes
chr6	72388882	72390376	1495	72389621	96	181.86	7.57	NM_145569	Mat2a	72389552	-69	No	No	No	yes
chr6	116287677	116288852	1176	116288034	96	263.26	13.64	NM_027920	March8	116288140	-106	No	No	Half CRE	yes
chr6	122824332	122825126	795	122824505	96	395.8	15.43	NM_026267	Necap1	122824574	-69	No	CRE	Half CRE	yes
chr6	128713779	128714696	918	128714316	96	356.1	20.59	no_match				TGACGTCA	CRE	Half CRE	yes
chr7	17199360	17201101	1742	17200264	96	150.53	4.96	NM_172739	Grlf1	17200342	78	No	No	No	yes
chr7	25654060	25655352	1293	25655002	96	191.99	11.44	NM_027732	Dmrtc2	25655078	-76	No	CRE	No	yes
chr7	108811801	108812917	1117	108812137	96	239.47	16.71	NM_009191	Clpb	108812281	-144	No	CRE	No	yes
chr8	96333857	96334870	1014	96334358	96	225.73	12.29	NM_010308	Gnao1	96334737	-379	TGACGTCA	CRE	Half CRE	yes
chr8	108977915	108978605	691	108978376	96	435.46	23.94	no_match				TGACGTCA	CRE	Half CRE	no
chr9	20296815	20297733	919	20297206	96	346.22	20.44	NM_001110309	Zfp426	20297190	-16	TGACGTCA	CRE	Half CRE	yes
chr1	59819906	59821113	1208	59820753	65	166.15	9.82	NM_007561	Bmpr2	59821480	-727	No	No	No	yes
chr10	52136981	52138177	1197	52137685	95	243.8	9.65	NM_030250	Nus1	52137352	333	No	No	Half CRE	yes
chr10	70061465	70062909	1445	70062291	95	204.61	7.65	NM_178621	Phyhipl	70062039	-252	No	No	No	yes
chr10	86371158	86372389	1232	86371469	95	222.21	13.48	NM_138673	Stab2	86470687	99218	No	CRE	Half CRE	yes
chr11	16407748	16408601	854	16408229	95	357.7	21.29	NM_001109971	Sec61g	16408487	258	No	CRE	Half CRE	yes
chr11	31571371	31572342	972	31571892	95	317.84	19.84	NM_001024919	Bod1	31571862	-30	No	CRE	Half CRE	yes
chr11	98543283	98544459	1177	98543581	95	243.55	13.04	NM_009439	Psmd3	98543867	-286	No	CRE	No	yes
chr12	8214650	8215353	704	8214921	95	402.58	22.72	NM_172401	1110057K04Rik	8214930	-9	TGACGTCA	CRE	Half CRE	yes
chr12	66065906	66067579	1674	66066536	95	159.11	11.68	NM_025707	Klhl28	66066523	-13	No	No	Half CRE	yes
chr12	85749509	85750431	923	85750008	95	328.83	19.48	NM_007647	Entpd5	85749979	-29	No	CRE	Half CRE	yes
chr13	3609181	3610645	1465	3609537	95	203.39	7.29	NM_134063	BC016423	3610354	817	No	No	Half CRE	yes
chr13	21271059	21273112	2054	21271330	95	110.97	8.42	NM_009054	Trim27	21271827	-497	No	CRE	Half CRE	yes
chr13	46764392	46766024	1633	46764803	95	168.14	5.47	NM_001033192	C78339	46764890	-87	No	No	Half CRE	yes
chr13	99695603	99696886	1284	99696412	95	239.25	9.77	NM_178716	Tnpo1	99696339	-73	No	No	Half CRE	yes
chr14	55511969	55513724	1756	55512742	95	111.27	11.53	NM_019402	Pabpn1	55512992	-250	No	No	Half CRE	yes
chr15	44450280	44451537	1258	44450594	95	254.16	15.31	NM_019480	Ebag9	44451186	-592	No	No	Half CRE	yes
chr15	97997882	97999645	1764	97998235	95	74.35	7.91	NM_177716	AI836003	97998236	-1	No	No	Half CRE	yes
chr16	78376030	78377308	1279	78376202	95	197.02	12.45	NR_002700	Gm7334	78377002	800	TGACGTCA	CRE	Half CRE	yes
chr16	91010756	91011847	1092	91011417	95	253.28	13.63	NM_026110	1810007M14Rik	91044624	33207	No	No	Half CRE	yes
chr17	28369185	28370255	1071	28369684	95	259.23	15.9	NM_011145	Ppard	28369698	-14	No	CRE	Half CRE	yes
chr17	46692125	46693519	1395	46693286	95	186.72	8.47	NM_020493	Srf	46693111	-175	No	No	Half CRE	yes
chr17	80460393	80462010	1618	80461840	95	134.63	6.96	NM_144802	Hnrpll	80461674	-166	No	No	Half CRE	yes
chr17	80605565	80607136	1572	80606745	95	175.9	9.59	NM_146083	Sfrs7	80606625	-120	No	No	No	yes
chr18	34918103	34919631	1529	34918413	95	153.1	13.03	NM_175104	Fam53c	34918559	-146	No	CRE	No	yes
chr18	75969684	75971419	1736	75971118	95	149.67	7.92	no_match				No	No	Half CRE	no
chr18	81531662	81533118	1457	81532821	95	170.22	6.81	no_match				No	CRE	Half CRE	no
chr19	4989303	4990891	1589	4990119	95	156.31	14.49	NM_153553	Npas4	4989971	-148	No	CRE	Half CRE	no
chr19	44143458	44144543	1086	44144235	95	294.12	15.44	NM_145502	Erlin1	44144016	-219	No	No	Half CRE	yes
chr19	53603232	53604577	1346	53603590	95	174.04	15.25	NM_001085390	Dusp5	53603807	-217	No	CRE	Half CRE	yes
chr2	25837717	25839545	1829	25838835	95	119.18	7.77	NM_001115076	Camsap1	25838802	-33	No	No	Half CRE	yes
chr2	119113961	119115064	1104	119114490	95	263.11	16.99	NM_172269	Vps18	119114477	13	No	No	Half CRE	yes
chr2	167905764	167907320	1557	167906340	95	159.37	9.71	NM_021409	Pard6b	167906503	-163	No	No	Half CRE	yes
chr3	65331537	65333362	1826	65331920	95	148.86	6.56	NM_178892	Tiparp	65332368	-448	No	No	Half CRE	yes
chr3	103717825	103719194	1370	103718153	95	217.29	9.26	NM_172684	Rsbn1	103718042	111	No	No	Half CRE	yes
chr4	53024482	53025620	1139	53025133	95	267.34	13.64	NM_025623	Nipsnap3a	53024795	338	No	No	Half CRE	yes
chr4	83131475	83132879	1405	83132269	95	218.22	10.83	NM_133948	Psip1	83132294	25	No	No	No	yes
chr4	147533205	147535112	1908	147534231	95	84.61	6.24	NM_001161852	Fbxo44	147534173	-58	No	No	Half CRE	yes
chr5	33999853	34001472	1620	34000752	95	172.82	7.65	NM_001040435	Tacc3	34000795	-43	No	CRE	Half CRE	yes
chr5	38610993	38612225	1233	38611726	95	227.05	12.53	NM_025281	Lyar	38611720	6	No	No	Half CRE	yes
chr5	90652565	90653503	939	90653083	95	347.94	20.99	NM_001033310	Cox18	90653021	-62	No	CRE	Half CRE	yes
chr5	147605700	147607085	1386	147606687	95	170.43	10.09	NM_011669	Usp12	147606532	-155	No	CRE	No	yes
chr6	124612353	124613723	1371	124613174	95	206.47	6.09	NM_145130	Lpcat3	124613121	53	No	No	Half CRE	yes
chr7	28376244	28377385	1142	28376607	95	260.9	17.45	NM_001110208	Akt2	28376578	29	No	No	Half CRE	yes
chr7	86417692	86418977	1286	86418021	95	145.82	10.35	NM_018811	Abhd2	86418151	-130	No	No	Half CRE	yes
chr7	120350294	120352274	1981	120350871	95	146.03	5.63	NM_007489	Arntl	120350978	-107	No	No	Half CRE	yes
chr8	27086776	27087816	1041	27087178	95	292.78	19.25	NM_029884	Hgsnat	27087216	38	No	CRE	Half CRE	yes
chr8	89269021	89270535	1515	89269389	95	171.27	7.11	NR_027829	Gm10638	89269597	-208	No	No	Half CRE	yes
chr9	15161883	15162569	687	15162278	95	426.33	16.09	NM_176976	5830418K08Rik	15162232	-46	No	No	Half CRE	yes
chr1	59969325	59970967	1643	59969862	161	295.96	9.17	NM_001037725	Fam117b	59969849	13	No	CRE	Half CRE	yes
chr1	60099232	60100379	1148	60099899	64	176.46	6.52	NM_027407	Ica1l	60099931	32	No	CRE	Half CRE	yes
chr1	60236805	60238063	1259	60237183	94	248.22	13.56	NM_173444	Nbeal1	60237442	-259	No	CRE	Half CRE	yes
chr1	60466073	60467229	1157	60466376	73	185.9	8.91	NM_198127	Abi2	60466641	-265	No	No	No	yes
chr10	21267165	21268454	1290	21267708	94	246.8	19.62	no_match				TGACGTCA	CRE	Half CRE	yes
chr11	76891307	76892333	1027	76891927	94	276.87	18.8	NM_001012309	Ccdc55	76891937	10	No	No	Half CRE	yes
chr11	94382438	94383495	1058	94382837	94	259.75	15.65	NM_170671	Mycbpap	94382816	-21	TGACGTCA	CRE	Half CRE	yes
chr11	117823963	117825350	1388	117824928	94	200.53	17.2	NM_007707	Socs3	117830476	5548	No	No	Half CRE	yes
chr12	113051669	113052961	1293	113052219	94	228.93	10.95	NM_028875	Xrcc3	113052052	-167	No	No	No	yes
chr13	58374537	58376282	1746	58375676	94	135.07	7.64	NM_019832	Gkap1	58375549	-127	No	No	Half CRE	yes
chr14	47379794	47380836	1043	47380166	94	277.52	10.76	NM_028222	Cdkn3	47380215	-49	No	CRE	Half CRE	yes
chr14	58283276	58284385	1110	58283838	94	269.38	16.12	NM_020506	Xpo4	58283793	-45	No	No	Half CRE	yes
chr14	76410223	76411040	818	76410740	94	368.05	19.84	NM_026816	Gtf2f2	76410672	-68	No	No	Half CRE	yes
chr14	103497850	103499230	1381	103498608	94	215.24	6.01	NM_015822	Fbxl3	103498726	118	No	No	No	yes
chr16	64850722	64852811	2090	64851713	94	128.81	6.1	NM_178647	Cggbp1	64851910	-197	No	No	No	yes
chr17	24806221	24807323	1103	24806623	94	254.9	17.63	NM_183149	Zfp598	24806696	-73	No	CRE	Half CRE	yes
chr17	88373849	88375310	1462	88374304	94	193.72	10.95	NM_010830	Msh6	88374389	-85	No	No	Half CRE	yes
chr18	6135672	6136561	890	6136102	94	325.28	10.27	NM_001039692	Arhgap12	6136096	-6	No	No	Half CRE	yes
chr19	37280950	37282665	1716	37282000	94	148.49	9.59	NM_198300	Cpeb3	37281783	-217	No	No	Half CRE	yes
chr19	40947488	40948594	1107	40948008	94	303.68	21.6	no_match				No	CRE	Half CRE	yes
chr2	25079400	25080847	1448	25080267	94	178.93	6.32	NM_146116	Tubb2c	25080161	-106	No	CRE	Half CRE	yes
chr2	126532571	126533506	936	126533105	94	314.68	15.28	NM_019729	Usp8	126533098	7	No	No	Half CRE	yes
chr3	63767835	63769078	1244	63768714	94	243.19	9.35	NM_015728	Slc33a1	63768655	-59	No	No	No	yes
chr3	65778258	65779027	770	65778821	94	370.36	15.28	no_match				No	CRE	Half CRE	yes
chr3	102799447	102800558	1112	102799643	94	283.44	18.62	NM_025679	5730470L24Rik	102799662	-19	No	No	Half CRE	yes
chr3	127539905	127541180	1276	127540490	94	238.43	15.87	NM_145964	BC002199	127540410	-80	No	No	Half CRE	yes
chr4	10801027	10802302	1276	10801681	94	216.88	10.76	NM_026005	2610301B20Rik	10801644	37	No	No	Half CRE	yes
chr4	10934019	10935443	1425	10934766	94	206.26	6.44	NM_175175	Plekhf2	10934766	0	No	CRE	Half CRE	yes
chr4	117559220	117560393	1174	117560023	94	178.18	12.78	NM_033617	Atp6v0b	117559934	-89	No	CRE	Half CRE	yes
chr4	120497462	120498745	1284	120498362	94	236.57	8.58	NM_008692	Nfyc	120498320	-42	No	No	Half CRE	yes
chr4	134908235	134909911	1677	134909206	94	174.66	7.66	NM_016799	Srrm1	134909129	-77	No	No	Half CRE	yes
chr6	30643011	30643966	956	30643490	94	307.88	14.88	NM_031998	Tsga14	30643682	192	No	No	Half CRE	yes
chr6	83712258	83713927	1670	83712618	94	115.68	14.19	NM_029245	Ankrd53	83712639	-21	No	CRE	Half CRE	yes
chr7	88907214	88908795	1582	88908045	94	182.46	11.37	NM_025997	Fam103a1	88907838	207	No	CRE	Half CRE	yes
chr7	117264770	117266807	2038	117265536	94	105.15	7.03	NM_009516	Wee1	117265572	-36	No	No	Half CRE	yes
chr7	134041245	134042055	811	134041781	94	355.91	21.34	NM_026827	Tmem219	134041792	11	TGACGTCA	CRE	Half CRE	yes
chr8	125299202	125300206	1005	125299608	94	291.96	14.88	NM_144932	Acsf3	125299404	204	TGACGTCA	CRE	Half CRE	yes
chr9	21875113	21876213	1101	21875861	94	263.53	15.69	NM_177318	Zfp653	21875789	-72	No	No	No	yes
chr10	20864366	20865256	891	20864856	93	338.73	26.52	NM_010848	Myb	20880790	15934	TGACGTCA	CRE	Half CRE	no
chr10	122512582	122513916	1335	122513527	93	217.04	9.35	NM_001163024	Mon2	122513561	34	No	CRE	Half CRE	yes
chr11	102526257	102527968	1712	102527383	93	140.39	5.73	NM_001127576	Gm1564	102526901	482	No	No	Half CRE	yes
chr12	60231680	60232930	1251	60232463	93	241.59	9.53	NM_146034	Ctage5	60230780	1683	No	CRE	Half CRE	yes
chr13	57064557	57065441	885	57065141	93	256.22	12.87	no_match				No	CRE	No	no
chr14	8912494	8913299	806	8912837	93	381.4	22.09	NM_025938	Rpp14	8912826	11	No	CRE	Half CRE	yes
chr14	51550054	51551221	1168	51550679	93	180.73	7.83	NM_001033271	Tmem55b	51550524	-155	No	CRE	Half CRE	yes
chr14	115439494	115441613	2120	115440774	93	107.77	5.3	no_match				No	No	No	yes
chr15	36936484	36937761	1278	36937242	93	201.41	8.86	NM_026521	Zfp706	36937157	-85	No	No	No	yes
chr15	73014212	73016015	1804	73015239	93	95.14	4.26	NM_153178	Eif2c2	73015365	126	No	CRE	No	yes
chr15	84387418	84388700	1283	84388285	93	188.72	14.03	NM_177630	Ldoc1l	84388253	-32	No	No	Half CRE	yes
chr15	98661094	98662315	1222	98661972	93	245.72	19.73	NM_016781	Prkag1	98661939	-33	No	No	Half CRE	yes
chr16	43889417	43890311	895	43889829	93	337.27	21.05	NM_029128	Qtrtd1	43889789	-40	No	No	Half CRE	yes
chr17	84854208	84855276	1069	84854805	93	250.82	9.54	NM_183021	Thada	84865456	10651	No	CRE	Half CRE	no
chr18	61714541	61715619	1079	61714864	93	272.1	11.98	NM_146087	Csnk1a1	61715235	-371	No	No	Half CRE	yes
chr18	84854430	84855591	1162	84855073	93	263.79	12.99	NM_023149	Cndp2	84855025	-48	No	No	Half CRE	yes
chr19	16058944	16059802	859	16059536	93	341.65	22.93	NM_198019	Cep78	16059479	-57	No	No	Half CRE	yes
chr2	29202015	29203049	1035	29202324	93	299.72	21.22	NM_026896	Med27	29202355	-31	No	No	Half CRE	yes
chr2	35834572	35835699	1128	35835390	93	232.37	13.25	NM_028921	Ttll11	35835144	-246	No	No	Half CRE	yes
chr2	58998248	59000192	1945	58998797	93	134.93	5.92	NM_026361	Pkp4	58998906	-109	TGACGTCA	CRE	Half CRE	yes
chr2	131087951	131088788	838	131088325	93	324.13	9.46	NM_153501	Pank2	131088235	90	No	No	No	yes
chr4	59015712	59016516	805	59016030	93	354.14	18.34	NM_001033165	Dnajc25	59016064	-34	No	No	Half CRE	yes
chr4	109148419	109149561	1143	109149337	93	260.15	18.94	NM_013876	Rnf11	109149110	-227	No	No	Half CRE	yes
chr4	132323846	132324960	1115	132324011	93	276.46	16.03	NM_011284	Rpa2	132324274	-263	No	No	Half CRE	yes
chr4	133556297	133557058	762	133556812	93	341.65	18.16	NM_026144	Dhdds	133556779	-33	No	No	Half CRE	yes
chr4	136025115	136026234	1120	136025646	93	213.32	14.43	NM_024452	Luzp1	136025675	-29	No	CRE	Half CRE	yes
chr4	150025642	150026576	935	150026240	93	252.86	16.47	NM_173774	Slc45a1	150026283	43	TGACGTCA	CRE	Half CRE	no
chr5	31522259	31523455	1197	31523158	93	227.56	9.48	NM_008014	Ppm1g	31522918	-240	No	No	Half CRE	yes
chr5	44617126	44618445	1320	44617994	93	217.59	9.68	NM_173764	Tapt1	44617845	-149	No	CRE	Half CRE	yes
chr5	97425852	97427502	1651	97426437	93	158.95	7.65	NM_080708	Bmp2k	97426707	-270	No	No	Half CRE	yes
chr5	130384062	130385030	969	130384371	93	291.56	11.06	NM_026916	4930579G22Rik	130384409	-38	No	CRE	No	yes
chr6	85323840	85325250	1411	85324748	93	206.69	14.73	NM_177466	Rab11fip5	85324628	-120	No	CRE	Half CRE	yes
chr7	71003028	71004146	1119	71003571	93	269.49	19.55	no_match				TGACGTCA	CRE	Half CRE	yes
chr8	4275380	4276230	851	4275941	93	360.05	25.74	NM_011592	Timm44	4275905	-36	No	No	Half CRE	yes
chr8	11757758	11758871	1114	11758319	93	251.44	22.32	NM_017402	Arhgef7	11758329	-10	No	No	Half CRE	yes
chr8	13338227	13339581	1355	13338728	93	207.47	12.93	NM_009361	Tfdp1	13339673	-945	No	No	Half CRE	yes
chr8	108734350	108735588	1239	108734856	93	222.68	12.07	NM_001007567	Slc7a6os	108734818	-38	No	No	Half CRE	yes
chr8	113617571	113619050	1480	113618490	93	170.85	13.95	NM_198308	4930402E16Rik	113618644	-154	TGACGTCA	CRE	Half CRE	yes
chr9	47337784	47339833	2050	47338133	93	115.39	6.18	NM_207676	Cadm1	47338434	-301	No	No	No	yes
chr9	100543295	100545051	1757	100543926	93	131.83	7.3	NM_009282	Stag1	100544041	-115	No	No	Half CRE	yes
chr9	105297380	105298225	846	105297624	93	302.81	10.01	NM_172461	Nek11	105297617	-7	No	CRE	Half CRE	yes
chr9	107514400	107515594	1195	107515136	93	230.62	17.94	NM_001042779	Sema3b	107511572	-3564	TGACGTCA	CRE	Half CRE	no
chrX	109007937	109009370	1434	109008516	93	196.82	15.3	no_match				No	CRE	Half CRE	yes
chr1	60977446	60978454	1009	60978026	41	112.24	10.87	no_match				No	CRE	No	yes
chr1	63222997	63224116	1120	63223602	61	159.21	9.24	NM_018796	Eef1b2	63223704	-102	No	No	No	yes
chr1	63319411	63320802	1392	63319777	199	456.02	18.52	no_match				TGACGTCA	CRE	Half CRE	yes
chr1	63776453	63777481	1029	63777203	87	278.05	15.02	NM_172422	Fastkd2	63777198	5	No	CRE	Half CRE	yes
chr1	64578881	64580426	1546	64579531	117	223.96	11.35	NM_009952	Creb1	64579377	154	No	No	Half CRE	yes
chr11	4846586	4848330	1745	4847158	92	140.78	10.2	NM_010904	Nefh	4848067	909	No	CRE	Half CRE	yes
chr11	78363493	78364664	1172	78364417	92	204.32	12.35	NM_133706	Tmem97	78364237	-180	No	No	No	yes
chr11	87800173	87801722	1550	87801059	92	125.78	9.22	NM_026556	Dynll2	87801007	-52	No	No	Half CRE	yes
chr11	96690607	96692004	1398	96691347	92	198.9	11.9	NM_008686	Nfe2l1	96691282	-65	No	CRE	Half CRE	yes
chr11	103827623	103828834	1212	103827879	92	266.19	9.75	NM_007477	Arf2	103828184	-305	No	No	Half CRE	yes
chr11	115137940	115139118	1179	115138608	92	211.87	15.77	NM_007997	Fdxr	115138283	-325	No	No	Half CRE	yes
chr12	111829210	111830181	972	111829818	92	310.03	18.45	no_match				No	No	Half CRE	yes
chr14	15535141	15536460	1320	15535950	92	226.03	9.72	NM_001033270	Slc4a7	15535538	412	No	No	No	yes
chr14	58143454	58145024	1571	58144441	92	169.94	8.15	NM_145837	Il17d	58143665	776	No	No	No	yes
chr15	79059470	79060396	927	79059828	92	301.82	17.14	NM_001045558	Pick1	79059811	17	No	No	Half CRE	yes
chr15	92340475	92341203	729	92340803	92	357.06	14.52	no_match				No	CRE	Half CRE	yes
chr17	5363408	5364349	942	5363794	92	323.05	17.33	no_match				No	CRE	No	no
chr17	28622193	28623567	1375	28623141	92	200.9	7.58	NM_010220	Fkbp5	28623057	-84	No	No	Half CRE	yes
chr17	41071103	41071788	686	41071549	92	415.42	19.19	NM_031863	Cenpq	41071500	-49	No	CRE	Half CRE	yes
chr17	47027164	47028225	1062	47027573	92	212.34	14.56	NM_178385	Tbcc	47027569	4	TGACGTCA	CRE	Half CRE	yes
chr18	35930679	35931427	749	35931044	92	364.9	24.29	NM_019912	Ube2d2	35931212	-168	No	CRE	Half CRE	yes
chr18	74375229	74376343	1115	74375712	92	211.62	14.9	NM_028868	Cxxc1	74375865	-153	No	No	Half CRE	yes
chr19	38128702	38130087	1386	38129487	92	183.76	13.95	NM_028760	Cep55	38129578	-91	No	CRE	Half CRE	yes
chr2	18919055	18920334	1280	18919913	92	218.45	13.35	NR_024323	4930426L09Rik	18919945	-32	No	No	Half CRE	yes
chr2	30513412	30514719	1308	30513925	92	168.1	7.45	no_match				No	CRE	Half CRE	yes
chr2	118860108	118861438	1331	118860544	92	215.35	22.31	NM_173450	Rpusd2	118860525	19	No	CRE	Half CRE	yes
chr2	118938136	118938986	851	118938534	92	326.18	15.81	NM_011234	Rad51	118938552	-18	No	No	Half CRE	yes
chr2	163244473	163245880	1408	163245441	92	170.29	9.24	NM_025699	3230401D17Rik	163245206	-235	No	No	No	yes
chr3	54915685	54916930	1246	54916188	92	234.36	11.15	NM_001144987	Spg20	54916087	101	No	No	Half CRE	yes
chr3	94287623	94288651	1029	94288167	92	197	14.6	NM_172434	Tnrc4	94282752	5415	TGACGTCA	CRE	Half CRE	yes
chr3	104315055	104316232	1178	104315882	92	256.67	16.18	NM_001025067	Lrig2	104315779	-103	No	No	Half CRE	yes
chr3	121995833	121997189	1357	121996721	92	187.1	6.32	no_match				No	No	Half CRE	yes
chr3	129762845	129764178	1334	129763689	92	153.07	11.26	NM_207209	Sec24b	129763825	136	No	No	Half CRE	yes
chr4	128866045	128867506	1462	128866962	92	167.23	9.09	NM_134151	Yars	128867038	-76	No	No	Half CRE	yes
chr4	132832923	132833972	1050	132833721	92	294.88	16.78	NM_025667	Tmem222	132833705	-16	No	No	Half CRE	yes
chr5	73304963	73306522	1560	73305582	92	115.32	6.48	NM_001113423	Slain2	73305555	27	No	CRE	No	yes
chr5	136409725	136411068	1344	136410511	92	159.02	14.78	NM_018871	Ywhag	136410511	0	No	CRE	Half CRE	yes
chr6	25758609	25759469	861	25759247	92	375.12	26.01	NM_133931	Pot1a	25759226	-21	TGACGTCA	CRE	Half CRE	yes
chr7	4477840	4479413	1574	4478086	92	141.86	11.17	NM_009406	Tnni3	4474045	-4041	No	No	Half CRE	yes
chr7	36339941	36341014	1074	36340537	92	267.48	17.36	NM_033080	Nudt19	36340947	410	No	No	Half CRE	yes
chr7	97590945	97592592	1648	97591228	92	170.19	11.71	NM_145151	Crebzf	97591290	-62	No	CRE	Half CRE	yes
chr8	8689603	8690723	1121	8690612	92	257.33	11.68	NM_176849	Arglu1	8690537	-75	No	No	Half CRE	yes
chr8	26661188	26662073	886	26661644	92	327.64	19.42	NM_001079908	Fgfr1	26629243	32401	No	CRE	No	no
chr8	126382033	126384060	2028	126383430	92	109.9	5.63	NM_028536	1700054N08Rik	126384109	679	No	No	Half CRE	yes
[truncated: 4,793 more rows]

## Sheet: CREM-bound-Loci-Ensembl
chr	start	end	length	Peak Summit position	# Reads	-10*log10(pvalue)	fold_enrichment	gene_ID	strand	start_position	TSS_distance	Full CRE	CRE with 0 or 1 mism	Half CRE	H3K4Me3
chr5	96430647	96432960	2314	96432237	341	331.02	4.82	no_match				No	CRE	Half CRE	no
chr7	89400332	89402581	2250	89402238	341	348.59	4.92	ENSMUST00000032874	+	89319745	82493	No	No	Half CRE	no
chrX	166434741	166436955	2215	166435132	339	91.25	7.31	no_match				TGACGTCA	CRE	Half CRE	yes
chr9	59333380	59335425	2046	59334510	329	399.24	14.41	ENSMUST00000026264	-	59334421	-89	TGACGTCA	CRE	Half CRE	yes
chr13	23852170	23854024	1855	23853209	325	421.38	13.67	ENSMUST00000102964	-	23853099	-110	TGACGTCA	CRE	Half CRE	yes
chr9	13630764	13632869	2106	13631591	324	372.03	11.92	ENSMUST00000034398	-	13631433	-158	TGACGTCA	CRE	Half CRE	yes
chr10	80083794	80086246	2453	80084817	321	206.09	9.89	ENSMUST00000079773	+	80085524	-707	TGACGTCA	CRE	Half CRE	yes
chr2	155101620	155103124	1505	155102024	318	613.88	11.87	ENSMUST00000029128	+	155102186	-162	TGACGTCA	CRE	Half CRE	yes
chr11	74985226	74987708	2483	74987168	316	225.79	7.42	ENSMUST00000083603	+	74987166	2	TGACGTCA	CRE	Half CRE	yes
chr8	4677255	4679415	2161	4678423	312	331.23	12.91	ENSMUST00000058918	-	4677989	-434	TGACGTCA	CRE	Half CRE	yes
chr5	137632608	137634115	1508	137633578	309	647.18	9.45	ENSMUST00000111075	-	137634856	1278	No	CRE	No	no
chr6	51418822	51421390	2569	51419926	308	246.13	8.06	ENSMUST00000114459	-	51419893	-33	No	CRE	Half CRE	yes
chr14	120876334	120878438	2105	120877132	300	365.9	12.35	ENSMUST00000062117	+	120877665	-533	TGACGTCA	CRE	Half CRE	yes
chr1	35171317	35173139	1823	35172356	299	458.62	5.56	no_match				No	No	No	no
chr19	6363067	6364882	1816	6363660	299	466.86	9.18	ENSMUST00000113489	+	6363718	-58	No	CRE	Half CRE	yes
chr13	58228548	58230608	2061	58229972	296	355.16	11.01	ENSMUST00000007980	-	58229674	-298	No	No	Half CRE	yes
chr7	19812769	19814749	1981	19813444	296	377.37	8.78	ENSMUST00000063976	+	19813752	-308	TGACGTCA	CRE	Half CRE	yes
chr8	73221959	73224390	2432	73222635	293	183.88	7.75	ENSMUST00000095267	+	73222847	-212	TGACGTCA	CRE	Half CRE	yes
chr19	57782039	57783417	1379	57782698	292	683.88	9.18	ENSMUST00000111496	+	57685534	97164	No	CRE	No	no
chr10	17666887	17668530	1644	17668001	286	541.46	14.81	ENSMUST00000037879	-	17667873	-128	TGACGTCA	CRE	Half CRE	yes
chr7	4087812	4089458	1647	4088602	282	507.66	11.71	ENSMUST00000037472	+	4088657	-55	No	CRE	Half CRE	yes
chr13	54788373	54790309	1937	54789654	281	367.71	9.9	ENSMUST00000037422	-	54795197	5543	TGACGTCA	CRE	Half CRE	yes
chr2	155206646	155208490	1845	155207544	275	408.31	13.07	ENSMUST00000109676	+	155207554	-10	TGACGTCA	CRE	Half CRE	yes
chr14	56299533	56301427	1895	56300713	270	388.74	15.65	ENSMUST00000111342	-	56300629	-84	TGACGTCA	CRE	Half CRE	yes
chr11	68665756	68668231	2476	68666609	267	228.58	12.29	ENSMUST00000018880	-	68666564	-45	No	CRE	Half CRE	yes
chr7	109358129	109359501	1373	109358979	266	647.52	13.6	ENSMUST00000120879	+	109358875	104	TGACGTCA	CRE	Half CRE	yes
chr14	27456634	27459036	2403	27457618	265	237.82	11.1	ENSMUST00000112318	+	27457660	-42	No	CRE	Half CRE	yes
chr4	155078628	155080000	1373	155079220	265	642.03	16.05	ENSMUST00000030905	+	155079232	-12	TGACGTCA	CRE	Half CRE	yes
chr3	127255680	127257075	1396	127256250	264	602.41	13.74	ENSMUST00000029588	-	127256267	17	TGACGTCA	CRE	Half CRE	yes
chr17	30712253	30714430	2178	30713466	260	274.07	13.24	ENSMUST00000079924	-	30713110	-356	No	CRE	Half CRE	yes
chr13	46822441	46823835	1395	46823406	259	520.95	18.14	ENSMUST00000021803	-	46822956	-450	No	No	Half CRE	yes
chr4	129784020	129785573	1554	129784902	259	480.47	10.36	ENSMUST00000030563	+	129784858	44	TGACGTCA	CRE	Half CRE	yes
chr8	41596141	41597663	1523	41597088	257	526.49	15.9	ENSMUST00000034012	-	41597098	10	No	CRE	Half CRE	yes
chr8	75015966	75017571	1606	75016641	256	455.38	18.53	ENSMUST00000043238	-	75016261	-380	No	CRE	Half CRE	yes
chr1	180265908	180268243	2336	180266724	255	238.15	8.21	ENSMUST00000037748	-	180267915	1191	TGACGTCA	CRE	Half CRE	yes
chr13	64253299	64255512	2214	64253787	254	259.59	11.59	ENSMUST00000059817	-	64254507	720	TGACGTCA	CRE	Half CRE	yes
chr5	99823298	99824745	1448	99824030	253	539.33	8.22	ENSMUST00000074365	-	100158079	334049	No	CRE	No	no
chr16	48342236	48344665	2430	48343123	252	177.33	4.9	no_match				No	CRE	Half CRE	no
chr7	86898703	86900591	1889	86899646	252	365.98	8.81	ENSMUST00000035622	+	86888048	11598	No	CRE	Half CRE	no
chr8	63471356	63472730	1375	63471996	252	579.51	16.4	ENSMUST00000120689	+	63471991	5	TGACGTCA	CRE	Half CRE	yes
chr15	36722078	36724299	2222	36723420	249	239.29	8.91	ENSMUST00000110362	-	36723323	-97	TGACGTCA	CRE	Half CRE	yes
chr19	58187360	58188623	1264	58187803	249	655.68	12.5	ENSMUST00000077282	+	57685523	502280	No	CRE	No	no
chr16	22265009	22266653	1645	22266069	248	433.09	13.68	ENSMUST00000023564	-	22265994	-75	No	CRE	Half CRE	yes
chr5	137625267	137627548	2282	137626988	248	278.52	4.74	ENSMUST00000041226	-	137625994	-994	No	CRE	No	no
chr6	86421791	86423229	1439	86422362	248	535.3	15.13	ENSMUST00000113698	+	86388720	33642	TGACGTCA	CRE	Half CRE	yes
chr14	48092035	48093356	1322	48092751	246	542.45	12.17	ENSMUST00000095941	+	48092308	443	No	CRE	No	yes
chr17	36407482	36409255	1774	36408096	245	359.49	8.71	ENSMUST00000113706	-	36408314	218	No	CRE	Half CRE	yes
chr7	16683312	16684952	1641	16683924	245	426.46	13.11	ENSMUST00000006181	+	16683983	-59	TGACGTCA	CRE	Half CRE	yes
chr11	69484328	69486409	2082	69484854	244	297.88	7.39	ENSMUST00000102589	-	69485819	965	No	CRE	Half CRE	yes
chr8	124999455	125000516	1062	125000037	244	772.73	21.4	ENSMUST00000116412	+	125000042	-5	No	CRE	Half CRE	yes
chr12	60319705	60321240	1536	60320787	243	468.59	11.18	ENSMUST00000043204	-	60320466	-321	TGACGTCA	CRE	Half CRE	yes
chr8	126000759	126002739	1981	126002028	243	342.06	14.83	ENSMUST00000098320	+	126001787	241	TGACGTCA	CRE	Half CRE	yes
chr1	187186285	187187756	1472	187186885	242	499.47	15.53	ENSMUST00000046514	+	187186973	-88	No	CRE	Half CRE	yes
chr5	130137553	130139811	2259	130138387	242	259.23	5.61	no_match				TGACGTCA	CRE	Half CRE	no
chr8	86589953	86591585	1633	86590712	242	401.48	7.89	ENSMUST00000005600	+	86590764	-52	TGACGTCA	CRE	Half CRE	yes
chr9	35017993	35019557	1565	35018619	242	437.85	10.47	ENSMUST00000043805	-	35018565	-54	No	No	Half CRE	yes
chr13	59870422	59872158	1737	59871258	241	371.11	11.43	ENSMUST00000057115	-	59871133	-125	No	CRE	Half CRE	yes
chr1	153191120	153192815	1696	153191623	239	438.09	10.11	ENSMUST00000097543	+	153191627	-4	No	No	Half CRE	yes
chr11	62364187	62365608	1422	62365220	239	520.27	10.74	ENSMUST00000019649	+	62365005	215	No	CRE	Half CRE	yes
chr14	76244499	76246074	1576	76245074	238	461.79	19.94	ENSMUST00000080850	+	76245137	-63	No	CRE	Half CRE	yes
chr11	87217470	87219053	1584	87218019	237	437.51	18.96	ENSMUST00000067692	-	87217941	-78	TGACGTCA	CRE	Half CRE	yes
chr17	56723489	56725256	1768	56724336	237	377.56	9.93	ENSMUST00000095224	+	56724584	-248	No	No	Half CRE	yes
chr7	80859400	80861191	1792	80860462	237	368.89	7.98	no_match				No	CRE	No	no
chr16	96302731	96305334	2604	96304042	235	168.18	6.57	ENSMUST00000023631	-	96304033	-9	No	CRE	Half CRE	yes
chr9	103266363	103268910	2548	103268274	235	147.61	8.19	ENSMUST00000035484	-	103268003	-271	No	CRE	Half CRE	yes
chr1	152239372	152241003	1632	152239894	234	446.46	17.98	ENSMUST00000094477	-	152239873	-21	No	No	Half CRE	yes
chr19	55173401	55174705	1305	55173978	234	584.98	22.16	ENSMUST00000061856	-	55173941	-37	No	CRE	Half CRE	yes
chr5	147072493	147073024	532	147072607	234	1344.74	16.41	ENSMUST00000031640	+	147043250	29357	No	No	No	yes
chr17	24305251	24307203	1953	24306079	233	288.7	12.35	ENSMUST00000024932	-	24306365	286	TGACGTCA	CRE	Half CRE	yes
chr4	56814611	56816041	1431	56815180	233	521.49	16.23	ENSMUST00000030140	-	56815169	-11	TGACGTCA	CRE	Half CRE	yes
chr10	79515482	79517566	2085	79516716	232	246.23	10.57	ENSMUST00000097227	+	79516793	-77	No	CRE	Half CRE	yes
chr5	125868981	125870691	1711	125869601	232	389.94	15.2	ENSMUST00000100700	+	125869691	-90	TGACGTCA	CRE	Half CRE	yes
chr10	96078912	96080921	2010	96079504	231	306.53	12.71	ENSMUST00000038377	+	96079639	-135	No	CRE	Half CRE	yes
chr18	73731383	73733964	2582	73732107	231	145.47	10.73	ENSMUST00000091852	+	73732697	-590	No	CRE	Half CRE	yes
chr11	6191053	6192819	1767	6191581	230	368.51	14.28	ENSMUST00000003461	+	6191637	-56	TGACGTCA	CRE	Half CRE	yes
chr5	93634181	93636104	1924	93635803	230	314.01	10.94	ENSMUST00000031330	+	93635539	264	No	CRE	Half CRE	yes
chr9	120051094	120052907	1814	120051581	229	348	7.69	no_match				No	No	No	no
chr18	3336643	3338277	1635	3337403	228	403.98	14.71	no_match				No	CRE	Half CRE	yes
chr8	126472607	126473830	1224	126473219	228	580.82	19.88	ENSMUST00000044795	-	126473165	-54	TGACGTCA	CRE	Half CRE	yes
chr1	31005482	31007628	2147	31006687	227	259.14	13	ENSMUST00000076587	-	31006602	-85	No	CRE	Half CRE	yes
chr15	38447812	38449751	1940	38449075	227	326.9	16.87	ENSMUST00000065308	-	38449021	-54	TGACGTCA	CRE	Half CRE	yes
chr9	119230842	119232398	1557	119231559	227	441.9	11.26	ENSMUST00000040853	-	119231528	-31	TGACGTCA	CRE	Half CRE	yes
chr10	61142152	61143781	1630	61143037	226	407.32	13.66	ENSMUST00000020285	+	61143057	-20	No	No	Half CRE	yes
chr10	80288698	80289962	1265	80289068	226	560.13	12.38	ENSMUST00000060987	+	80289400	-332	No	CRE	Half CRE	yes
chr17	34973097	34975013	1917	34973925	226	317.52	15.77	ENSMUST00000077477	-	34973848	-77	No	CRE	Half CRE	yes
chr17	36115725	36117933	2209	36117013	226	216.93	6.31	ENSMUST00000087200	+	36116899	114	TGACGTCA	CRE	Half CRE	yes
chr19	6084560	6085866	1307	6084966	225	520.63	19.25	ENSMUST00000025707	-	6084904	-62	No	CRE	Half CRE	yes
chr11	86620438	86621603	1166	86621153	224	639.97	20.08	ENSMUST00000081401	-	86621108	-45	No	No	Half CRE	yes
chr13	24891878	24893825	1948	24892688	224	279.55	15.38	ENSMUST00000019276	+	24895151	-2463	No	CRE	Half CRE	yes
chr15	79517601	79519058	1458	79518379	224	439.15	16.36	ENSMUST00000023061	-	79518349	-30	No	CRE	Half CRE	yes
chr6	86474921	86477615	2695	86476578	224	150.3	7.35	ENSMUST00000053015	-	86476315	-263	No	No	Half CRE	yes
chr9	54545955	54548193	2239	54547331	223	204.85	8.54	ENSMUST00000070070	+	54547363	-32	No	CRE	Half CRE	yes
chr2	118129726	118131251	1526	118130539	222	304.74	6.16	ENSMUST00000039160	-	118199047	68508	No	No	Half CRE	no
chr5	124481579	124483213	1635	124482403	222	397.63	17.27	ENSMUST00000040967	-	124482269	-134	TGACGTCA	CRE	Half CRE	yes
chr11	116713157	116715329	2173	116714521	221	257.12	6.12	ENSMUST00000092404	-	116714403	-118	No	No	Half CRE	yes
chr17	34254756	34257389	2634	34256463	221	65.27	7.48	ENSMUST00000114241	-	34256258	-205	TGACGTCA	CRE	Half CRE	yes
chr2	35991560	35992720	1161	35992143	221	598.52	19.18	ENSMUST00000028251	-	35992131	-12	TGACGTCA	CRE	Half CRE	yes
chr3	151872477	151874391	1915	151873097	220	301.91	14.63	ENSMUST00000029669	-	151873047	-50	No	CRE	Half CRE	yes
chr10	94976793	94978680	1888	94977454	219	263.32	12.32	no_match				No	No	Half CRE	yes
chr13	75844285	75846319	2035	75844749	219	285.68	11.26	ENSMUST00000001583	+	75844931	-182	TGACGTCA	CRE	Half CRE	yes
chr17	85355763	85358256	2494	85357014	219	179.45	8.85	ENSMUST00000112307	+	85357354	-340	TGACGTCA	CRE	Half CRE	yes
chr3	107134873	107137332	2460	107136632	219	175.81	9.43	ENSMUST00000061772	-	107135998	-634	No	CRE	Half CRE	yes
chr5	112771455	112772693	1239	112772076	219	555.51	21.23	ENSMUST00000031289	-	112772043	-33	TGACGTCA	CRE	Half CRE	yes
chr9	21171751	21173233	1483	21172185	218	443.59	14.51	ENSMUST00000067646	+	21172386	-201	TGACGTCA	CRE	Half CRE	yes
chr13	64375203	64377312	2110	64376379	217	249.44	16.12	ENSMUST00000039318	-	64376238	-141	TGACGTCA	CRE	Half CRE	yes
chr15	88952669	88954481	1813	88953616	217	341.32	19.67	ENSMUST00000109353	-	88953517	-99	No	CRE	Half CRE	yes
chr16	4880185	4881400	1216	4880535	217	378.31	10.66	ENSMUST00000037843	-	4879818	-717	TGACGTCA	CRE	Half CRE	yes
chr17	36052519	36055146	2628	36053390	217	150.58	7.28	ENSMUST00000025305	-	36053334	-56	No	CRE	Half CRE	yes
chr3	129533239	129534850	1612	129534330	217	435.41	15.69	ENSMUST00000029643	-	129534074	-256	No	No	Half CRE	yes
chr8	48758489	48761443	2955	48759101	217	112.11	12.47	ENSMUST00000080353	-	48760512	1411	No	CRE	Half CRE	yes
chr14	34259636	34260927	1292	34260359	216	524.34	12.06	ENSMUST00000111945	-	34260344	-15	No	No	Half CRE	yes
chr17	36367941	36368622	682	36368253	216	1052.83	16.29	no_match				No	No	No	yes
chr2	29744395	29746647	2253	29745222	216	202.33	8.36	ENSMUST00000113767	+	29745239	-17	No	No	Half CRE	yes
chr2	162756555	162758407	1853	162757229	215	308.08	12.32	ENSMUST00000017065	+	162757263	-34	No	CRE	Half CRE	yes
chr3	87733424	87734806	1383	87734101	215	501.96	19.08	ENSMUST00000005016	-	87734066	-35	No	CRE	Half CRE	yes
chr9	57612062	57614631	2570	57612994	215	138.63	8.52	ENSMUST00000065330	-	57613324	330	No	CRE	Half CRE	yes
chr12	73861350	73863094	1745	73862062	214	345.93	16.58	ENSMUST00000021514	+	73862301	-239	TGACGTCA	CRE	Half CRE	yes
chr14	56178545	56180508	1964	56179344	214	319.08	17.6	ENSMUST00000121622	+	56179348	-4	TGACGTCA	CRE	Half CRE	yes
chr1	75475363	75476693	1331	75476125	213	456.66	16.15	ENSMUST00000113575	+	75476141	-16	TGACGTCA	CRE	Half CRE	yes
chr11	74643327	74646016	2690	74645743	213	119.01	13.17	ENSMUST00000000291	+	74644425	1318	No	CRE	Half CRE	yes
chr8	82162607	82164511	1905	82164063	213	278	12.54	ENSMUST00000048457	+	82163574	489	No	CRE	Half CRE	yes
chr8	83537642	83539634	1993	83539033	213	272.17	18.1	ENSMUST00000042724	-	83538805	-228	No	CRE	Half CRE	yes
chr11	98448001	98450092	2092	98448604	212	219.56	9.57	ENSMUST00000052919	-	98448550	-54	TGACGTCA	CRE	Half CRE	yes
chr11	121214848	121216140	1293	121215758	212	521.78	19.8	ENSMUST00000106109	-	121215707	-51	No	CRE	Half CRE	yes
chr17	27956440	27958051	1612	27957685	212	332.95	18.05	ENSMUST00000114863	-	27957487	-198	TGACGTCA	CRE	Half CRE	yes
chr15	79376263	79377879	1617	79377231	211	370.12	12.9	ENSMUST00000054014	-	79377171	-60	No	CRE	Half CRE	yes
chr16	55973136	55974887	1752	55973853	211	351.25	14.95	ENSMUST00000078760	-	55974730	877	TGACGTCA	CRE	Half CRE	yes
chr17	46782331	46783680	1350	46783168	211	476.88	20.23	ENSMUST00000002844	+	46783196	-28	No	No	Half CRE	yes
chr19	21346339	21347669	1331	21346712	211	517.37	13.81	ENSMUST00000025659	+	21346785	-73	No	CRE	Half CRE	yes
chr4	33117649	33119013	1365	33118306	211	456.35	17.38	ENSMUST00000029944	+	33118470	-164	No	CRE	Half CRE	yes
chr10	128458842	128460865	2024	128460212	210	276.54	7.82	no_match				No	CRE	No	no
chr12	117518891	117520656	1766	117519622	209	340.58	17.45	ENSMUST00000100986	+	117519694	-72	No	CRE	Half CRE	yes
chr2	164736203	164737924	1722	164737308	209	342.28	18.65	ENSMUST00000094343	-	164737250	-58	TGACGTCA	CRE	Half CRE	yes
chr10	62113106	62114810	1705	62113958	208	361.8	14.33	ENSMUST00000020270	-	62113966	8	No	CRE	Half CRE	yes
chr11	51813064	51814867	1804	51814345	208	292.8	8.63	ENSMUST00000109086	-	51814264	-81	TGACGTCA	CRE	Half CRE	yes
chr4	126354420	126355558	1139	126354873	208	643.01	26.01	ENSMUST00000030642	+	126354909	-36	TGACGTCA	CRE	Half CRE	yes
chr5	111081703	111083301	1599	111082458	208	386.45	17.62	ENSMUST00000031478	+	111082502	-44	TGACGTCA	CRE	Half CRE	yes
chr18	76932504	76934507	2004	76933425	207	251.86	12.3	no_match				No	CRE	No	no
chr11	118901617	118903676	2060	118902514	206	211.39	9.46	ENSMUST00000026663	-	118902227	-287	TGACGTCA	CRE	Half CRE	yes
chr18	80347638	80348843	1206	80348479	206	557.45	11.06	ENSMUST00000066743	-	80348221	-258	TGACGTCA	CRE	Half CRE	yes
chr2	23010600	23012595	1996	23011458	206	288.48	16.87	ENSMUST00000028119	-	23011420	-38	TGACGTCA	CRE	Half CRE	yes
chr6	39674655	39675969	1315	39675542	206	481.01	19.7	ENSMUST00000002487	-	39675462	-80	TGACGTCA	CRE	Half CRE	yes
chr7	140122346	140123934	1589	140122759	206	388.84	16.64	ENSMUST00000106157	+	140122824	-65	TGACGTCA	CRE	Half CRE	yes
chr11	101176784	101177963	1180	101177487	205	502.05	11.31	ENSMUST00000107268	+	101177546	-59	No	CRE	Half CRE	yes
chr13	112278786	112281065	2280	112280521	205	214.89	12.75	ENSMUST00000091236	-	112280236	-285	TGACGTCA	CRE	Half CRE	yes
chr17	34739793	34741929	2137	34740750	205	150.81	6.21	ENSMUST00000015622	-	34740516	-234	No	No	Half CRE	yes
chr12	82046254	82047955	1702	82046470	204	358.21	11.73	ENSMUST00000110354	+	82046506	-36	No	CRE	Half CRE	yes
chr2	26300272	26302528	2257	26300771	204	203.22	9.09	ENSMUST00000114082	-	26300736	-35	No	CRE	Half CRE	yes
chr3	65469527	65470824	1298	65470165	204	489.63	18.85	ENSMUST00000107848	+	65470156	9	TGACGTCA	CRE	Half CRE	yes
chr4	133800605	133802092	1488	133801527	204	397.37	18.61	ENSMUST00000030644	-	133801507	-20	TGACGTCA	CRE	Half CRE	yes
chr10	127984038	127985272	1235	127984566	203	314.2	11.19	ENSMUST00000040572	-	127984793	227	TGACGTCA	CRE	Half CRE	yes
chr19	28084813	28086763	1951	28086115	203	286.3	17.64	ENSMUST00000046898	-	28085630	-485	No	No	Half CRE	yes
chr19	59419084	59421132	2049	59420379	203	198.34	14.21	ENSMUST00000099274	-	59420270	-109	TGACGTCA	CRE	Half CRE	yes
chr3	65761109	65762711	1603	65762173	203	316.44	15.69	ENSMUST00000029416	-	65762085	-88	TGACGTCA	CRE	Half CRE	yes
chr6	21899002	21900506	1505	21899540	203	401.54	12.87	ENSMUST00000031680	+	21899645	-105	TGACGTCA	CRE	Half CRE	yes
chr7	130112898	130114664	1767	130113318	203	329.98	15.02	ENSMUST00000098062	+	130114332	-1014	No	No	Half CRE	yes
chr10	57908789	57910328	1540	57909594	202	412.99	14.59	ENSMUST00000003310	+	57909599	-5	No	No	Half CRE	yes
chr19	53464281	53465634	1354	53465246	202	452.53	18.26	ENSMUST00000025997	-	53465063	-183	No	CRE	Half CRE	yes
chr2	75496599	75498235	1637	75497102	202	353.17	14.61	ENSMUST00000111964	+	75497317	-215	No	CRE	Half CRE	yes
chr13	48640660	48642404	1745	48641286	201	303.67	12.56	no_match				TGACGTCA	CRE	Half CRE	yes
chr11	93856435	93858394	1960	93857225	200	244.38	12.67	ENSMUST00000092778	+	93857404	-179	No	CRE	Half CRE	yes
chr11	106648520	106650836	2317	106649855	200	199.93	8.88	ENSMUST00000021062	-	106649808	-47	No	CRE	Half CRE	yes
chr12	113882356	113883919	1564	113883121	200	347.55	10.14	ENSMUST00000021728	+	113883078	43	No	CRE	Half CRE	yes
chr13	17895143	17897742	2600	17897327	200	155.93	9.01	ENSMUST00000042365	-	17896836	-491	No	CRE	Half CRE	yes
chr14	15179592	15181142	1551	15180247	200	66.47	4.27	ENSMUST00000090591	+	15179008	1239	No	CRE	Half CRE	no
chr5	77334166	77335171	1006	77334544	200	679.99	25.28	ENSMUST00000120963	-	77334539	-5	TGACGTCA	CRE	Half CRE	yes
chr6	38383170	38385141	1972	38383828	200	266.64	10.79	ENSMUST00000039127	+	38383949	-121	TGACGTCA	CRE	Half CRE	yes
chr6	52663345	52664702	1358	52664008	200	479.54	12.69	ENSMUST00000080723	+	52663744	264	No	No	Half CRE	yes
chr9	22752261	22753801	1541	22752972	200	405.58	9.99	no_match				No	No	Half CRE	no
chr1	63319411	63320802	1392	63319777	199	456.02	18.52	ENSMUST00000114132	+	63319838	-61	TGACGTCA	CRE	Half CRE	yes
chr11	118150600	118152498	1899	118151695	199	260.98	12.99	ENSMUST00000106296	-	118151545	-150	No	CRE	Half CRE	yes
chr12	112216612	112218457	1846	112217348	198	232.78	10.89	ENSMUST00000043459	-	112217182	-166	No	CRE	Half CRE	yes
chr5	138226909	138229276	2368	138228069	198	171.48	12.42	ENSMUST00000031740	-	138227891	-178	No	CRE	Half CRE	yes
chr14	63378555	63380760	2206	63380032	197	221.81	11.26	ENSMUST00000053959	-	63379949	-83	No	No	Half CRE	yes
chr2	168054994	168057293	2300	168055849	197	185.18	8.07	ENSMUST00000099072	-	168055859	10	No	CRE	Half CRE	yes
chr4	120887109	120888124	1016	120887776	197	625.31	24.66	ENSMUST00000056635	-	120887676	-100	No	No	Half CRE	yes
chr8	86721085	86722987	1903	86721662	197	273.26	10.79	no_match				TGACGTCA	CRE	Half CRE	yes
chr13	58502316	58504824	2509	58503912	196	157.39	5.25	ENSMUST00000043269	-	58503877	-35	No	No	Half CRE	yes
chr3	132754059	132755252	1194	132754808	196	540.98	15.09	ENSMUST00000029651	-	132754742	-66	No	No	Half CRE	yes
chr4	41221611	41222988	1378	41222210	196	463.55	14.51	ENSMUST00000108068	-	41222177	-33	No	CRE	Half CRE	yes
chr4	108672624	108674008	1385	108673079	195	424.39	12.55	ENSMUST00000102736	+	108673259	-180	No	No	Half CRE	yes
chr8	63461350	63462998	1649	63462114	195	364.79	15.24	ENSMUST00000093490	-	63462097	-17	TGACGTCA	CRE	Half CRE	yes
chr11	106077327	106078716	1390	106078195	194	480.47	9.83	ENSMUST00000021046	+	106078239	-44	No	CRE	Half CRE	yes
chr3	37318110	37319933	1824	37318565	194	275.93	9.18	ENSMUST00000052645	-	37318518	-47	No	CRE	Half CRE	yes
chr3	84617654	84619142	1489	84618414	194	382.81	14.95	ENSMUST00000107679	+	84619189	-775	No	CRE	Half CRE	yes
chr5	135869479	135871132	1654	135870444	194	334.72	15.86	ENSMUST00000111171	-	135870416	-28	No	CRE	Half CRE	yes
chr7	127038804	127040498	1695	127039374	194	326.58	13.45	ENSMUST00000106518	+	127039374	0	TGACGTCA	CRE	Half CRE	yes
chr9	113649660	113651273	1614	113650572	194	372.15	15.02	ENSMUST00000035088	+	113650590	-18	TGACGTCA	CRE	Half CRE	yes
chr19	23214942	23217268	2327	23215666	193	182.3	8.79	ENSMUST00000036884	+	23215715	-49	No	CRE	Half CRE	yes
chr2	69560310	69561883	1574	69560850	193	373.31	19.8	ENSMUST00000090858	+	69560861	-11	TGACGTCA	CRE	Half CRE	yes
chr5	33971500	33973033	1534	33972449	193	363.9	12.72	ENSMUST00000065707	+	33972573	-124	No	CRE	Half CRE	yes
chr10	77874700	77876157	1458	77875797	192	435.01	21.05	ENSMUST00000062678	-	77875740	-57	No	CRE	Half CRE	yes
chr10	90585961	90587515	1555	90586814	192	397.66	17.66	ENSMUST00000076694	-	90586712	-102	No	CRE	Half CRE	yes
chr11	101412726	101414647	1922	101413304	192	268.02	10.77	ENSMUST00000103099	+	101413462	-158	No	CRE	Half CRE	yes
chr8	82235019	82236136	1118	82235641	192	583.23	22.74	ENSMUST00000048147	+	82235718	-77	TGACGTCA	CRE	Half CRE	yes
chr12	45310035	45311650	1616	45311185	191	382.45	14.32	ENSMUST00000015049	-	45311055	-130	No	No	Half CRE	yes
chr17	37094802	37096174	1373	37095572	191	398.74	15.15	ENSMUST00000040177	+	37095536	36	TGACGTCA	CRE	Half CRE	yes
chr18	5333736	5335074	1339	5334368	191	474.32	15.69	ENSMUST00000063989	-	5334432	64	TGACGTCA	CRE	Half CRE	yes
chr5	100467069	100469373	2305	100468014	191	182.25	12.81	ENSMUST00000031271	-	100467948	-66	No	No	Half CRE	yes
chr6	131242705	131243774	1070	131243238	191	577.41	19.88	ENSMUST00000032307	-	131243235	-3	TGACGTCA	CRE	Half CRE	yes
chr18	61959058	61960326	1269	61959609	190	466.23	11	ENSMUST00000049378	-	62071452	111843	TGACGTCA	CRE	Half CRE	yes
chr3	58218150	58220426	2277	58218608	190	160.44	13.97	ENSMUST00000099090	+	58219610	-1002	TGACGTCA	CRE	Half CRE	yes
chr3	135100499	135102580	2082	135101669	190	167.86	7.77	ENSMUST00000106291	+	135101722	-53	No	No	Half CRE	yes
chr4	129167794	129169386	1593	129169020	190	334.58	9.89	ENSMUST00000106043	+	129168442	578	No	CRE	Half CRE	yes
chr4	147278297	147279525	1229	147279037	190	482.62	14.31	ENSMUST00000105716	-	147278928	-109	No	CRE	Half CRE	yes
chr4	150431339	150432558	1220	150432110	190	487.06	18.1	ENSMUST00000030797	-	150432050	-60	TGACGTCA	CRE	Half CRE	yes
chr4	154998229	154999514	1286	154998969	190	505.34	15.55	ENSMUST00000067081	+	154998977	-8	No	CRE	Half CRE	yes
chr12	32926646	32929128	2483	32927189	189	41.42	3.78	no_match				No	CRE	No	no
chr13	94073250	94074924	1675	94073672	189	321.14	15.45	ENSMUST00000109494	+	94073711	-39	No	CRE	Half CRE	yes
chr16	5049617	5051216	1600	5050079	189	364.3	17.79	ENSMUST00000115844	-	5050003	-76	TGACGTCA	CRE	Half CRE	yes
chr19	46149830	46151034	1205	46150468	189	511.98	15.53	ENSMUST00000015320	+	46150500	-32	No	CRE	Half CRE	yes
chr6	143114514	143116565	2052	143115725	189	236.85	14.41	ENSMUST00000032413	+	143115749	-24	No	No	Half CRE	yes
chr2	166730885	166732589	1705	166731456	188	295.28	12.96	ENSMUST00000002790	+	166731595	-139	TGACGTCA	CRE	Half CRE	yes
chr2	167602393	167604293	1901	167602989	188	248.53	12.5	no_match				TGACGTCA	CRE	Half CRE	yes
chr4	150228808	150229942	1135	150229169	188	530.96	17.59	ENSMUST00000030811	+	150229181	-12	TGACGTCA	CRE	Half CRE	yes
chr5	65782043	65783343	1301	65782779	188	466.05	18.11	ENSMUST00000122026	+	65782779	0	No	No	Half CRE	yes
chr6	137683102	137684341	1240	137683603	188	483.07	20.14	ENSMUST00000064910	+	137683598	5	No	CRE	Half CRE	yes
chr9	50575641	50577078	1438	50576300	188	407.96	19.43	ENSMUST00000042391	+	50576340	-40	No	CRE	Half CRE	yes
chr15	58719967	58721553	1587	58720506	187	328.1	15.51	ENSMUST00000036904	+	58720844	-338	No	No	Half CRE	yes
chr9	48302822	48304384	1563	48303475	187	373.08	15.7	ENSMUST00000048956	-	48303397	-78	No	CRE	Half CRE	yes
chr14	68332929	68334641	1713	68333529	186	316.8	12.68	ENSMUST00000111102	-	68333444	-85	No	No	Half CRE	yes
chr4	138935891	138937519	1629	138936514	186	354.11	21.71	ENSMUST00000097822	+	138936601	-87	No	No	Half CRE	yes
chr9	90008406	90010180	1775	90009630	186	276.39	17.97	ENSMUST00000085248	-	90009417	-213	No	CRE	Half CRE	yes
chr14	60216427	60217529	1103	60216815	185	554.13	23.19	ENSMUST00000056997	-	60216781	-34	TGACGTCA	CRE	Half CRE	yes
chr17	84864769	84866151	1383	84865616	185	417.37	19.97	ENSMUST00000025099	-	84865536	-80	TGACGTCA	CRE	Half CRE	yes
chr18	36718820	36721318	2499	36720138	185	159.96	6.4	ENSMUST00000115692	+	36720400	-262	No	CRE	Half CRE	yes
chr5	139959705	139961026	1322	139960443	185	421.03	15.8	ENSMUST00000110851	-	139960471	28	TGACGTCA	CRE	Half CRE	yes
chr6	91390347	91392055	1709	91390947	185	318.82	23.09	no_match				TGACGTCA	CRE	Half CRE	yes
chr7	125675930	125677254	1325	125676836	185	456.26	11.6	ENSMUST00000098090	-	125676798	-38	TGACGTCA	CRE	Half CRE	yes
chr11	51076054	51077503	1450	51076568	184	310.41	14.44	ENSMUST00000109118	-	51076549	-19	TGACGTCA	CRE	Half CRE	yes
chr11	72028029	72029354	1326	72028793	184	419.45	12.5	ENSMUST00000066087	+	72028830	-37	TGACGTCA	CRE	Half CRE	yes
chr18	68458822	68460843	2022	68460032	184	246.77	17.69	ENSMUST00000009679	+	68460063	-31	No	CRE	Half CRE	yes
chr19	8814959	8816743	1785	8815942	184	226.56	9.57	ENSMUST00000010254	+	8815932	10	No	CRE	Half CRE	yes
chr19	34824611	34826088	1478	34825048	184	380.81	7.84	ENSMUST00000009522	-	34821598	-3450	No	CRE	Half CRE	no
chr11	69714041	69715882	1842	69714591	183	246.69	7.58	ENSMUST00000102580	-	69714488	-103	No	CRE	No	yes
chr11	100180782	100182057	1276	100181765	183	444.17	13.12	ENSMUST00000049385	+	100181302	463	No	CRE	Half CRE	yes
chr2	3390957	3392667	1711	3392339	183	317.24	13.23	ENSMUST00000115062	-	3392244	-95	TGACGTCA	CRE	Half CRE	yes
chr4	49644315	49645601	1287	49644857	183	467.93	21.14	ENSMUST00000029989	+	49644992	-135	No	No	Half CRE	yes
chr8	72825791	72827282	1492	72826436	183	354.96	15.02	ENSMUST00000008004	-	72826358	-78	TGACGTCA	CRE	Half CRE	yes
chr10	79577351	79579249	1899	79578544	182	211.93	7.92	ENSMUST00000003152	+	79578555	-11	TGACGTCA	CRE	Half CRE	yes
chr11	78471999	78473735	1737	78473291	182	250.51	5.19	ENSMUST00000017520	-	78510875	37584	No	No	No	no
chr15	81229627	81231198	1572	81230507	182	343.46	19.47	ENSMUST00000041609	+	81230617	-110	TGACGTCA	CRE	Half CRE	yes
chr17	65961645	65963761	2117	65962919	182	225.42	7.43	ENSMUST00000024897	-	65962836	-83	No	No	Half CRE	yes
chr5	24728154	24729321	1168	24728689	182	507.27	18.92	ENSMUST00000045737	+	24728710	-21	TGACGTCA	CRE	Half CRE	yes
chr8	35217246	35218461	1216	35217657	182	433.92	17.98	ENSMUST00000033933	+	35217691	-34	TGACGTCA	CRE	Half CRE	yes
chr8	108159659	108161622	1964	108160265	182	236	17.29	ENSMUST00000005841	+	108160478	-213	No	CRE	Half CRE	yes
chr8	125897164	125898663	1500	125898309	182	357.73	15.53	ENSMUST00000093050	+	125897730	579	TGACGTCA	CRE	Half CRE	yes
chr1	157882500	157883903	1404	157883238	181	367.55	11.74	ENSMUST00000097528	-	157883549	311	No	No	Half CRE	yes
chr1	182780495	182781770	1276	182781256	181	482.67	15.73	ENSMUST00000038091	+	182781281	-25	No	No	Half CRE	yes
chr12	45369507	45370905	1399	45370114	181	382.39	18.15	ENSMUST00000043082	+	45370140	-26	No	No	Half CRE	yes
chr12	70472409	70474329	1921	70473024	181	256.84	8.92	ENSMUST00000050063	+	70473152	-128	No	CRE	Half CRE	yes
chr16	18247973	18249928	1956	18249052	181	241.15	14.32	ENSMUST00000059696	+	18249094	-42	TGACGTCA	CRE	Half CRE	yes
chr7	52972986	52974076	1091	52973395	181	533.02	18.86	ENSMUST00000072503	+	52973473	-78	TGACGTCA	CRE	Half CRE	yes
chr1	90172799	90174535	1737	90174231	180	187.53	6.96	ENSMUST00000054674	-	90174095	-136	No	CRE	Half CRE	yes
chr10	20031305	20033189	1885	20032269	180	254.5	6.47	ENSMUST00000043881	+	20032274	-5	No	No	Half CRE	yes
chr11	74650878	74652545	1668	74651364	180	246.87	10.46	ENSMUST00000000291	+	74644425	6939	TGACGTCA	CRE	Half CRE	yes
chr17	47747744	47749076	1333	47748468	180	398.36	19.06	ENSMUST00000024778	+	47748544	-76	No	No	Half CRE	yes
chr3	41545546	41546997	1452	41546475	180	401.1	18.73	ENSMUST00000026866	-	41546436	-39	No	No	Half CRE	yes
chr4	151368777	151371138	2362	151370398	180	157.17	7.62	ENSMUST00000055688	-	151370292	-106	No	CRE	Half CRE	yes
chr7	20300156	20301835	1680	20301198	180	321.09	13.21	ENSMUST00000093552	-	20300772	-426	No	No	Half CRE	yes
chr13	99032189	99033617	1429	99032975	179	401.77	17.69	ENSMUST00000040972	-	99032947	-28	No	CRE	Half CRE	yes
chr16	22009062	22010128	1067	22009534	179	576.92	25.5	ENSMUST00000023561	+	22009581	-47	TGACGTCA	CRE	Half CRE	yes
chr5	140266883	140268619	1737	140267430	179	284.66	11.66	ENSMUST00000018287	+	140267489	-59	No	CRE	Half CRE	yes
chr7	91837700	91839093	1394	91838481	179	374.32	12.68	no_match				No	CRE	Half CRE	yes
chr7	135110005	135112111	2107	135110983	179	207.46	8.68	ENSMUST00000077609	+	135111003	-20	No	No	Half CRE	yes
chr8	125564882	125566988	2107	125566302	179	207.46	9.15	ENSMUST00000098333	-	125566177	-125	No	CRE	Half CRE	yes
chr1	108067643	108069960	2318	108068154	178	137.76	11.15	ENSMUST00000061047	+	108068580	-426	No	CRE	Half CRE	yes
chr10	39450684	39453007	2324	39451964	178	167.73	6.88	ENSMUST00000019986	+	39451965	-1	No	CRE	No	yes
chr11	58975796	58977545	1750	58976905	178	297.03	14.54	ENSMUST00000069631	-	58976819	-86	TGACGTCA	CRE	Half CRE	yes
chr13	111184264	111185878	1615	111185226	178	311.3	16.52	ENSMUST00000022212	+	111185255	-29	TGACGTCA	CRE	Half CRE	yes
chr17	71947158	71948781	1624	71948163	178	321.31	17.41	no_match				No	CRE	Half CRE	yes
chr2	164570600	164572234	1635	164571495	178	317.9	17.18	ENSMUST00000109326	+	164571520	-25	TGACGTCA	CRE	Half CRE	yes
chr7	104936450	104938048	1599	104936875	178	342.6	18.35	no_match				TGACGTCA	CRE	Half CRE	yes
chr8	119502138	119503367	1230	119502879	178	401.26	17.2	ENSMUST00000070577	-	119502848	-31	No	CRE	Half CRE	yes
chr10	41238237	41239934	1698	41238994	177	299.76	13.37	ENSMUST00000019962	+	41239317	-323	No	No	Half CRE	yes
chr11	59004596	59005879	1284	59005350	177	444.42	19.84	ENSMUST00000102702	-	59005318	-32	No	No	Half CRE	yes
chr11	86570785	86571967	1183	86571331	177	451.09	11.97	ENSMUST00000103186	-	86570995	-336	No	CRE	Half CRE	yes
chr13	22036680	22037797	1118	22037120	177	508.87	17.75	ENSMUST00000102978	+	22036980	140	TGACGTCA	CRE	Half CRE	yes
chr14	46276666	46278378	1713	46277872	177	305.82	13.9	ENSMUST00000087320	-	46277818	-54	No	No	Half CRE	yes
chr15	76540249	76541670	1422	76541039	177	382.94	16.17	ENSMUST00000036423	+	76541089	-50	No	CRE	Half CRE	yes
chr3	116049706	116051046	1341	116050677	177	434.84	17.01	ENSMUST00000106491	-	116126950	76273	No	CRE	Half CRE	no
chr4	11892629	11894221	1593	11893773	177	348.06	15.26	ENSMUST00000108297	-	11893599	-174	TGACGTCA	CRE	Half CRE	yes
chr4	151647734	151649897	2164	151649148	177	176.65	11.15	ENSMUST00000105651	+	151648470	678	TGACGTCA	CRE	Half CRE	yes
chr5	87232754	87234502	1749	87233242	177	270.56	10.01	ENSMUST00000119339	+	87233245	-3	No	CRE	Half CRE	yes
chr7	135381027	135382719	1693	135382002	177	234.73	7.13	ENSMUST00000044660	+	135381629	373	TGACGTCA	CRE	Half CRE	yes
chr13	49747489	49749075	1587	49748381	176	342.45	15.18	ENSMUST00000021818	-	49748154	-227	No	CRE	Half CRE	yes
chr15	100444980	100446900	1921	100446040	176	206.42	6.56	ENSMUST00000000356	+	100446056	-16	No	No	Half CRE	yes
chr17	37087752	37089108	1357	37088693	176	383.98	14.94	ENSMUST00000040402	-	37088619	-74	No	CRE	Half CRE	yes
chr19	29928647	29930118	1472	29929240	176	359.7	9.7	no_match				No	CRE	No	no
chr2	25995125	25996416	1292	25996054	176	441.19	16.27	no_match				TGACGTCA	CRE	Half CRE	yes
chr4	123426614	123427996	1383	123427550	176	366.16	17.14	ENSMUST00000102636	-	123427542	-8	TGACGTCA	CRE	Half CRE	yes
chr9	59425433	59426951	1519	59425910	176	287.81	13.02	ENSMUST00000118549	+	59425998	-88	TGACGTCA	CRE	Half CRE	yes
chr4	43454730	43456808	2079	43455091	175	188.53	13.49	ENSMUST00000060864	+	43454810	281	TGACGTCA	CRE	Half CRE	yes
chr5	22938757	22940760	2004	22939166	175	201.76	7.51	ENSMUST00000101522	-	22939204	38	No	CRE	Half CRE	yes
chr6	49213015	49214336	1322	49214088	175	414.54	18.11	ENSMUST00000101417	-	49214053	-35	TGACGTCA	CRE	Half CRE	yes
chr8	72425354	72427667	2314	72425988	175	164.3	7.43	ENSMUST00000050373	+	72426082	-94	No	No	Half CRE	yes
chr9	122859610	122860713	1104	122860127	175	543.57	18.99	ENSMUST00000035154	-	122860113	-14	No	CRE	Half CRE	yes
chr1	75232427	75234050	1624	75232875	174	281.38	9.99	ENSMUST00000055223	+	75233029	-154	No	CRE	Half CRE	yes
chr10	50312269	50313018	750	50312461	174	709.49	22.63	ENSMUST00000035976	+	50312512	-51	No	No	Half CRE	yes
chr11	69733802	69735447	1646	69734949	174	282.07	10.14	ENSMUST00000070996	-	69734888	-61	No	No	Half CRE	yes
chr12	102320525	102322455	1931	102321922	174	241.64	17.44	ENSMUST00000048305	-	102321873	-49	No	No	Half CRE	yes
chr16	98183049	98184264	1216	98183805	174	440.87	15.39	ENSMUST00000113734	-	98183786	-19	TGACGTCA	CRE	Half CRE	yes
chr17	56765677	56766901	1225	56766350	174	431.32	19.5	ENSMUST00000047226	-	56766310	-40	No	CRE	Half CRE	yes
chr17	57150354	57151550	1197	57150899	174	449.58	17.43	ENSMUST00000002733	-	57150841	-58	TGACGTCA	CRE	Half CRE	yes
chr19	7456470	7458588	2119	7457456	174	181.59	9.24	ENSMUST00000025924	-	7457484	28	No	No	Half CRE	yes
chr3	89855165	89857037	1873	89856555	174	250.63	14.38	ENSMUST00000029553	-	89856394	-161	No	CRE	Half CRE	yes
chr11	93746273	93748407	2135	93747108	173	187.91	12.39	ENSMUST00000066888	-	93747080	-28	No	No	Half CRE	yes
chr16	57606409	57607851	1443	57606987	173	363.22	19.71	ENSMUST00000099668	-	57606979	-8	TGACGTCA	CRE	Half CRE	yes
chr19	5609390	5610737	1348	5610082	173	385.35	13.03	ENSMUST00000025865	-	5610050	-32	No	CRE	Half CRE	yes
chr5	34678282	34680159	1878	34679594	173	252.76	11.69	no_match				No	No	Half CRE	yes
chr11	51911567	51913167	1601	51912296	172	311.41	16.12	ENSMUST00000020608	+	51912325	-29	TGACGTCA	CRE	Half CRE	yes
chr11	85124039	85125805	1767	85124671	172	279.42	15.42	ENSMUST00000020835	+	85124776	-105	TGACGTCA	CRE	Half CRE	yes
chr11	87860442	87862216	1775	87861085	172	257.53	9.38	ENSMUST00000107920	+	87861172	-87	No	CRE	Half CRE	yes
chr17	31992066	31993394	1329	31992904	172	352.07	15.8	ENSMUST00000024839	-	31992737	-167	TGACGTCA	CRE	Half CRE	yes
chr3	157699019	157700178	1160	157699617	172	508.77	17.42	ENSMUST00000121326	-	157699603	-14	No	CRE	Half CRE	yes
chr7	16984743	16986972	2230	16984936	172	169.34	9.34	ENSMUST00000098791	+	16986229	-1293	TGACGTCA	CRE	Half CRE	yes
chr9	77764853	77765933	1081	77765167	172	503.59	19.99	ENSMUST00000034904	+	77765171	-4	TGACGTCA	CRE	Half CRE	yes
chr12	40763542	40765173	1632	40764272	171	315.8	8.37	ENSMUST00000101472	-	40763963	-309	No	CRE	Half CRE	yes
chr15	36537637	36539567	1931	36539111	171	234.82	7.1	ENSMUST00000001809	-	36538727	-384	No	CRE	Half CRE	yes
chr8	116063428	116064780	1353	116064096	171	423.72	9.06	no_match				TGACGTCA	CRE	Half CRE	no
chr1	136351440	136352602	1163	136352085	170	473.87	20.37	ENSMUST00000112232	+	136352107	-22	TGACGTCA	CRE	Half CRE	yes
chr12	109416504	109418878	2375	109418013	170	151.51	8.91	ENSMUST00000101055	+	109418011	2	No	CRE	Half CRE	yes
chr14	32063682	32065262	1581	32064669	170	318.75	17.92	ENSMUST00000022458	+	32064674	-5	No	No	Half CRE	yes
chr17	31701053	31702665	1613	31701727	170	260.91	13.56	ENSMUST00000097352	+	31701745	-18	No	No	Half CRE	yes
chr17	34160846	34162490	1645	34161608	170	251.99	13.56	ENSMUST00000025183	-	34161600	-8	No	CRE	Half CRE	yes
chr17	95148847	95150048	1202	95149409	170	485.92	17.97	ENSMUST00000095180	-	95149359	-50	TGACGTCA	CRE	Half CRE	yes
chr18	9957628	9958809	1182	9958134	170	467.85	16.86	ENSMUST00000025137	+	9958177	-43	TGACGTCA	CRE	Half CRE	yes
chr18	21159421	21161281	1861	21159773	170	221.79	10.63	ENSMUST00000052396	+	21160466	-693	No	No	Half CRE	yes
chr4	48597583	48599446	1864	48598007	170	244.16	18.75	ENSMUST00000107703	+	48598064	-57	No	No	Half CRE	yes
chr8	3620841	3621911	1071	3621320	170	514.15	16.36	ENSMUST00000019614	-	3621296	-24	TGACGTCA	CRE	Half CRE	yes
chr8	119681199	119682900	1702	119681828	170	288.45	15.67	ENSMUST00000064488	+	119682034	-206	No	No	Half CRE	yes
chr1	51534144	51535846	1703	51535293	169	283.8	18.36	ENSMUST00000027279	-	51535243	-50	No	CRE	Half CRE	yes
chr1	55108885	55110312	1428	55109561	169	356.62	13.59	ENSMUST00000027125	+	55109613	-52	No	CRE	Half CRE	yes
chr10	80644974	80646127	1154	80645633	169	422.61	15.09	ENSMUST00000056086	-	80645932	299	TGACGTCA	CRE	Half CRE	yes
chr10	121176187	121177394	1208	121176745	169	444.32	17.16	ENSMUST00000065600	+	121176992	-247	TGACGTCA	CRE	Half CRE	yes
chr11	6375100	6376663	1564	6376127	169	332.74	12.19	ENSMUST00000059507	-	6375920	-207	TGACGTCA	CRE	Half CRE	yes
chr15	75739103	75741480	2378	75740021	169	134.48	6.44	ENSMUST00000050151	+	75740220	-199	No	CRE	Half CRE	yes
chr17	25152122	25154157	2036	25152885	169	145.61	10.95	ENSMUST00000073337	-	25152171	-714	No	CRE	Half CRE	yes
chr2	30662355	30664461	2107	30663457	169	201.86	10.32	ENSMUST00000041830	+	30663487	-30	No	No	Half CRE	yes
chr2	30836916	30838203	1288	30837451	169	427.17	15.26	ENSMUST00000028205	-	30837406	-45	No	CRE	Half CRE	yes
chr2	155890586	155891877	1292	155890958	169	378.84	16.44	ENSMUST00000038860	+	155890979	-21	TGACGTCA	CRE	Half CRE	yes
chr2	164703980	164705940	1961	164704495	169	220.49	5.39	ENSMUST00000041643	+	164704898	-403	No	No	Half CRE	yes
chr4	55544980	55546571	1592	55545657	169	208.78	6.57	ENSMUST00000107619	-	55545347	-310	No	CRE	Half CRE	yes
chr5	66345828	66347759	1932	66347237	169	204.45	15.09	no_match				TGACGTCA	CRE	Half CRE	yes
chr7	52949091	52950391	1301	52949820	169	421.8	16.98	ENSMUST00000040636	-	52949774	-46	No	CRE	Half CRE	yes
chr8	124900183	124901177	995	124900549	169	529.09	18.29	ENSMUST00000017622	+	124900515	34	No	No	Half CRE	yes
chr13	94268171	94270098	1928	94269712	168	238.37	15.94	ENSMUST00000065537	-	94269644	-68	No	CRE	Half CRE	yes
chr17	26644395	26645962	1568	26645593	168	281.42	14.03	ENSMUST00000025025	-	26645419	-174	TGACGTCA	CRE	Half CRE	yes
chr2	121274397	121276191	1795	121275123	168	267.9	7.55	ENSMUST00000102482	+	121275120	3	No	CRE	Half CRE	yes
chr3	140874113	140875325	1213	140874816	168	447.91	19.72	ENSMUST00000057860	-	140874709	-107	No	CRE	Half CRE	yes
chr4	94223011	94223824	814	94223485	168	667.34	17.49	ENSMUST00000030313	-	94223475	-10	No	CRE	Half CRE	yes
chr4	155221088	155222470	1383	155221527	168	357.19	18.44	ENSMUST00000030948	+	155221580	-53	TGACGTCA	CRE	Half CRE	yes
chr7	71082034	71084647	2614	71082642	168	110.72	5.66	ENSMUST00000063694	-	71083743	1101	No	CRE	Half CRE	yes
chr8	77557081	77558588	1508	77557514	168	329.85	9.64	ENSMUST00000078847	+	77557607	-93	No	CRE	Half CRE	yes
chr10	7512172	7513124	953	7512668	167	586.16	27.97	ENSMUST00000065124	-	7512620	-48	No	CRE	Half CRE	yes
chr14	79986658	79987676	1019	79987179	167	529.26	11.74	ENSMUST00000054908	+	79987583	-404	TGACGTCA	CRE	Half CRE	yes
chr16	38562607	38563774	1168	38562950	167	477.5	22.52	ENSMUST00000002924	+	38562971	-21	TGACGTCA	CRE	Half CRE	yes
chr17	28045533	28047289	1757	28046245	167	69.42	8.26	ENSMUST00000097358	+	28046284	-39	No	No	Half CRE	yes
chr19	4756025	4757343	1319	4756429	167	373.47	9.75	ENSMUST00000036744	+	4756524	-95	No	CRE	Half CRE	yes
chr19	60865719	60867441	1723	60866696	167	282.47	15.1	ENSMUST00000025955	-	60866546	-150	No	CRE	Half CRE	yes
chr8	73992681	73994472	1792	73993090	167	228.85	13.23	ENSMUST00000098645	+	73993109	-19	No	CRE	Half CRE	yes
chr10	79791443	79793452	2010	79792636	166	164.47	10.08	ENSMUST00000105358	+	79792697	-61	No	No	Half CRE	yes
chr11	6427976	6429228	1253	6428835	166	419.24	21.43	ENSMUST00000082579	-	6428168	-667	TGACGTCA	CRE	Half CRE	yes
chr13	55572381	55574164	1784	55573010	166	245.18	15.74	ENSMUST00000046533	+	55565668	7342	TGACGTCA	CRE	Half CRE	yes
chr17	29626275	29629114	2840	29627392	166	75.05	6.02	ENSMUST00000024811	+	29627756	-364	No	No	Half CRE	yes
chr2	25110519	25111659	1141	25110956	166	478.21	13.86	ENSMUST00000104998	+	25110973	-17	No	CRE	Half CRE	yes
chr5	43623498	43625282	1785	43624463	166	148.96	9.73	ENSMUST00000114066	+	43625194	-731	No	No	Half CRE	yes
chr5	114222518	114223349	832	114222788	166	466.54	17.66	ENSMUST00000112311	+	114222811	-23	No	CRE	Half CRE	yes
chr6	117856594	117858785	2192	117856765	166	173.52	6.76	ENSMUST00000035493	+	117856805	-40	No	No	Half CRE	yes
chr11	3548352	3549940	1589	3549354	165	303.61	7.92	ENSMUST00000093389	+	3549496	-142	No	No	Half CRE	yes
chr11	102962612	102964350	1739	102963385	165	262.07	12.87	ENSMUST00000107039	+	102963001	384	TGACGTCA	CRE	Half CRE	yes
chr12	81891177	81892261	1085	81891480	165	493.64	15.67	ENSMUST00000085243	+	81891545	-65	No	No	Half CRE	yes
chr16	20692290	20694032	1743	20693316	165	217.93	15.24	ENSMUST00000118919	+	20693355	-39	No	CRE	Half CRE	yes
chr9	107950845	107952513	1669	107951560	165	268.37	18.31	ENSMUST00000112295	+	107951620	-60	No	CRE	Half CRE	yes
chr1	46909355	46911007	1653	46909683	164	263.65	6.91	ENSMUST00000027131	-	46910354	671	No	No	Half CRE	yes
chr12	4081988	4083311	1324	4082565	164	405.41	16.12	ENSMUST00000049584	+	4082611	-46	TGACGTCA	CRE	Half CRE	yes
chr2	19578773	19580649	1877	19579291	164	227.08	7.96	ENSMUST00000052168	+	19579378	-87	No	No	Half CRE	yes
chr2	163470097	163471485	1389	163470893	164	386.71	17.6	ENSMUST00000017851	-	163470824	-69	No	CRE	Half CRE	yes
chr4	141100868	141103198	2331	141101137	164	152.51	7.42	ENSMUST00000049927	+	141102344	-1207	No	CRE	Half CRE	yes
chr5	31593017	31594079	1063	31593509	164	481.14	18.73	ENSMUST00000041565	-	31593487	-22	No	CRE	Half CRE	yes
chr13	8884453	8885537	1085	8885083	163	505.46	15.87	ENSMUST00000077950	+	8885213	-130	TGACGTCA	CRE	Half CRE	yes
chr14	30780765	30782287	1523	30781486	163	291.74	12.03	ENSMUST00000112268	+	30781493	-7	No	CRE	Half CRE	yes
chr19	42244725	42245816	1092	42245042	163	463.42	21.69	ENSMUST00000099443	+	42245082	-40	TGACGTCA	CRE	Half CRE	yes
chr4	138685614	138687322	1709	138686257	163	227.02	10.52	ENSMUST00000063040	-	138686952	695	No	CRE	Half CRE	yes
chr5	123973425	123974819	1395	123974196	163	343.5	13.73	ENSMUST00000111587	-	123974152	-44	No	CRE	Half CRE	yes
chr7	150480874	150483157	2284	150482476	163	154.78	14	ENSMUST00000105918	+	150334662	147814	No	CRE	Half CRE	yes
chr9	7836349	7837618	1270	7837105	163	436.44	18.97	ENSMUST00000054878	-	7837064	-41	TGACGTCA	CRE	Half CRE	yes
chr9	20965583	20966537	955	20966069	163	542.51	19.99	ENSMUST00000039413	+	20970157	-4088	No	CRE	Half CRE	yes
chr9	75256585	75258300	1716	75257876	163	247.64	14.93	ENSMUST00000049355	-	75257805	-71	No	CRE	Half CRE	yes
chr12	56921267	56922700	1434	56922190	162	343.64	15.02	ENSMUST00000085385	-	56922154	-36	TGACGTCA	CRE	Half CRE	yes
chr19	29879666	29881289	1624	29881106	162	317.06	17.96	ENSMUST00000061906	-	29880497	-609	No	CRE	No	yes
chr2	180323676	180324836	1161	180324479	162	417.13	17.83	ENSMUST00000098985	+	180324165	314	TGACGTCA	CRE	Half CRE	yes
chr5	102193394	102194779	1386	102194055	162	344.25	14.77	ENSMUST00000031273	+	102194148	-93	TGACGTCA	CRE	Half CRE	yes
chr5	125028753	125029704	952	125029117	162	552.71	22.52	ENSMUST00000031334	-	125029056	-61	No	CRE	Half CRE	yes
chr7	151739057	151740321	1265	151739648	162	403.38	10.95	no_match				TGACGTCA	CRE	Half CRE	yes
chr9	44186929	44188262	1334	44187503	162	352.52	11.14	ENSMUST00000066601	+	44187626	-123	No	No	Half CRE	yes
chr1	59969325	59970967	1643	59969862	161	295.96	9.17	ENSMUST00000036540	+	59969849	13	No	CRE	Half CRE	yes
chr11	75006585	75009425	2841	75008879	161	66.52	7.99	ENSMUST00000102514	+	75007301	1578	No	CRE	No	yes
chr12	85487479	85490002	2524	85488240	161	120.29	7.25	ENSMUST00000061425	-	85488877	637	TGACGTCA	CRE	Half CRE	yes
chr16	94790457	94792942	2486	94791245	161	137.19	8.85	ENSMUST00000099509	+	94791616	-371	No	CRE	Half CRE	yes
chr18	36507826	36509307	1482	36508354	161	317.68	17.08	ENSMUST00000050584	+	36508373	-19	TGACGTCA	CRE	Half CRE	yes
chr5	123086897	123087928	1032	123087268	161	475.8	16.98	no_match				TGACGTCA	CRE	Half CRE	no
chr9	44773147	44773912	766	44773689	161	676.19	26.03	ENSMUST00000117549	-	44773683	-6	No	CRE	No	yes
chr9	115218449	115220153	1705	115219742	161	218.16	6.37	ENSMUST00000035010	-	115219586	-156	No	No	Half CRE	yes
chr1	94369896	94371002	1107	94370399	160	494.36	22.26	ENSMUST00000027478	-	94370335	-64	TGACGTCA	CRE	Half CRE	yes
chr11	51419227	51420735	1509	51420195	160	322.83	7.72	ENSMUST00000109103	-	51420349	154	No	No	Half CRE	yes
chr13	58315972	58317927	1956	58317226	160	204.11	8.65	ENSMUST00000058735	-	58316997	-229	TGACGTCA	CRE	Half CRE	yes
chr14	75683488	75684520	1033	75684118	160	525.5	22.26	ENSMUST00000022577	+	75684179	-61	No	No	Half CRE	yes
chr2	38781575	38782857	1283	38781960	160	336.47	16.89	ENSMUST00000112875	-	38781940	-20	TGACGTCA	CRE	Half CRE	yes
chr3	137806141	137807298	1158	137806411	160	449.1	15.52	ENSMUST00000040321	+	137806501	-90	No	CRE	Half CRE	yes
chr11	85047805	85049043	1239	85048651	159	411.39	17.4	ENSMUST00000018625	-	85048600	-51	TGACGTCA	CRE	Half CRE	yes
chr11	120851451	120853273	1823	120852651	159	213.14	20.56	ENSMUST00000096557	-	120852647	-4	TGACGTCA	CRE	Half CRE	yes
chr13	41700414	41701968	1555	41701049	159	334.43	19.5	no_match				No	No	Half CRE	yes
chr15	68089524	68090848	1325	68090092	159	386.32	12.5	no_match				No	No	No	yes
chr19	25035439	25036593	1155	25036111	159	447.44	21.24	ENSMUST00000025815	-	25036021	-90	No	CRE	No	yes
chr2	25187555	25188798	1244	25188128	159	398.02	19.27	ENSMUST00000042390	+	25188275	-147	No	CRE	Half CRE	yes
chr7	52103879	52106063	2185	52105327	159	156.27	8.86	ENSMUST00000107880	+	52105385	-58	No	CRE	Half CRE	yes
chr11	50190271	50191726	1456	50191162	158	277.91	11.72	ENSMUST00000077817	+	50191285	-123	No	No	Half CRE	yes
chr11	60230027	60231995	1969	60230584	158	191.97	12.65	ENSMUST00000108721	-	60230553	-31	No	CRE	Half CRE	yes
chr17	23939571	23940943	1373	23940132	158	360.66	12.69	ENSMUST00000088621	+	23940153	-21	No	No	Half CRE	yes
chr17	64680608	64682193	1586	64681410	158	314.55	14.11	ENSMUST00000024888	-	64681210	-200	No	No	Half CRE	yes
chr18	12899389	12900394	1006	12899821	158	496.32	20.54	ENSMUST00000121018	+	12899857	-36	No	No	Half CRE	yes
chr2	34626978	34628442	1465	34627483	158	340.67	12.72	ENSMUST00000028222	+	34627611	-128	No	CRE	Half CRE	yes
chr2	120434682	120435556	875	120435140	158	554.24	12.7	ENSMUST00000090011	-	120435109	-31	No	CRE	Half CRE	yes
chr6	50515932	50517208	1277	50516731	158	426.2	17.03	ENSMUST00000077766	-	50516474	-257	TGACGTCA	CRE	Half CRE	yes
chr6	71581751	71583659	1909	71583062	158	232.67	7.33	ENSMUST00000065509	-	71582899	-163	No	No	No	yes
chr7	3655189	3656561	1373	3655596	158	366.28	15.71	ENSMUST00000006496	+	3655639	-43	TGACGTCA	CRE	Half CRE	yes
chr8	4324451	4325832	1382	4325519	158	346.56	13.16	ENSMUST00000069762	+	4325226	293	TGACGTCA	CRE	Half CRE	yes
chr11	115884974	115886279	1306	115885855	157	397.05	13.94	ENSMUST00000016703	-	115885813	-42	No	No	Half CRE	yes
chr12	40948653	40950315	1663	40949808	157	280.21	10.66	ENSMUST00000001672	-	40949772	-36	No	CRE	Half CRE	yes
chr14	121309524	121311071	1548	121310167	157	299.31	11.91	ENSMUST00000032898	+	121310456	-289	No	CRE	Half CRE	yes
chr17	28216560	28218194	1635	28217729	157	203.95	8.09	ENSMUST00000042692	-	28217529	-200	No	No	Half CRE	yes
chr17	34257453	34259958	2506	34259294	157	73.42	7.92	ENSMUST00000025193	-	34259262	-32	No	No	Half CRE	yes
chr18	34665685	34667353	1669	34666536	157	224.06	14.08	ENSMUST00000040506	-	34666477	-59	No	No	Half CRE	yes
chr2	84554509	84556610	2102	84555613	157	199.62	9.45	ENSMUST00000035840	-	84555245	-368	No	CRE	Half CRE	yes
chr4	48777220	48778808	1589	48777853	157	292.71	11.26	ENSMUST00000082449	-	48775834	-2019	No	CRE	No	no
chr5	23670298	23671355	1058	23670825	157	490.1	22.13	ENSMUST00000049887	+	23670855	-30	TGACGTCA	CRE	Half CRE	yes
chr5	28396900	28398480	1581	28397711	157	277.14	15.6	ENSMUST00000059155	+	28397906	-195	No	CRE	Half CRE	yes
chr7	52070199	52072348	2150	52071312	157	149.78	10.45	ENSMUST00000107891	+	52071457	-145	No	No	No	yes
chr8	13104420	13106170	1751	13105484	157	233.23	7.8	ENSMUST00000046904	-	13105343	-141	No	No	Half CRE	yes
chr8	119444804	119446109	1306	119445860	157	391.18	12.45	ENSMUST00000034205	+	119445639	221	No	CRE	Half CRE	yes
chr9	106787891	106790145	2255	106789512	157	127.89	9.55	ENSMUST00000055843	-	106788329	-1183	No	CRE	Half CRE	yes
chr1	58479712	58481188	1477	58480929	156	305.6	11.13	ENSMUST00000034868	-	58480866	-63	No	CRE	Half CRE	yes
chr13	97440249	97441379	1131	97440917	156	452.1	15.98	ENSMUST00000022176	-	97440803	-114	No	CRE	Half CRE	yes
chr17	50254795	50256491	1697	50255691	156	261.75	5.8	ENSMUST00000044503	-	50329822	74131	No	No	No	no
chr17	53617941	53619242	1302	53618524	156	354.1	14.6	ENSMUST00000017975	+	53618558	-34	TGACGTCA	CRE	Half CRE	yes
chr18	81130112	81131157	1046	81130821	156	438.46	19.34	ENSMUST00000025458	-	81130797	-24	No	CRE	Half CRE	yes
chr5	125341677	125344232	2556	125342961	156	114.08	9.38	ENSMUST00000111417	+	125343074	-113	No	No	Half CRE	yes
chr5	149862840	149865238	2399	149864746	156	147.14	11.12	ENSMUST00000085546	-	149864559	-187	No	No	Half CRE	yes
chr7	132850677	132852006	1330	132851322	156	341.39	18.21	ENSMUST00000106423	-	132851294	-28	TGACGTCA	CRE	Half CRE	yes
chr11	54335789	54337076	1288	54336308	155	361.96	17.36	ENSMUST00000101206	+	54336348	-40	No	No	Half CRE	yes
chr12	85757833	85758938	1106	85758201	155	463.49	20.67	ENSMUST00000051663	+	85758285	-84	No	No	Half CRE	yes
chr13	54794823	54796280	1458	54795716	155	259.63	6.6	ENSMUST00000037422	-	54795197	-519	No	No	Half CRE	yes
chr14	19070579	19072114	1536	19071008	155	323.15	12.99	ENSMUST00000090543	-	19071506	498	No	No	Half CRE	yes
chr17	48548175	48550262	2088	48549242	155	155.77	6.26	ENSMUST00000046719	-	48549090	-152	No	No	Half CRE	yes
chr3	105489681	105491142	1462	105490701	155	305.45	13.92	ENSMUST00000090680	-	105490364	-337	No	No	Half CRE	yes
chr4	33334390	33335926	1537	33334672	155	317.23	13.65	ENSMUST00000049357	-	33335484	812	TGACGTCA	CRE	Half CRE	yes
chr4	40649741	40651118	1378	40650223	155	324.91	18.91	ENSMUST00000108104	-	40650220	-3	TGACGTCA	CRE	Half CRE	yes
chr5	31999809	32001183	1375	32000892	155	372.62	13.18	ENSMUST00000063813	+	32000422	470	TGACGTCA	CRE	Half CRE	yes
chr5	37139437	37140733	1297	37139961	155	358.63	16.86	ENSMUST00000071949	-	37139884	-77	No	CRE	Half CRE	yes
chr5	65883223	65884623	1401	65884252	155	335.56	11.65	ENSMUST00000040532	-	65884069	-183	No	CRE	Half CRE	yes
chr6	30253691	30255042	1352	30254576	155	360.63	21.86	ENSMUST00000094543	-	30254522	-54	TGACGTCA	CRE	Half CRE	yes
chr6	39542201	39543210	1010	39542563	155	514.08	24.26	ENSMUST00000119379	+	39542581	-18	TGACGTCA	CRE	Half CRE	yes
chr7	52532372	52533325	954	52532703	155	493.61	18.89	no_match				TGACGTCA	CRE	Half CRE	yes
chr8	112302203	112303434	1232	112302488	155	400.18	17.18	ENSMUST00000093157	+	112302561	-73	No	No	Half CRE	yes
chr10	97155091	97157200	2110	97155489	154	182.6	8.51	ENSMUST00000060703	+	97155692	-203	No	No	Half CRE	yes
chr12	107022342	107023706	1365	107022906	154	324.3	10.95	ENSMUST00000040876	+	106944191	78715	No	No	Half CRE	yes
chr12	112126558	112127870	1313	112127356	154	377.82	15.02	ENSMUST00000043716	-	112127325	-31	TGACGTCA	CRE	Half CRE	yes
chr14	64478326	64479549	1224	64479147	154	415.16	21.85	ENSMUST00000022528	+	64479200	-53	TGACGTCA	CRE	Half CRE	yes
chr19	6057405	6058461	1057	6057927	154	448.44	18.17	ENSMUST00000043074	+	6057950	-23	TGACGTCA	CRE	Half CRE	yes
chr19	8848391	8849592	1202	8848961	154	398.19	12.29	ENSMUST00000010249	-	8848943	-18	No	No	Half CRE	yes
chr3	30500764	30502138	1375	30501550	154	313.43	13.46	ENSMUST00000047502	+	30501008	542	No	CRE	Half CRE	yes
chr3	146475277	146476486	1210	146476016	154	417.92	17.7	ENSMUST00000102515	-	146475894	-122	No	CRE	Half CRE	yes
chr5	29704365	29705637	1273	29704980	154	367.6	20.36	ENSMUST00000055195	-	29704930	-50	No	No	Half CRE	yes
chr5	69947690	69948619	930	69948175	154	545.06	25.55	ENSMUST00000087228	+	69948180	-5	No	CRE	Half CRE	yes
chr7	54050534	54051986	1453	54051114	154	324.4	14.04	ENSMUST00000014562	-	54051048	-66	No	No	Half CRE	yes
chr9	121619133	121620044	912	121619447	154	534.05	17.97	ENSMUST00000035113	+	121619515	-68	No	No	Half CRE	yes
chr1	92499541	92500729	1189	92500016	153	414.9	19.08	ENSMUST00000036153	+	92500073	-57	No	CRE	Half CRE	yes
chr1	168339265	168340529	1265	168339993	153	359.88	14.09	ENSMUST00000111411	-	168339937	-56	TGACGTCA	CRE	Half CRE	yes
chr10	41995979	41998432	2454	41997547	153	99.47	9.06	ENSMUST00000105501	-	41996561	-986	No	CRE	Half CRE	yes
chr11	53163606	53165550	1945	53164158	153	220.12	10.7	ENSMUST00000060945	+	53164334	-176	TGACGTCA	CRE	Half CRE	yes
chr11	62094360	62095654	1295	62094947	153	364.94	14.84	ENSMUST00000050646	+	62094981	-34	TGACGTCA	CRE	Half CRE	yes
chr12	103706801	103708050	1250	103707304	153	396.13	15.82	ENSMUST00000021609	+	103707401	-97	No	CRE	Half CRE	yes
chr12	106922472	106924181	1710	106923512	153	245.62	16.86	ENSMUST00000051934	+	106923561	-49	No	CRE	Half CRE	yes
chr18	13131360	13133097	1738	13132294	153	224.77	5.34	ENSMUST00000025290	+	13130790	1504	No	No	Half CRE	yes
chr18	35090724	35092493	1770	35091595	153	217.44	7.89	ENSMUST00000025218	-	35091556	-39	No	No	Half CRE	yes
chr18	80452221	80453671	1451	80452978	153	306.91	16.73	ENSMUST00000091798	+	80453056	-78	No	CRE	Half CRE	yes
chr2	72816716	72819151	2436	72818616	153	147.8	4.94	ENSMUST00000066003	-	72819035	419	No	No	Half CRE	yes
chr4	32743663	32744694	1032	32744096	153	495.87	18.88	ENSMUST00000071642	+	32744093	3	No	No	Half CRE	yes
chr5	4103891	4105024	1134	4104805	153	432.66	10.48	ENSMUST00000001507	-	4104697	-108	No	CRE	Half CRE	yes
chr1	193398665	193400185	1521	193399449	152	294.02	12.98	ENSMUST00000110868	-	193399413	-36	TGACGTCA	CRE	Half CRE	yes
chr11	4997950	5000568	2619	4999068	152	91.48	5.27	ENSMUST00000079949	-	4999080	12	No	No	Half CRE	yes
chr12	32339119	32340396	1278	32339699	152	388.48	23.48	ENSMUST00000020977	-	32339691	-8	No	CRE	Half CRE	yes
chr14	9995424	9996795	1372	9996315	152	357.53	9.34	no_match				No	No	No	no
chr15	65618151	65619461	1311	65618615	152	348.41	15.44	ENSMUST00000096411	+	65618602	13	TGACGTCA	CRE	Half CRE	yes
chr16	56029114	56030497	1384	56029914	152	326.02	13.98	ENSMUST00000114444	-	56029830	-84	No	CRE	Half CRE	yes
chr17	25320845	25322024	1180	25321524	152	361.71	15.97	ENSMUST00000088307	+	25321519	5	No	No	Half CRE	yes
chr17	28313817	28314691	875	28314094	152	551.37	20.59	ENSMUST00000116628	+	28314151	-57	TGACGTCA	CRE	Half CRE	yes
chr17	87845352	87846899	1548	87846583	152	281.17	7.86	ENSMUST00000040440	-	87846203	-380	No	CRE	Half CRE	yes
chr3	40752834	40754708	1875	40753515	152	178.7	6.65	ENSMUST00000048490	+	40754552	-1037	No	No	Half CRE	yes
chr3	116364695	116365956	1262	116365570	152	313.85	15.17	ENSMUST00000029570	-	116365595	25	No	No	Half CRE	yes
chr7	100022350	100024145	1796	100022793	152	226.17	6.13	ENSMUST00000032877	-	100022723	-70	No	CRE	Half CRE	yes
chr9	50815979	50818015	2037	50817116	152	188.69	10.71	ENSMUST00000041375	-	50817078	-38	No	CRE	Half CRE	yes
chr10	87818841	87820672	1832	87820241	151	241.37	10.26	ENSMUST00000020249	-	87819820	-421	No	CRE	Half CRE	yes
chr11	52045027	52046146	1120	52045496	151	429.75	21.07	ENSMUST00000037324	+	52045538	-42	TGACGTCA	CRE	Half CRE	yes
chr12	110030203	110031575	1373	110030945	151	122.01	8.64	ENSMUST00000021692	+	110031520	-575	TGACGTCA	CRE	Half CRE	yes
chr19	4810422	4812079	1658	4811195	151	252.39	10.6	ENSMUST00000099998	-	4811508	313	No	No	Half CRE	yes
chr4	132767785	132769791	2007	132768528	151	186.09	11.67	ENSMUST00000052090	-	132768422	-106	TGACGTCA	CRE	Half CRE	yes
chr9	44142393	44143769	1377	44142658	151	331.21	12.64	ENSMUST00000052686	+	44142797	-139	No	No	Half CRE	yes
chr9	45713998	45715532	1535	45715023	151	312.11	12.11	ENSMUST00000085928	-	45714960	-63	No	No	No	yes
chr9	96263891	96265443	1553	96264786	151	293.26	9.56	ENSMUST00000034983	-	96264734	-52	No	CRE	Half CRE	yes
chr1	24684952	24686312	1361	24685395	150	298.59	20.07	ENSMUST00000095062	+	24685382	13	TGACGTCA	CRE	Half CRE	yes
chr1	193219976	193221816	1841	193221280	150	232.61	9.35	ENSMUST00000067976	-	193220920	-360	No	No	Half CRE	yes
chr15	98397329	98398799	1471	98398165	150	289.02	10.61	ENSMUST00000012104	-	98401354	3189	No	CRE	Half CRE	yes
chr17	56650318	56652506	2189	56651975	150	111.16	10.06	ENSMUST00000052211	-	56651728	-247	TGACGTCA	CRE	Half CRE	yes
chr17	69766288	69767342	1055	69766730	150	471.36	18.02	ENSMUST00000097289	+	69766800	-70	No	No	Half CRE	yes
chr18	46900215	46902159	1945	46901252	150	205.93	13.15	ENSMUST00000035648	-	46901233	-19	No	No	Half CRE	yes
chr19	3851359	3852775	1417	3851695	150	300.41	9.73	ENSMUST00000025760	+	3851832	-137	No	CRE	Half CRE	yes
chr2	166840138	166841655	1518	166840774	150	285.46	18.81	ENSMUST00000018143	+	166840812	-38	No	CRE	Half CRE	yes
chr4	95633234	95634521	1288	95634019	150	295.05	8.96	ENSMUST00000107083	+	95634059	-40	No	No	Half CRE	yes
chr4	131064706	131066630	1925	131065388	150	186.96	6.32	no_match				No	No	No	no
chr7	17459431	17461192	1762	17460604	150	214.17	12.17	ENSMUST00000108493	+	17460665	-61	No	No	Half CRE	yes
chr8	26711516	26713432	1917	26712032	150	206.76	7.74	ENSMUST00000079160	-	26707959	-4073	No	CRE	Half CRE	yes
chr8	88078523	88079708	1186	88079300	150	413.22	16.38	ENSMUST00000034138	-	88079237	-63	No	CRE	Half CRE	yes
chr8	107812839	107814430	1592	107813806	150	239	7.47	ENSMUST00000014981	-	107813363	-443	No	No	Half CRE	yes
chr9	4309031	4310202	1172	4309489	150	407.35	14.66	ENSMUST00000051589	-	4309459	-30	No	CRE	Half CRE	yes
chr10	42221502	42222981	1480	42222148	149	267.23	8.26	ENSMUST00000105499	+	42222095	53	No	No	Half CRE	yes
chr10	80217549	80218720	1172	80217767	149	401.52	12.53	ENSMUST00000105336	+	80217950	-183	No	No	Half CRE	yes
chr11	115794048	115795438	1391	115794845	149	349.54	20.4	ENSMUST00000021097	-	115794780	-65	No	No	Half CRE	yes
chr15	83935426	83936646	1221	83936095	149	344.83	15.26	ENSMUST00000082365	-	83936044	-51	TGACGTCA	CRE	Half CRE	yes
chr17	31794964	31796046	1083	31795731	149	437.11	16.69	ENSMUST00000014684	-	31795699	-32	No	CRE	Half CRE	yes
chr17	32172775	32174123	1349	32173330	149	290.6	16.86	ENSMUST00000081339	+	32173106	224	No	CRE	Half CRE	yes
chr17	34723262	34724985	1724	34723885	149	232.73	8.58	ENSMUST00000038244	+	34726769	-2884	TGACGTCA	CRE	Half CRE	yes
chr18	75165036	75166065	1030	75165437	149	480.13	20.87	ENSMUST00000040284	+	75165562	-125	No	CRE	Half CRE	yes
chr19	4624912	4626072	1161	4625646	149	429.66	19.31	ENSMUST00000025823	-	4625617	-29	TGACGTCA	CRE	Half CRE	yes
chr2	14976273	14977568	1296	14976827	149	373.79	21.13	ENSMUST00000069870	+	14976949	-122	TGACGTCA	CRE	Half CRE	yes
chr2	131808210	131809872	1663	131809184	149	284.06	14.63	no_match				No	CRE	Half CRE	no
chr3	107498844	107500122	1279	107499572	149	360.17	16.53	ENSMUST00000029490	-	107499427	-145	TGACGTCA	CRE	Half CRE	yes
chr3	123210578	123212039	1462	123211391	149	297.08	10.07	ENSMUST00000083179	-	123210984	-407	No	CRE	Half CRE	yes
chr5	31504271	31505842	1572	31504721	149	235.47	13.29	ENSMUST00000114590	-	31504676	-45	No	No	Half CRE	yes
chr5	135539449	135540568	1120	135539968	149	438.27	19.78	ENSMUST00000005512	-	135539967	-1	TGACGTCA	CRE	Half CRE	yes
chr7	4763274	4764872	1599	4764008	149	261.23	10.13	ENSMUST00000079496	-	4763957	-51	No	CRE	Half CRE	yes
chr14	54873040	54874221	1182	54873621	148	400.23	14.92	ENSMUST00000022781	-	54873547	-74	No	CRE	Half CRE	yes
chr17	35301213	35302607	1395	35302076	148	337.23	14.83	ENSMUST00000025253	-	35301798	-278	No	CRE	Half CRE	yes
chr18	24687811	24689104	1294	24688748	148	346.69	18.81	ENSMUST00000046206	-	24688705	-43	TGACGTCA	CRE	Half CRE	yes
chr2	37557924	37559539	1616	37559108	148	218.21	7.59	ENSMUST00000072186	-	37558795	-313	No	No	Half CRE	yes
chr4	40916937	40919055	2119	40917928	148	158.27	7.37	ENSMUST00000098143	+	40918003	-75	No	CRE	Half CRE	yes
chr7	51751542	51752588	1047	51751929	148	422.34	16.11	ENSMUST00000118808	-	51751899	-30	TGACGTCA	CRE	Half CRE	yes
chr7	146432820	146435007	2188	146434276	148	137.37	11.92	ENSMUST00000093993	+	146434380	-104	TGACGTCA	CRE	Half CRE	yes
chr8	73033691	73034775	1085	73034336	148	405.13	19.88	ENSMUST00000081940	-	73034266	-70	No	CRE	Half CRE	yes
chr8	125758831	125760676	1846	125758972	148	170.38	9.6	ENSMUST00000098328	-	125760109	1137	TGACGTCA	CRE	Half CRE	yes
chr1	74551824	74553580	1757	74552440	147	246.56	16.75	ENSMUST00000087215	+	74552631	-191	No	CRE	Half CRE	yes
chr11	23669990	23671723	1734	23671121	147	262.68	11.56	ENSMUST00000102864	-	23670970	-151	TGACGTCA	CRE	Half CRE	yes
chr13	30636430	30637609	1180	30637201	147	386.76	20.52	ENSMUST00000042834	-	30637192	-9	TGACGTCA	CRE	Half CRE	yes
chr14	33326094	33327531	1438	33326980	147	297.17	14.93	ENSMUST00000066807	+	33326706	274	No	CRE	Half CRE	yes
chr15	33616785	33617958	1174	33617645	147	389.16	18.92	ENSMUST00000042021	-	33617579	-66	TGACGTCA	CRE	Half CRE	yes
chr15	89259498	89260847	1350	89260378	147	312.04	14.24	ENSMUST00000023289	-	89260031	-347	No	CRE	Half CRE	yes
chr15	94419495	94420698	1204	94420331	147	397.24	19.19	ENSMUST00000023087	-	94420248	-83	No	CRE	Half CRE	yes
chr16	23107205	23108891	1687	23107563	147	237.87	8.14	ENSMUST00000077605	+	23107831	-268	No	No	Half CRE	yes
chr18	76144067	76145537	1471	76145151	147	284.86	8.21	ENSMUST00000058997	+	75979831	165320	No	CRE	Half CRE	no
chr2	120965387	120966778	1392	120966165	147	314	12.87	ENSMUST00000028702	+	120966167	-2	No	No	Half CRE	yes
chr4	153330718	153332210	1493	153331342	147	281.04	17.06	ENSMUST00000105645	+	153331345	-3	No	CRE	Half CRE	yes
chr7	116661924	116663306	1383	116662632	147	266.14	13.59	ENSMUST00000053298	+	116662711	-79	TGACGTCA	CRE	Half CRE	yes
chr8	48798407	48800304	1898	48799559	147	194.46	11.47	ENSMUST00000038738	-	48799253	-306	No	No	Half CRE	yes
chr9	108975883	108977225	1343	108976674	147	340.82	19.23	ENSMUST00000045011	-	108976625	-49	No	CRE	Half CRE	yes
chr9	115973094	115974551	1458	115974090	147	291.2	19.72	ENSMUST00000121770	+	115846259	127831	No	No	Half CRE	no
chr1	93354740	93356650	1911	93355837	146	192.69	9.4	ENSMUST00000069620	-	93355907	70	No	No	Half CRE	yes
chr11	120433766	120435084	1319	120434498	146	340.93	8.19	ENSMUST00000026122	-	120434187	-311	No	No	Half CRE	yes
chr15	12250597	12252421	1825	12251195	146	205.4	13.38	ENSMUST00000059680	+	12251204	-9	TGACGTCA	CRE	Half CRE	yes
chr17	29168810	29170160	1351	29169566	146	344	14.36	ENSMUST00000037776	+	29169617	-51	No	CRE	Half CRE	yes
chr17	35118479	35119655	1177	35119046	146	376.76	19.76	ENSMUST00000114011	+	35119103	-57	TGACGTCA	CRE	Half CRE	yes
chr19	4162783	4163679	897	4163332	146	491.59	23.92	ENSMUST00000025749	-	4163300	-32	No	No	Half CRE	yes
chr19	37000057	37001165	1109	37000590	146	416.03	18.07	ENSMUST00000099494	+	37000568	22	TGACGTCA	CRE	Half CRE	yes
chr4	137149438	137150642	1205	137149667	146	347.51	15.94	ENSMUST00000030549	+	137149666	1	TGACGTCA	CRE	Half CRE	yes
chr4	142801635	142803449	1815	142802627	146	209.81	9.61	ENSMUST00000075322	-	142802612	-15	No	CRE	Half CRE	yes
chr5	25003233	25005903	2671	25005508	146	90.1	9.57	ENSMUST00000045291	-	25004601	-907	No	CRE	Half CRE	yes
chr7	31434613	31435534	922	31435174	146	535.26	16.54	ENSMUST00000108143	-	31435184	10	No	No	Half CRE	yes
chr7	39055927	39056792	866	39056414	146	548.32	20.33	ENSMUST00000032585	-	39056367	-47	TGACGTCA	CRE	Half CRE	yes
chr1	136258070	136259099	1030	136258607	145	469.57	23.8	ENSMUST00000116530	-	136258576	-31	TGACGTCA	CRE	Half CRE	yes
chr13	44828559	44829802	1244	44829345	145	364.89	17.03	ENSMUST00000044608	+	44826639	2706	TGACGTCA	CRE	Half CRE	yes
chr15	78707011	78708411	1401	78707639	145	291.11	10.74	ENSMUST00000041587	+	78707619	20	No	CRE	Half CRE	yes
chr17	32420331	32422332	2002	32421684	145	207.61	11.26	ENSMUST00000121285	-	32421054	-630	No	CRE	Half CRE	yes
chr18	11815658	11816973	1316	11815863	145	342.11	16.3	ENSMUST00000047322	+	11815935	-72	TGACGTCA	CRE	Half CRE	yes
chr19	35879328	35880906	1579	35880083	145	287.25	7.02	no_match				No	CRE	Half CRE	no
chr19	45857031	45859061	2031	45858646	145	171.46	7.27	ENSMUST00000070185	-	45858236	-410	No	CRE	Half CRE	yes
chr2	179905679	179906831	1153	179906603	145	357.06	11.01	ENSMUST00000040492	+	179906331	272	No	CRE	Half CRE	yes
chr3	36470170	36471490	1321	36470982	145	363.23	19.18	ENSMUST00000029270	-	36470866	-116	TGACGTCA	CRE	Half CRE	yes
chr4	134408258	134410422	2165	134409918	145	151.55	6.76	ENSMUST00000030628	-	134409260	-658	No	No	Half CRE	yes
chr6	146590634	146592053	1420	146590998	145	295.42	19.04	ENSMUST00000032429	+	146591100	-102	TGACGTCA	CRE	Half CRE	yes
chr7	80682331	80683312	982	80682806	145	496.41	18.25	ENSMUST00000026895	-	80686632	3826	TGACGTCA	CRE	Half CRE	yes
chr7	137662436	137664106	1671	137663070	145	240.44	11.61	ENSMUST00000035458	-	137663053	-17	No	No	Half CRE	yes
chr8	97361662	97362893	1232	97362261	145	372.16	17.41	ENSMUST00000034234	+	97362316	-55	No	No	Half CRE	yes
chr9	107456364	107457501	1138	107456907	145	348.12	12.84	ENSMUST00000010211	+	107457089	-182	No	CRE	No	yes
chr11	53243613	53245044	1432	53244309	144	305.16	10.35	ENSMUST00000109021	-	53244313	4	No	CRE	Half CRE	yes
chr14	9004919	9005994	1076	9005547	144	429.91	10.78	ENSMUST00000022268	-	9005462	-85	No	CRE	Half CRE	yes
chr15	76353228	76354717	1490	76353744	144	209.13	17.93	ENSMUST00000096365	-	76352559	-1185	TGACGTCA	CRE	Half CRE	yes
chr15	80063575	80065082	1508	80064375	144	280.52	14.74	ENSMUST00000023048	+	80064549	-174	No	CRE	Half CRE	yes
chr17	36106245	36107437	1193	36106858	144	392.87	20.96	ENSMUST00000043757	-	36106695	-163	No	CRE	Half CRE	yes
chr19	29886919	29888129	1211	29887515	144	380.11	24.34	ENSMUST00000099525	-	29887440	-75	TGACGTCA	CRE	Half CRE	yes
chr2	31829460	31830682	1223	31829942	144	393.17	23.54	ENSMUST00000065398	+	31829969	-27	TGACGTCA	CRE	Half CRE	yes
chr2	91550217	91551668	1452	91550980	144	307.29	18.53	ENSMUST00000111323	+	91551067	-87	No	No	Half CRE	yes
chr2	103600588	103602009	1422	103601454	144	342.29	16.93	ENSMUST00000090447	-	103601407	-47	No	CRE	Half CRE	yes
chr2	130985016	130986543	1528	130985957	144	236.7	11.64	ENSMUST00000028800	-	130985817	-140	No	CRE	Half CRE	yes
chr2	172265625	172266618	994	172266045	144	368.87	18.15	ENSMUST00000029005	+	172266089	-44	No	No	Half CRE	yes
chr3	95462383	95463807	1425	95462644	144	301.95	9.12	ENSMUST00000037947	+	95462778	-134	No	CRE	Half CRE	yes
chr5	30061890	30063085	1196	30062479	144	371.77	17.1	ENSMUST00000114839	+	30062479	0	No	No	Half CRE	yes
chr5	144089904	144091096	1193	144090912	144	375.7	21.29	ENSMUST00000001900	-	144090905	-7	No	CRE	Half CRE	yes
chr7	88357486	88359475	1990	88359093	144	172.93	6.4	ENSMUST00000107339	+	88358481	612	No	CRE	Half CRE	yes
chr9	7763573	7765351	1779	7764802	144	202.67	9.44	ENSMUST00000052865	+	7764130	672	No	CRE	Half CRE	yes
chr9	21350260	21352236	1977	21351173	144	146.8	9.98	ENSMUST00000115394	+	21351366	-193	No	No	No	yes
chr9	59139027	59139950	924	59139380	144	507.56	19.19	ENSMUST00000026266	+	59139414	-34	No	CRE	Half CRE	yes
chr9	123021700	123023056	1357	123022337	144	339.83	20.37	ENSMUST00000026891	+	123022348	-11	No	No	Half CRE	yes
chr1	37486353	37487588	1236	37487012	143	348.58	19.96	ENSMUST00000027285	+	37487014	-2	No	No	No	yes
chr1	88330502	88332570	2069	88331144	143	143.92	13.94	no_match				TGACGTCA	CRE	Half CRE	yes
chr10	120415238	120416883	1646	120416468	143	240.23	11.12	ENSMUST00000119944	-	120416388	-80	No	No	Half CRE	yes
chr11	69494540	69495916	1377	69495459	143	317.05	20.7	ENSMUST00000094071	-	69495348	-111	No	No	Half CRE	yes
chr11	72420323	72422336	2014	72421017	143	195.07	5.14	ENSMUST00000021148	+	72420762	255	No	No	Half CRE	yes
chr11	97627278	97628511	1234	97627939	143	374.39	20.53	ENSMUST00000018685	-	97627870	-69	No	No	Half CRE	yes
chr13	51746624	51747516	893	51747070	143	517.72	21.97	ENSMUST00000040117	+	51747065	5	No	No	Half CRE	yes
chr13	73741003	73741871	869	73741389	143	501.44	20.69	ENSMUST00000022102	+	73741553	-164	TGACGTCA	CRE	Half CRE	yes
chr16	17921601	17922945	1345	17922117	143	298.72	19.12	ENSMUST00000003622	-	17928275	6158	No	CRE	No	yes
chr17	24550660	24552381	1722	24551581	143	227.39	19.43	ENSMUST00000115371	+	24551619	-38	No	CRE	Half CRE	yes
chr19	4396474	4398687	2214	4397279	143	133.8	5.01	ENSMUST00000075856	-	4397077	-202	No	No	Half CRE	yes
chr2	22923449	22925003	1555	22924551	143	281.39	13.08	ENSMUST00000114526	+	22924587	-36	No	No	Half CRE	yes
chr2	129625745	129627777	2033	129626403	143	179.71	7.9	ENSMUST00000082067	+	129626487	-84	No	No	Half CRE	yes
chr3	157609561	157611008	1448	157609918	143	285.07	13.38	ENSMUST00000040787	+	157610429	-511	TGACGTCA	CRE	Half CRE	yes
chr4	150481484	150483021	1538	150482732	143	297.06	12.23	ENSMUST00000105670	-	150482685	-47	No	No	Half CRE	no
chr7	112547993	112549370	1378	112548599	143	322.18	13.6	ENSMUST00000122327	-	112548546	-53	No	CRE	Half CRE	yes
chr7	146037487	146038765	1279	146038022	143	325.53	18.02	ENSMUST00000041097	+	146038046	-24	TGACGTCA	CRE	Half CRE	yes
chr9	69245362	69246409	1048	69245723	143	466.87	22.67	ENSMUST00000117610	+	69245739	-16	TGACGTCA	CRE	Half CRE	yes
chr10	79611275	79613472	2198	79611552	142	64.27	6.06	ENSMUST00000042057	+	79611034	518	No	CRE	Half CRE	yes
chr10	94150807	94152101	1295	94151351	142	352.72	17.04	ENSMUST00000020212	+	94151534	-183	No	No	Half CRE	yes
chr12	57017461	57018672	1212	57018202	142	403.93	13.91	no_match				No	CRE	Half CRE	no
chr17	28044188	28045230	1043	28044723	142	161.57	12.66	ENSMUST00000025057	-	28044669	-54	TGACGTCA	CRE	Half CRE	yes
chr2	53049620	53051655	2036	53050377	142	182.53	5.37	ENSMUST00000076313	-	53050221	-156	No	No	Half CRE	yes
chr6	86618595	86619828	1234	86619504	142	377.43	23.54	ENSMUST00000001184	-	86619150	-354	TGACGTCA	CRE	Half CRE	yes
chr7	72016938	72018214	1277	72017917	142	361.89	22.96	ENSMUST00000094331	-	72017883	-34	TGACGTCA	CRE	Half CRE	yes
chr9	95459093	95461698	2606	95459735	142	76.11	4.32	ENSMUST00000079597	+	95460369	-634	No	No	Half CRE	yes
chr1	55418885	55420849	1965	55419596	141	203.86	9.26	ENSMUST00000114423	-	55419552	-44	No	No	No	yes
chr10	77084354	77086278	1925	77084990	141	171.7	11.61	ENSMUST00000009437	+	77085118	-128	No	CRE	Half CRE	yes
chr11	116703912	116705345	1434	116704829	141	308.48	11.7	ENSMUST00000106370	+	116704828	1	No	No	No	yes
chr12	8928143	8929736	1594	8928446	141	244.16	15.85	ENSMUST00000020909	+	8928129	317	No	No	Half CRE	yes
chr12	87165252	87166454	1203	87165844	141	383.25	20.92	ENSMUST00000040273	+	87165918	-74	No	CRE	Half CRE	yes
chr15	101076277	101077509	1233	101076916	141	349.51	17.41	no_match				No	CRE	Half CRE	yes
chr17	25998011	25998734	724	25998494	141	567.21	17.92	ENSMUST00000079461	-	25998413	-81	No	CRE	Half CRE	yes
chr5	121995097	121996477	1381	121995992	141	313.62	23.09	ENSMUST00000111786	-	121995901	-91	No	CRE	Half CRE	yes
chr6	136775863	136777283	1421	136776705	141	275.82	11.26	ENSMUST00000032340	-	136776662	-43	No	CRE	Half CRE	yes
chr7	20334294	20335485	1192	20334888	141	340.7	15.45	ENSMUST00000075447	-	20334818	-70	TGACGTCA	CRE	Half CRE	yes
chr8	73396843	73397929	1087	73397424	141	424.27	18.08	ENSMUST00000007865	-	73397389	-35	No	CRE	Half CRE	yes
chr8	96535474	96537186	1713	96536772	141	221.03	5.63	ENSMUST00000053766	-	96536507	-265	No	CRE	Half CRE	yes
chr9	108550766	108552240	1475	108551764	141	293.8	11.92	ENSMUST00000013338	-	108551711	-53	No	No	Half CRE	yes
chr1	38053500	38055431	1932	38054709	140	179.9	8.32	ENSMUST00000027252	+	38054854	-145	No	No	Half CRE	yes
chr10	62382893	62384138	1246	62383348	140	367.47	25.03	ENSMUST00000044977	+	62383380	-32	No	CRE	Half CRE	yes
chr11	79067432	79068897	1466	79068237	140	288.74	16.46	ENSMUST00000017821	-	79068174	-63	TGACGTCA	CRE	Half CRE	yes
chr12	25335715	25337239	1525	25336661	140	275.11	10.17	ENSMUST00000020982	+	25336138	523	TGACGTCA	CRE	Half CRE	yes
chr12	70297628	70299502	1875	70298134	140	207.22	10.51	ENSMUST00000021356	-	70299416	1282	No	No	Half CRE	yes
chr12	75065194	75066016	823	75065476	140	555.96	24.54	ENSMUST00000021532	+	75065516	-40	No	CRE	Half CRE	yes
chr13	101420559	101422199	1641	101421495	140	248.23	8.48	ENSMUST00000022135	+	101421367	128	No	CRE	Half CRE	yes
chr14	76510132	76511241	1110	76510638	140	408.36	19.8	ENSMUST00000022585	-	76510622	-16	No	CRE	Half CRE	yes
chr15	11924644	11926216	1573	11925804	140	247.39	14.83	ENSMUST00000022816	-	11925760	-44	No	CRE	Half CRE	yes
chr15	81640909	81642714	1806	81641879	140	223.84	7.26	ENSMUST00000023024	+	81641875	4	No	No	No	yes
chr2	28980036	28981487	1452	28980533	140	262.33	12.33	ENSMUST00000061578	+	28980511	22	No	CRE	Half CRE	yes
chr2	30092527	30093857	1331	30093179	140	313.54	15.85	ENSMUST00000113654	+	30093234	-55	TGACGTCA	CRE	Half CRE	yes
chr2	90909970	90911024	1055	90910497	140	331.58	16.09	ENSMUST00000111434	-	90910396	-101	No	CRE	Half CRE	yes
chr2	168031559	168033261	1703	168032639	140	221.47	10.2	ENSMUST00000088001	-	168032562	-77	No	CRE	Half CRE	yes
chr3	40886074	40888034	1961	40887406	140	134.89	7.38	ENSMUST00000058578	-	40886947	-459	No	No	Half CRE	yes
chr4	14752866	14754040	1175	14753801	140	409.34	23.44	ENSMUST00000117268	-	14753734	-67	No	CRE	Half CRE	yes
chr4	43996047	43997845	1799	43996331	140	153.76	14.6	ENSMUST00000095107	+	43996375	-44	TGACGTCA	CRE	Half CRE	yes
chr5	111198834	111200243	1410	111199639	140	321.82	7.81	ENSMUST00000086645	-	111199546	-93	No	No	Half CRE	yes
chr5	121062015	121064104	2090	121063080	140	173.06	12.48	ENSMUST00000111876	+	121063127	-47	No	CRE	Half CRE	yes
chr5	143667203	143668987	1785	143667726	140	197.02	6.67	ENSMUST00000100497	-	143667361	-365	No	No	Half CRE	yes
chr9	20692162	20693467	1306	20692580	140	349.46	17.48	ENSMUST00000004203	+	20692714	-134	TGACGTCA	CRE	Half CRE	yes
chr10	17954231	17955352	1122	17954784	139	338.86	16.86	ENSMUST00000080860	-	17954787	3	No	CRE	Half CRE	yes
chr10	84379544	84380774	1231	84380298	139	367.17	17.96	ENSMUST00000038523	+	84380360	-62	No	CRE	Half CRE	yes
chr12	113145538	113147062	1525	113146397	139	270.35	10.75	no_match				No	No	No	yes
chr16	3743615	3745379	1765	3744059	139	166.07	8.91	ENSMUST00000023176	+	3744102	-43	No	CRE	Half CRE	yes
chr17	24843954	24844972	1019	24844618	139	394.39	23.82	ENSMUST00000046534	-	24844571	-47	TGACGTCA	CRE	Half CRE	yes
chr18	37803352	37804315	964	37803885	139	456.32	17.91	ENSMUST00000066272	-	37803805	-80	No	No	Half CRE	yes
chr18	80665796	80667240	1445	80666458	139	276.82	11.47	ENSMUST00000036229	-	80666434	-24	No	CRE	Half CRE	yes
chr19	42054961	42057264	2304	42055639	139	135.22	7.26	ENSMUST00000026168	-	42055626	-13	No	No	Half CRE	yes
chr2	25127176	25128389	1214	25127979	139	305.1	19.38	ENSMUST00000028341	+	25128020	-41	No	No	Half CRE	yes
chr2	118981893	118983158	1266	118982723	139	343.39	19.51	ENSMUST00000094695	-	118982688	-35	No	CRE	Half CRE	yes
chr2	162842410	162843596	1187	162843176	139	386.47	19.86	ENSMUST00000018002	+	162843207	-31	No	CRE	Half CRE	yes
chr3	58495206	58496722	1517	58496056	139	245.14	11.13	ENSMUST00000099089	-	58496285	229	No	No	Half CRE	yes
chr3	146067122	146068619	1498	146067761	139	254.89	12.91	ENSMUST00000106149	+	146067821	-60	No	CRE	Half CRE	yes
chr6	47403614	47405312	1699	47404909	139	237.89	8.35	ENSMUST00000031697	+	47404382	527	No	No	No	yes
chr6	57652601	57654011	1411	57653355	139	291.77	18.98	ENSMUST00000050077	+	57652629	726	TGACGTCA	CRE	Half CRE	yes
chr8	47555724	47557362	1639	47557006	139	213.26	12.41	ENSMUST00000034046	+	47556395	611	No	No	Half CRE	yes
chr9	79640404	79641686	1283	79641388	139	369.6	15.12	ENSMUST00000120690	-	79641314	-74	No	CRE	Half CRE	yes
chr9	119891909	119893510	1602	119892216	139	180.56	7.71	ENSMUST00000035101	-	119893776	1560	No	No	Half CRE	yes
chr1	43154872	43156259	1388	43155534	138	315.2	17.6	ENSMUST00000010434	+	43155554	-20	No	CRE	Half CRE	yes
chr1	191702980	191704591	1612	191703702	138	215.32	10.25	ENSMUST00000027897	-	191746170	42468	No	CRE	No	no
chr13	67931648	67932812	1165	67931973	138	371.63	15.11	ENSMUST00000060609	+	67934171	-2198	TGACGTCA	CRE	Half CRE	yes
chr15	12046794	12048987	2194	12047309	138	123.39	5.88	ENSMUST00000022814	+	12047607	-298	No	CRE	Half CRE	yes
chr15	81846130	81847148	1019	81846809	138	407.06	13.22	ENSMUST00000069530	+	81846824	-15	No	No	Half CRE	yes
chr19	8830851	8832125	1275	8831600	138	311.07	9.77	ENSMUST00000010241	+	8831592	8	No	CRE	Half CRE	yes
chr19	47164521	47165658	1138	47165211	138	387.85	13.86	ENSMUST00000072141	+	47165257	-46	No	CRE	Half CRE	yes
chr2	32143042	32144575	1534	32144249	138	245.83	9.45	ENSMUST00000100194	+	32143772	477	No	CRE	Half CRE	yes
chr4	97951444	97952772	1329	97952374	138	319.81	7.51	no_match				No	CRE	Half CRE	no
chr5	138612059	138613776	1718	138612444	138	224.27	7.07	ENSMUST00000000505	-	138613090	646	No	No	Half CRE	yes
chr5	139935902	139936925	1024	139936611	138	430.34	17.68	ENSMUST00000066052	-	139936467	-144	No	CRE	Half CRE	yes
chr5	140407839	140409699	1861	140408732	138	156.39	16.6	ENSMUST00000050519	+	140383896	24836	TGACGTCA	CRE	Half CRE	yes
chr8	112260884	112262206	1323	112261733	138	332.87	17.78	ENSMUST00000093162	-	112261639	-94	TGACGTCA	CRE	Half CRE	yes
chr9	64100704	64101955	1252	64101565	138	351.15	17.26	ENSMUST00000005066	-	64101404	-161	No	No	Half CRE	yes
chr9	106723995	106724998	1004	106724251	138	392.52	16.22	ENSMUST00000098425	+	106724306	-55	No	No	Half CRE	yes
chr10	114751603	114753167	1565	114752649	137	274.48	14.81	ENSMUST00000020343	-	114752647	-2	No	No	Half CRE	yes
chr11	109511444	109513393	1950	109512221	137	159.48	14.92	ENSMUST00000049527	+	109512271	-50	TGACGTCA	CRE	Half CRE	yes
chr12	112276300	112278681	2382	112276628	137	111.29	5.59	ENSMUST00000116388	+	112277824	-1196	No	No	Half CRE	yes
chr12	112996050	112997704	1655	112997068	137	244.34	16.93	ENSMUST00000021717	+	112997089	-21	TGACGTCA	CRE	Half CRE	yes
chr15	98747848	98748972	1125	98748671	137	370.24	16.96	ENSMUST00000023736	-	98748489	-182	No	CRE	Half CRE	yes
chr16	17233279	17234505	1227	17233667	137	351.52	15.4	ENSMUST00000115698	+	17233679	-12	TGACGTCA	CRE	Half CRE	yes
chr18	46756666	46758115	1450	46757408	137	286.45	14.43	ENSMUST00000078079	+	46757386	22	No	No	Half CRE	yes
chr19	5844933	5846658	1726	5846048	137	146.66	10.78	ENSMUST00000052291	+	5848507	-2459	TGACGTCA	CRE	Half CRE	yes
chr19	24551010	24552482	1473	24552050	137	257.18	18.91	ENSMUST00000099556	-	24551846	-204	No	No	Half CRE	yes
chr19	29064218	29065717	1500	29064848	137	283.43	16.93	ENSMUST00000050148	+	29064983	-135	No	CRE	Half CRE	yes
chr3	108086233	108087871	1639	108087530	137	230.45	7.8	ENSMUST00000090564	+	108087057	473	No	CRE	Half CRE	yes
chr5	33677300	33679008	1709	33678163	137	239.79	14.19	ENSMUST00000114449	+	33678220	-57	No	No	Half CRE	yes
chr5	141180157	141181543	1387	141180768	137	217.12	8.25	ENSMUST00000041588	+	141180973	-205	No	No	Half CRE	yes
chr7	52780602	52782123	1522	52781638	137	264.28	17.26	ENSMUST00000042105	-	52781594	-44	TGACGTCA	CRE	Half CRE	yes
chr7	97278041	97279352	1312	97278576	137	319.98	12.42	ENSMUST00000049537	+	97278741	-165	No	No	Half CRE	yes
chr8	72240124	72241136	1013	72240403	137	423.18	20.27	ENSMUST00000110209	-	72240385	-18	TGACGTCA	CRE	Half CRE	yes
chr8	73062392	73063934	1543	73062798	137	212.17	6.99	ENSMUST00000093454	+	73063603	-805	No	No	Half CRE	yes
chr8	73894931	73895975	1045	73895502	137	356.34	16.52	ENSMUST00000002469	+	73895251	251	No	CRE	Half CRE	yes
chr9	64020051	64021379	1329	64020728	137	322.76	15.02	ENSMUST00000034967	-	64020715	-13	TGACGTCA	CRE	Half CRE	yes
chr9	121766016	121767408	1393	121766848	137	302.99	9.13	ENSMUST00000060251	-	121766722	-126	No	CRE	No	yes
chr1	167166799	167167745	947	167167229	136	442.12	15.57	ENSMUST00000043235	-	167167069	-160	TGACGTCA	CRE	Half CRE	yes
chr11	60351090	60352863	1774	60351545	136	128.32	6.57	ENSMUST00000044250	+	60351577	-32	No	CRE	Half CRE	yes
chr11	69793303	69795171	1869	69793809	136	199.71	13.48	ENSMUST00000018709	-	69793761	-48	No	CRE	Half CRE	yes
chr13	49436106	49437211	1106	49436792	136	371.93	12.51	ENSMUST00000048544	+	49436953	-161	No	CRE	Half CRE	yes
chr15	72920648	72921704	1057	72921244	136	411.98	10.75	ENSMUST00000089765	+	72920841	403	No	No	Half CRE	yes
chr17	71824185	71825605	1421	71824665	136	264.26	9.67	ENSMUST00000048296	-	71824683	18	TGACGTCA	CRE	Half CRE	yes
chr2	60047035	60048815	1781	60048644	136	219.83	6.79	ENSMUST00000102747	+	60048129	515	TGACGTCA	CRE	Half CRE	yes
chr3	142544011	142545556	1546	142544977	136	285.76	12.05	no_match				No	No	No	yes
chr4	45332765	45333845	1081	45333236	136	360.81	14.31	ENSMUST00000030003	-	45333470	234	No	No	Half CRE	yes
chr5	73881147	73883961	2815	73883557	136	87.29	4.5	ENSMUST00000063882	+	73882320	1237	No	No	Half CRE	yes
chr6	38500672	38502413	1742	38501384	136	235.98	12.29	ENSMUST00000057692	+	38501465	-81	No	No	Half CRE	yes
chr6	106718939	106719701	763	106719129	136	573.1	20.02	ENSMUST00000113249	+	106719134	-5	TGACGTCA	CRE	Half CRE	yes
chr7	35840690	35842245	1556	35841619	136	250.92	13.46	ENSMUST00000070191	-	35841499	-120	No	No	No	yes
chr7	117204162	117205855	1694	117205112	136	218.62	11.99	ENSMUST00000084727	+	117205215	-103	No	CRE	Half CRE	yes
chr8	26707388	26708495	1108	26708056	136	380.8	17.62	ENSMUST00000079160	-	26707959	-97	TGACGTCA	CRE	Half CRE	yes
chr9	24955164	24956845	1682	24956349	136	236.24	11.87	ENSMUST00000008573	-	24956075	-274	No	CRE	Half CRE	yes
chr1	167390400	167392024	1625	167390720	135	211.09	10.57	ENSMUST00000027856	-	167390358	-362	No	No	Half CRE	yes
chr10	127930139	127931758	1620	127930976	135	231	17.26	ENSMUST00000026428	-	127935741	4765	TGACGTCA	CRE	Half CRE	yes
chr11	32077888	32078945	1058	32078567	135	438.8	10.01	no_match				No	CRE	No	no
chr11	78058467	78059930	1464	78059215	135	280.68	16.82	ENSMUST00000002121	-	78059167	-48	No	No	Half CRE	yes
chr11	97643071	97644226	1156	97643824	135	395.53	19.57	ENSMUST00000103146	-	97643697	-127	No	CRE	Half CRE	yes
chr11	120458728	120460512	1785	120459686	135	214.78	11.72	ENSMUST00000026125	-	120459679	-7	No	No	Half CRE	yes
chr13	42552954	42554258	1305	42553353	135	345.47	9.38	no_match				TGACGTCA	CRE	Half CRE	no
chr14	52002063	52003548	1486	52002494	135	266.84	12.95	ENSMUST00000089789	+	51981430	21064	TGACGTCA	CRE	Half CRE	no
chr14	69901705	69903838	2134	69903224	135	128.3	10.83	ENSMUST00000037064	-	69903160	-64	No	CRE	Half CRE	yes
chr17	33896518	33897851	1334	33897624	135	299.93	14.06	ENSMUST00000057373	-	33897242	-382	No	CRE	Half CRE	yes
chr18	60720167	60721140	974	60720389	135	480.53	27.09	ENSMUST00000025506	+	60720427	-38	No	No	Half CRE	yes
chr19	12039480	12040592	1113	12040024	135	377.08	13.48	ENSMUST00000025590	+	12040430	-406	No	No	Half CRE	yes
chr2	139891961	139892909	949	139892495	135	418.06	15.28	ENSMUST00000046656	-	139892496	1	No	No	Half CRE	yes
chr2	167317640	167318986	1347	167318417	135	303.88	13.16	ENSMUST00000109211	-	167318345	-72	No	No	Half CRE	yes
chr5	34162444	34164418	1975	34163028	135	165.22	10.08	ENSMUST00000075812	+	34163373	-345	TGACGTCA	CRE	Half CRE	yes
chr6	87799934	87801766	1833	87801042	135	210.12	6.26	ENSMUST00000032138	-	87801042	0	No	No	Half CRE	yes
chr7	52002973	52004643	1671	52004163	135	231.76	11.49	ENSMUST00000060270	-	52003987	-176	TGACGTCA	CRE	Half CRE	yes
chr7	52184335	52185623	1289	52184896	135	296.12	11.26	ENSMUST00000085399	-	52184782	-114	No	No	Half CRE	yes
chr7	118225388	118227140	1753	118226103	135	221.45	6.17	ENSMUST00000106666	-	118226508	405	No	No	Half CRE	yes
chr8	97124874	97126945	2072	97125902	135	169.6	7.88	ENSMUST00000121101	+	97125877	25	No	No	No	yes
chr9	72062354	72063592	1239	72063156	135	317.56	11.4	no_match				No	CRE	No	no
chr9	117949019	117950446	1428	117949542	135	304.63	11.49	ENSMUST00000044454	+	117949616	-74	No	CRE	Half CRE	yes
chrX	46230732	46231555	824	46230957	135	571.24	17.05	ENSMUST00000114928	-	46230890	-67	No	CRE	Half CRE	yes
chr1	138241009	138243364	2356	138242430	134	119.34	9.56	ENSMUST00000048309	-	138242681	251	TGACGTCA	CRE	Half CRE	yes
chr10	80638901	80639884	984	80639366	134	260.48	12.04	ENSMUST00000047864	+	80639390	-24	TGACGTCA	CRE	Half CRE	yes
chr11	23154901	23157746	2846	23155538	134	76.27	8.25	ENSMUST00000020538	+	23156040	-502	No	No	Half CRE	yes
chr11	59040808	59042128	1321	59041761	134	301.4	13.57	ENSMUST00000061242	-	59041718	-43	No	CRE	Half CRE	yes
chr11	69726959	69728130	1172	69727550	134	325.24	17.91	ENSMUST00000116358	+	69727551	-1	No	No	Half CRE	yes
chr11	76030360	76031524	1165	76031069	134	332.85	18.13	ENSMUST00000102500	-	76031022	-47	No	No	Half CRE	yes
chr11	102045753	102047013	1261	102046617	134	337.1	24.92	ENSMUST00000021297	-	102046573	-44	TGACGTCA	CRE	Half CRE	yes
chr11	103558654	103559789	1136	103559241	134	376.37	15.11	ENSMUST00000107013	-	103559022	-219	TGACGTCA	CRE	Half CRE	yes
chr12	77504330	77507133	2804	77505098	134	58.25	5.2	ENSMUST00000080449	+	77505162	-64	No	CRE	Half CRE	yes
chr12	104626622	104628003	1382	104626854	134	275.51	16.15	ENSMUST00000101094	+	104626891	-37	No	CRE	Half CRE	yes
chr13	64262605	64263936	1332	64263057	134	287.75	20.27	ENSMUST00000021929	+	64263187	-130	TGACGTCA	CRE	Half CRE	yes
chr14	70977048	70978304	1257	70977444	134	303.77	12.44	ENSMUST00000089049	+	70977653	-209	No	CRE	Half CRE	yes
chr15	80085313	80086595	1283	80085576	134	288.02	7.33	ENSMUST00000109605	+	80085928	-352	No	No	Half CRE	yes
chr15	81702275	81703517	1243	81702928	134	334.81	14.13	ENSMUST00000023116	+	81702913	15	No	CRE	Half CRE	yes
chr16	57391475	57391954	480	57391716	134	809.6	21	ENSMUST00000099667	+	57353389	38327	No	No	Half CRE	no
chr17	24606694	24608424	1731	24607528	134	182.52	5.53	ENSMUST00000053024	+	24607417	111	No	No	Half CRE	yes
chr18	63851311	63852695	1385	63852109	134	317.79	19.85	ENSMUST00000025476	-	63852013	-96	No	CRE	Half CRE	yes
chr18	67934257	67935386	1130	67934535	134	372.97	10.82	ENSMUST00000116622	+	67934529	6	No	No	Half CRE	yes
chr19	3767332	3769346	2015	3768053	134	150.89	5.27	ENSMUST00000113970	+	3768032	21	No	CRE	Half CRE	yes
chr3	106524314	106525439	1126	106524614	134	386.08	12.91	ENSMUST00000098750	+	106524599	15	No	No	Half CRE	yes
chr5	86601163	86602294	1132	86601996	134	395.69	14.5	ENSMUST00000039373	-	86601768	-228	No	CRE	Half CRE	yes
chr5	115069021	115070222	1202	115069548	134	227.63	12.4	ENSMUST00000112217	-	115094908	25360	TGACGTCA	CRE	Half CRE	yes
chr6	115802800	115804195	1396	115803477	134	281.65	11.04	ENSMUST00000112925	+	115803487	-10	No	CRE	Half CRE	yes
chr7	119822305	119823537	1233	119822797	134	338.23	18.55	ENSMUST00000059768	+	119822870	-73	TGACGTCA	CRE	Half CRE	yes
chr7	146574163	146575592	1430	146574624	134	277.23	18.84	ENSMUST00000106098	+	146575007	-383	TGACGTCA	CRE	Half CRE	yes
chr8	86131445	86132913	1469	86132092	134	266.58	13.84	ENSMUST00000005620	+	86132171	-79	No	No	Half CRE	yes
chr8	94879431	94880539	1109	94880102	134	273.79	10.41	ENSMUST00000034183	-	94880019	-83	No	CRE	Half CRE	yes
chr9	96019314	96020340	1027	96019677	134	436.45	19.92	ENSMUST00000122383	+	96019793	-116	TGACGTCA	CRE	Half CRE	yes
chr1	90101504	90102896	1393	90102312	133	307.22	12.51	ENSMUST00000119972	-	90102357	45	No	No	Half CRE	yes
chr10	61911826	61913185	1360	61912513	133	289.71	17.55	ENSMUST00000020273	-	61912441	-72	No	No	Half CRE	yes
chr11	101162559	101163965	1407	101163607	133	297.53	23.45	ENSMUST00000041403	-	101163562	-45	TGACGTCA	CRE	Half CRE	yes
chr13	101602436	101603817	1382	101603376	133	296.55	18.44	ENSMUST00000067246	-	101603382	6	No	No	Half CRE	yes
chr16	4077191	4078213	1023	4077852	133	422.59	24.32	ENSMUST00000006137	-	4077796	-56	TGACGTCA	CRE	Half CRE	yes
chr16	23127490	23128558	1069	23127836	133	399.98	17.9	ENSMUST00000115337	-	23127801	-35	No	CRE	Half CRE	yes
chr18	14941227	14942187	961	14941632	133	438.96	17.55	no_match				TGACGTCA	CRE	Half CRE	yes
chr18	31793429	31795135	1707	31794704	133	215.23	13	ENSMUST00000025109	+	31794024	680	No	No	Half CRE	yes
chr2	109120466	109121662	1197	109120909	133	350.79	18.2	ENSMUST00000028527	+	109120894	15	TGACGTCA	CRE	Half CRE	yes
chr2	160471223	160472811	1589	160471668	133	241.82	15.12	ENSMUST00000109468	+	160471632	36	No	CRE	Half CRE	yes
chr3	94818888	94820857	1970	94820090	133	156.8	7.07	ENSMUST00000019482	-	94819160	-930	No	CRE	Half CRE	yes
chr4	88956392	88957583	1192	88956978	133	333.37	18.82	ENSMUST00000097981	-	88956850	-128	TGACGTCA	CRE	Half CRE	yes
chr5	35103616	35105335	1720	35104380	133	219.88	19.44	ENSMUST00000080036	+	35104388	-8	TGACGTCA	CRE	Half CRE	yes
chr5	145991967	145993173	1207	145992601	133	382.98	13.29	ENSMUST00000085661	+	145992622	-21	No	CRE	Half CRE	yes
chr6	54631192	54632987	1796	54631578	133	197.03	20.26	ENSMUST00000046276	+	54631739	-161	TGACGTCA	CRE	Half CRE	yes
chr7	71229522	71230130	609	71229706	133	41.45	2.73	no_match				No	CRE	No	no
chr7	99817143	99819017	1875	99818653	133	191.48	11.18	ENSMUST00000119954	-	99818443	-210	No	No	Half CRE	yes
chr8	34842104	34843216	1113	34842320	133	354.47	12.03	ENSMUST00000033993	+	34842573	-253	No	No	Half CRE	yes
chr1	59726840	59728310	1471	59727680	132	288.52	15.97	ENSMUST00000091374	-	59727678	-2	No	No	Half CRE	yes
chr1	130140400	130141793	1394	130140798	132	287.95	11.19	ENSMUST00000027592	+	130140757	41	No	CRE	Half CRE	yes
chr11	84952847	84954374	1528	84953738	132	262.56	11.18	ENSMUST00000000821	-	84953663	-75	No	No	Half CRE	yes
chr12	21422894	21424261	1368	21423677	132	300.95	11.64	ENSMUST00000110976	-	21423394	-283	No	CRE	Half CRE	yes
chr15	58246479	58248008	1530	58247027	132	239.1	13.16	ENSMUST00000037270	+	58247036	-9	No	CRE	Half CRE	yes
chr16	8829432	8831423	1992	8829973	132	183.75	7.83	ENSMUST00000023150	+	8830193	-220	No	CRE	Half CRE	yes
chr16	31948074	31949300	1227	31948613	132	372.96	21.87	ENSMUST00000053832	-	31948534	-79	No	CRE	Half CRE	yes
chr19	34002703	34004081	1379	34003509	132	314.68	11.5	no_match				No	CRE	Half CRE	no
chr19	53388103	53389229	1127	53388833	132	280.05	14.38	ENSMUST00000003870	+	53384995	3838	TGACGTCA	CRE	Half CRE	no
chr4	108251618	108252606	989	108251958	132	428.33	17.3	ENSMUST00000079213	-	108251894	-64	No	No	Half CRE	yes
chr5	9161060	9162404	1345	9161880	132	324.98	17.57	ENSMUST00000071921	-	9161718	-162	No	CRE	Half CRE	yes
chr6	148159834	148161365	1532	148160616	132	258.89	8.64	ENSMUST00000032446	-	148160544	-72	No	No	Half CRE	yes
chr7	120656584	120657716	1133	120657323	132	374.27	13	ENSMUST00000067929	+	120657374	-51	No	CRE	Half CRE	yes
chr8	96909638	96911578	1941	96910193	132	162.34	9.55	ENSMUST00000034220	+	96910399	-206	No	CRE	Half CRE	yes
chr9	54581748	54582697	950	54582325	132	455.64	26.17	ENSMUST00000121204	-	54582326	1	TGACGTCA	CRE	Half CRE	yes
chr9	70389582	70391367	1786	70390553	132	192.64	11.71	ENSMUST00000085386	+	70390584	-31	No	No	Half CRE	yes
chr1	172104451	172105647	1197	172105131	131	377.64	21.22	ENSMUST00000111350	-	172105011	-120	No	CRE	Half CRE	yes
chr11	22890083	22891204	1122	22890586	131	384.23	19.88	ENSMUST00000020562	+	22890625	-39	TGACGTCA	CRE	Half CRE	yes
chr12	110031578	110033223	1646	110032815	131	40.6	3.5	ENSMUST00000084993	+	110031622	1193	No	No	Half CRE	yes
chr13	38085350	38086531	1182	38086120	131	356.02	11.95	ENSMUST00000086842	-	38086032	-88	No	No	Half CRE	yes
chr14	52898356	52899904	1549	52899260	131	257.86	10.4	ENSMUST00000071842	+	52899299	-39	No	No	Half CRE	yes
chr16	21794042	21795060	1019	21794392	131	432.79	21.42	no_match				TGACGTCA	CRE	Half CRE	yes
chr2	156022060	156023141	1082	156022466	131	373.9	11.7	ENSMUST00000037401	+	156022382	84	No	CRE	Half CRE	yes
chr3	16082846	16083997	1152	16083131	131	384.91	22.04	ENSMUST00000108346	+	16083249	-118	No	CRE	Half CRE	yes
chr3	102861737	102862697	961	102862244	131	468.92	22.52	ENSMUST00000029445	+	102862272	-28	No	No	No	yes
chr5	112754982	112756007	1026	112755367	131	372.33	19.62	ENSMUST00000031288	+	112755383	-16	No	No	Half CRE	yes
chr5	119857452	119859004	1553	119858328	131	233.89	17.19	no_match				TGACGTCA	CRE	Half CRE	yes
chr5	124777225	124778745	1521	124777967	131	194.87	8.59	ENSMUST00000111477	+	124778097	-130	No	CRE	Half CRE	yes
chr6	120615252	120617606	2355	120616083	131	122.64	8.37	ENSMUST00000112686	+	120616438	-355	No	No	Half CRE	yes
chr7	17508412	17510291	1880	17509511	131	146.58	9.45	ENSMUST00000019514	-	17509328	-183	No	No	Half CRE	yes
chr7	35097718	35098950	1233	35098587	131	349.83	19.22	ENSMUST00000108074	-	35098570	-17	No	CRE	Half CRE	yes
chr7	52379201	52380481	1281	52379797	131	280.81	11.61	ENSMUST00000003521	-	52379760	-37	No	CRE	Half CRE	yes
chr10	20672036	20673308	1273	20672381	130	288	19.83	ENSMUST00000095801	+	20672464	-83	TGACGTCA	CRE	Half CRE	yes
chr11	70041795	70043241	1447	70042559	130	208.25	15.88	ENSMUST00000000326	-	70043261	702	TGACGTCA	CRE	Half CRE	yes
chr14	58508210	58509575	1366	58509144	130	280.57	8.35	ENSMUST00000022541	-	58509099	-45	No	CRE	Half CRE	yes
chr16	96348655	96349914	1260	96349115	130	302.23	14.53	ENSMUST00000050884	-	96349290	175	TGACGTCA	CRE	Half CRE	yes
chr17	25409764	25411458	1695	25410949	130	212.34	7.1	ENSMUST00000049911	-	25410336	-613	No	No	Half CRE	yes
chr19	6140411	6141760	1350	6140922	130	269.99	7.17	ENSMUST00000025893	-	6141140	218	No	CRE	Half CRE	yes
chr19	6275663	6278047	2385	6276767	130	77.79	6.95	ENSMUST00000099884	+	6276733	34	No	CRE	Half CRE	yes
chr19	41337600	41338993	1394	41338546	130	260.11	15.3	ENSMUST00000067800	-	41338461	-85	No	No	Half CRE	yes
chr19	42164300	42165753	1454	42164763	130	272.04	13.67	ENSMUST00000066778	+	42164983	-220	No	No	Half CRE	yes
chr19	56896129	56897167	1039	56896749	130	420.72	15.23	ENSMUST00000118592	-	56896680	-69	No	CRE	Half CRE	yes
chr2	31938538	31940298	1761	31939307	130	94.76	5.93	ENSMUST00000056406	-	31939227	-80	No	No	Half CRE	yes
chr2	126959123	126960169	1047	126959670	130	381.98	23.11	ENSMUST00000037712	-	126959652	-18	TGACGTCA	CRE	Half CRE	yes
chr2	181021921	181023121	1201	181022788	130	355.11	13.55	ENSMUST00000049032	-	181022671	-117	No	No	Half CRE	yes
chr3	30691676	30692940	1265	30692245	130	336.34	12.69	ENSMUST00000029256	+	30692248	-3	No	No	Half CRE	yes
chr3	108642975	108643711	737	108643525	130	553.1	21.32	ENSMUST00000102621	-	108643429	-96	TGACGTCA	CRE	Half CRE	yes
chr4	44180070	44181561	1492	44180332	130	229.9	8.27	ENSMUST00000098098	-	44180387	55	No	CRE	No	yes
chr5	104907633	104908424	792	104908081	130	498.07	17.79	ENSMUST00000086831	+	104888560	19521	No	CRE	Half CRE	yes
chr5	105844173	105845448	1276	105844779	130	261.07	15.63	ENSMUST00000112707	+	105844793	-14	No	No	Half CRE	yes
chr5	135643952	135645055	1104	135644291	130	379.19	14.71	ENSMUST00000111188	+	135644281	10	No	CRE	Half CRE	yes
chr7	125727558	125728764	1207	125728243	130	294.42	18.56	ENSMUST00000044195	-	125728200	-43	TGACGTCA	CRE	Half CRE	yes
chr9	14588498	14589689	1192	14589068	130	373.4	15.34	ENSMUST00000034406	-	14589005	-63	No	CRE	Half CRE	yes
chr9	45762343	45763830	1488	45763355	130	245.25	12.45	ENSMUST00000114573	-	45763330	-25	No	CRE	Half CRE	yes
chr10	29919799	29920715	917	29920425	129	466.68	21.11	ENSMUST00000099985	-	29920327	-98	TGACGTCA	CRE	Half CRE	yes
chr11	6525639	6526649	1011	6526078	129	420.08	19.08	ENSMUST00000000394	-	6526067	-11	TGACGTCA	CRE	Half CRE	yes
chr11	61667614	61669180	1567	61668605	129	246.68	16.81	ENSMUST00000004920	-	61668594	-11	No	CRE	Half CRE	yes
chr11	113544505	113546688	2184	113545447	129	109.22	6.68	ENSMUST00000120194	-	113545469	22	No	No	Half CRE	yes
chr13	19487092	19488065	974	19487671	129	436.55	21.58	ENSMUST00000039694	-	19487664	-7	TGACGTCA	CRE	Half CRE	yes
chr16	3908294	3909536	1243	3908970	129	259.56	7.55	ENSMUST00000040881	+	3909042	-72	No	No	Half CRE	yes
chr17	34986959	34987926	968	34987338	129	382.52	15.93	ENSMUST00000097343	+	34987354	-16	No	CRE	Half CRE	yes
chr19	7314786	7316130	1345	7315741	129	268.94	12.71	ENSMUST00000025675	-	7315548	-193	No	No	Half CRE	yes
chr2	102239845	102241427	1583	102240639	129	264.76	7.06	ENSMUST00000102573	-	102241057	418	No	CRE	Half CRE	yes
chr3	40603678	40604912	1235	40603945	129	343.53	20.13	ENSMUST00000026858	+	40603872	73	TGACGTCA	CRE	Half CRE	yes
chr3	95428245	95429595	1351	95428887	129	257.58	10.42	ENSMUST00000058230	+	95428901	-14	No	No	Half CRE	yes
chr5	139676129	139677491	1363	139676450	129	297.75	9.77	ENSMUST00000100517	+	139676621	-171	No	CRE	Half CRE	yes
chr5	145900126	145902089	1964	145901224	129	128.63	8.95	ENSMUST00000116453	+	145901276	-52	No	No	Half CRE	yes
chr6	128749204	128749995	792	128749589	129	493.77	18.48	no_match				TGACGTCA	CRE	Half CRE	yes
chr7	106330720	106331760	1041	106331249	129	329.66	11.2	ENSMUST00000033001	-	106331227	-22	No	No	Half CRE	yes
chr9	122260256	122261454	1199	122260626	129	309.12	13.68	ENSMUST00000111497	+	122260849	-223	No	No	Half CRE	yes
chr1	64736719	64738190	1472	64737308	128	260.16	10.01	ENSMUST00000114077	+	64737028	280	No	No	Half CRE	yes
chr10	12912294	12913322	1029	12913010	128	391.22	17.53	ENSMUST00000019950	-	12912943	-67	No	No	Half CRE	yes
chr10	62064616	62065597	982	62065053	128	383.44	14.73	ENSMUST00000045866	-	62065019	-34	No	No	Half CRE	yes
chr10	117146946	117148245	1300	117147773	128	300.29	11.03	ENSMUST00000020408	-	117147772	-1	No	CRE	Half CRE	yes
chr10	126477841	126479806	1966	126479017	128	168.11	14.16	ENSMUST00000120542	+	126479013	4	No	No	Half CRE	yes
chr12	70284445	70286097	1653	70285074	128	240.95	7.67	ENSMUST00000054544	-	70285031	-43	No	CRE	Half CRE	yes
chr12	112775445	112777491	2047	112776910	128	159.76	7.18	ENSMUST00000058102	+	112776426	484	No	No	Half CRE	yes
chr14	60995958	60998348	2391	60997067	128	103.67	10.08	ENSMUST00000022561	+	60997182	-115	No	CRE	Half CRE	yes
chr15	66408761	66409784	1024	66409135	128	414.1	17.13	ENSMUST00000048188	+	66409133	2	No	CRE	Half CRE	yes
chr15	93228229	93229363	1135	93228757	128	323.23	21.81	ENSMUST00000076070	-	93228753	-4	No	CRE	Half CRE	yes
chr17	73185472	73187050	1579	73186002	128	247.09	6.48	ENSMUST00000045174	+	73186041	-39	No	No	Half CRE	yes
chr2	128792713	128794148	1436	128793013	128	274.95	8.56	ENSMUST00000110319	+	128793142	-129	No	No	Half CRE	yes
chr2	156831864	156833362	1499	156832735	128	258.57	8.88	ENSMUST00000103129	-	156832811	76	TGACGTCA	CRE	Half CRE	yes
chr2	167486525	167487810	1286	167487199	128	276.32	8.55	ENSMUST00000006587	-	167487054	-145	No	CRE	Half CRE	yes
chr3	30993506	30994963	1458	30993971	128	241.08	14.13	ENSMUST00000118470	+	30993979	-8	TGACGTCA	CRE	Half CRE	yes
chr5	90794329	90796005	1677	90795637	128	232.96	18.22	ENSMUST00000081914	-	90795211	-426	No	CRE	Half CRE	yes
chr5	143721653	143723100	1448	143722001	128	180.59	10.09	ENSMUST00000031565	+	143722034	-33	TGACGTCA	CRE	Half CRE	yes
chr5	147644005	147645066	1062	147644455	128	358.43	19.92	ENSMUST00000035983	+	147644720	-265	No	CRE	Half CRE	yes
chr7	99784833	99786208	1376	99785686	128	280.7	10.49	ENSMUST00000118157	-	99785652	-34	No	No	Half CRE	yes
chr7	149280177	149281724	1548	149281270	128	233.79	16.24	ENSMUST00000039926	-	149280947	-323	TGACGTCA	CRE	Half CRE	yes
chr8	77632880	77634267	1388	77633306	128	285.4	18.27	ENSMUST00000005545	+	77633467	-161	TGACGTCA	CRE	Half CRE	yes
chr9	65193633	65194975	1343	65193863	128	324.37	16.47	ENSMUST00000048184	+	65193874	-11	No	No	Half CRE	yes
chr10	43987728	43988754	1027	43988183	127	397.39	19.88	ENSMUST00000039286	+	43988163	20	TGACGTCA	CRE	Half CRE	yes
chr10	110601220	110602898	1679	110601900	127	236.07	11.85	ENSMUST00000105275	+	110601857	43	No	No	Half CRE	yes
chr11	32354597	32356203	1607	32355640	127	215.89	5.82	ENSMUST00000051053	+	32355371	269	No	No	Half CRE	yes
chr11	76056891	76057926	1036	76057227	127	373.69	20.15	ENSMUST00000017430	-	76057193	-34	TGACGTCA	CRE	Half CRE	yes
chr11	96804714	96805920	1207	96805163	127	321.78	14.91	ENSMUST00000107629	-	96805272	109	No	CRE	Half CRE	yes
chr12	34114121	34115205	1085	34114466	127	395.06	23.18	ENSMUST00000020877	+	34114508	-42	No	CRE	Half CRE	yes
chr13	100873423	100874217	795	100874071	127	501.46	21.91	ENSMUST00000109379	-	100874025	-46	TGACGTCA	CRE	Half CRE	yes
chr14	17197019	17198604	1586	17197555	127	257.13	12.19	ENSMUST00000017629	+	17197699	-144	No	No	Half CRE	yes
chr16	93710985	93712601	1617	93712028	127	211.32	13.39	ENSMUST00000045004	+	93712174	-146	No	CRE	Half CRE	yes
chr17	7031867	7033137	1271	7032766	127	295.92	9.91	no_match				TGACGTCA	CRE	Half CRE	yes
chr17	24277816	24279132	1317	24278662	127	276.98	9.48	ENSMUST00000102927	-	24278556	-106	No	No	Half CRE	yes
chr19	41921498	41923388	1891	41922883	127	161.23	8.27	ENSMUST00000059231	-	41922401	-482	No	CRE	Half CRE	yes
chr2	28554777	28556353	1577	28555659	127	197.35	10.83	ENSMUST00000074156	+	28555683	-24	No	No	Half CRE	yes
chr2	32305935	32308039	2105	32307000	127	115.32	7.31	ENSMUST00000028160	-	32306942	-58	No	CRE	Half CRE	yes
chr2	32631016	32632203	1188	32631278	127	287.45	15.11	ENSMUST00000100180	+	32631305	-27	TGACGTCA	CRE	Half CRE	yes
chr2	136716597	136718295	1699	136717274	127	215.99	14.26	ENSMUST00000110089	-	136717125	-149	TGACGTCA	CRE	Half CRE	yes
chr6	71389427	71391454	2028	71390764	127	152.34	9.26	ENSMUST00000002292	-	71390482	-282	No	No	Half CRE	yes
chr6	83456406	83457479	1074	83456964	127	372.61	18.08	ENSMUST00000113888	-	83456963	-1	TGACGTCA	CRE	Half CRE	yes
chr6	119797386	119798810	1425	119798224	127	264.91	8.39	ENSMUST00000062454	+	119798210	14	No	CRE	Half CRE	yes
chr7	129210080	129211382	1303	129210597	127	288.82	14.21	ENSMUST00000033159	-	129210570	-27	No	No	Half CRE	yes
chr1	10221948	10223595	1648	10223247	126	240.97	8.19	ENSMUST00000088615	-	10222575	-672	No	No	Half CRE	yes
chr1	38185844	38187226	1383	38186940	126	209.13	8.38	ENSMUST00000027251	-	38186507	-433	No	No	No	yes
chr1	127456737	127458237	1501	127457074	126	270.13	18.15	ENSMUST00000027580	+	127457599	-525	No	CRE	Half CRE	yes
chr1	193047836	193048922	1087	193048295	126	361.52	15.93	ENSMUST00000097438	+	193048350	-55	No	CRE	Half CRE	yes
chr11	72608703	72610540	1838	72609366	126	189.69	10.52	ENSMUST00000079681	-	72609264	-102	No	CRE	Half CRE	yes
chr11	74536763	74538347	1585	74537914	126	255.33	13.65	ENSMUST00000021091	-	74537839	-75	TGACGTCA	CRE	Half CRE	yes
chr11	119352053	119353424	1372	119352715	126	293.33	15.02	ENSMUST00000106244	+	119352717	-2	No	CRE	Half CRE	yes
chr15	82176201	82176980	780	82176373	126	464.98	15.11	ENSMUST00000023086	+	82176484	-111	TGACGTCA	CRE	Half CRE	yes
chr15	89185511	89186642	1132	89186164	126	342.07	20.7	ENSMUST00000074552	+	89186166	-2	TGACGTCA	CRE	Half CRE	yes
chr16	15593997	15594978	982	15594610	126	428.39	23.98	ENSMUST00000115776	-	15594600	-10	No	No	Half CRE	yes
chr16	90220526	90221864	1339	90220750	126	251.2	11.69	ENSMUST00000023707	+	90221038	-288	No	CRE	Half CRE	yes
chr17	36046081	36047398	1318	36047003	126	287.05	16.35	ENSMUST00000061052	-	36046992	-11	No	No	Half CRE	yes
chr18	60685403	60686439	1037	60685808	126	314.53	15.1	ENSMUST00000115326	+	60685870	-62	No	CRE	Half CRE	yes
chr2	90518645	90520000	1356	90519524	126	248.89	13.48	ENSMUST00000057481	+	90517371	2153	No	No	Half CRE	yes
chr2	132078781	132079391	611	132079083	126	562.02	14.11	ENSMUST00000028817	-	132078916	-167	No	CRE	Half CRE	yes
chr5	48763209	48764451	1243	48763592	126	344.45	21.51	ENSMUST00000030968	+	48763616	-24	TGACGTCA	CRE	Half CRE	yes
chr5	114185552	114187052	1501	114186010	126	235.81	15.02	ENSMUST00000065698	+	114185811	199	No	No	Half CRE	yes
chr5	115790652	115791793	1142	115791235	126	349.68	14.7	ENSMUST00000031508	+	115791255	-20	No	CRE	Half CRE	yes
chr6	99472448	99473704	1257	99472997	126	222.83	9.41	no_match				TGACGTCA	CRE	Half CRE	yes
chr7	5031370	5032343	974	5031717	126	385.26	16.56	ENSMUST00000108570	+	5031845	-128	No	No	Half CRE	yes
chr7	13609152	13611191	2040	13609630	126	112.18	7.08	ENSMUST00000005705	+	13609757	-127	No	CRE	Half CRE	yes
chr7	19894805	19896314	1510	19895706	126	132.44	9.46	ENSMUST00000003640	-	19895394	-312	No	CRE	Half CRE	yes
chr8	12671470	12673100	1631	12672375	126	201.74	9.98	ENSMUST00000068194	+	12672185	190	TGACGTCA	CRE	Half CRE	yes
chr8	112089036	112090330	1295	112089800	126	336.98	16.16	ENSMUST00000034159	+	112089791	9	TGACGTCA	CRE	Half CRE	yes
chr9	64026496	64027738	1243	64027088	126	326.7	21.56	ENSMUST00000034965	+	64027103	-15	TGACGTCA	CRE	Half CRE	yes
chr1	164669886	164670956	1071	164670689	125	373.03	15.44	ENSMUST00000046646	-	164670687	-2	No	No	Half CRE	yes
chr11	52209509	52210462	954	52209905	125	418.95	25.03	ENSMUST00000109057	+	52209929	-24	TGACGTCA	CRE	Half CRE	yes
chr11	117515261	117517439	2179	117515996	125	143.56	5.46	ENSMUST00000106344	+	117516126	-130	No	No	Half CRE	yes
chr12	33504221	33506003	1783	33505060	125	208.51	9.56	ENSMUST00000020886	+	33505339	-279	TGACGTCA	CRE	Half CRE	yes
chr14	67690394	67691843	1450	67691314	125	269.78	19.07	ENSMUST00000089230	-	67691281	-33	TGACGTCA	CRE	Half CRE	yes
chr19	53674243	53676102	1860	53674498	125	186.58	8.01	ENSMUST00000025930	+	53674936	-438	No	No	Half CRE	yes
chr2	38223975	38225016	1042	38224562	125	367.37	14.81	ENSMUST00000000253	+	38206827	17735	TGACGTCA	CRE	Half CRE	yes
chr2	132641224	132642370	1147	132641974	125	359.4	14.04	ENSMUST00000028831	+	132641920	54	No	No	Half CRE	yes
chr2	153566447	153567568	1122	153567019	125	337.13	14.51	ENSMUST00000028981	+	153567085	-66	No	CRE	Half CRE	yes
chr4	32050241	32051512	1272	32050835	125	306.36	14.91	ENSMUST00000037607	+	32051081	-246	No	No	Half CRE	yes
chr4	40225902	40227011	1110	40226468	125	388.38	24.39	ENSMUST00000095128	-	40226401	-67	No	CRE	Half CRE	yes
chr5	25035063	25036437	1375	25036058	125	268.41	13.05	no_match				No	No	No	yes
chr5	123526076	123527065	990	123526285	125	424.45	24.33	ENSMUST00000111619	+	123526315	-30	TGACGTCA	CRE	Half CRE	yes
chr6	31165468	31167177	1710	31166648	125	97.9	6.37	ENSMUST00000115107	-	31168433	1785	No	CRE	Half CRE	yes
chr6	113481196	113481930	735	113481673	125	512.99	24.46	ENSMUST00000036340	+	113481678	-5	No	CRE	Half CRE	yes
chr7	31514159	31515135	977	31514612	125	356.9	13.82	ENSMUST00000006478	-	31514508	-104	TGACGTCA	CRE	Half CRE	yes
chr8	87395552	87396894	1343	87395956	125	279.95	10.95	ENSMUST00000003922	+	87396113	-157	No	No	Half CRE	yes
chr9	45820370	45821429	1060	45820796	125	360.3	17.53	ENSMUST00000120463	+	45820954	-158	No	CRE	Half CRE	yes
chr9	121627833	121629506	1674	121628350	125	217.52	11.18	ENSMUST00000035112	+	121628293	57	No	CRE	Half CRE	yes
chr1	145623710	145625320	1611	145624399	124	250.97	16.89	ENSMUST00000018333	+	145624453	-54	No	CRE	Half CRE	yes
chr10	59341587	59343146	1560	59342341	124	248.73	14.56	ENSMUST00000020309	+	59342373	-32	No	No	No	yes
chr11	87404570	87405947	1378	87405312	124	255.02	8.83	ENSMUST00000092802	+	87405718	-406	No	No	Half CRE	yes
chr15	31459715	31461384	1670	31460869	124	211.42	15.02	ENSMUST00000090227	-	31460792	-77	No	No	Half CRE	yes
chr15	79157834	79159226	1393	79158699	124	263.73	15.12	ENSMUST00000109661	-	79158583	-116	No	CRE	Half CRE	yes
chr16	36874409	36875833	1425	36875263	124	252.77	11.26	ENSMUST00000114812	+	36875253	10	TGACGTCA	CRE	Half CRE	yes
chr17	30140941	30143007	2067	30141748	124	81.74	7.55	ENSMUST00000052403	+	30142031	-283	No	No	Half CRE	yes
chr17	35271626	35273027	1402	35272432	124	282.96	13.68	ENSMUST00000105042	-	35272289	-143	No	No	Half CRE	yes
chr17	45709219	45711329	2111	45710344	124	149.65	9.9	ENSMUST00000024739	-	45710220	-124	TGACGTCA	CRE	Half CRE	yes
chr18	35657965	35658940	976	35658597	124	414.61	16.41	ENSMUST00000025215	-	35658530	-67	No	CRE	Half CRE	yes
chr2	112294783	112295791	1009	112295157	124	422.31	25.74	ENSMUST00000069747	+	112295212	-55	No	CRE	Half CRE	yes
chr3	135085797	135087059	1263	135086459	124	326.47	19.83	ENSMUST00000120988	-	135086371	-88	No	CRE	Half CRE	yes
chr4	149147498	149148762	1265	149148397	124	284.54	15.42	ENSMUST00000105686	-	149148376	-21	No	CRE	Half CRE	yes
chr5	24082437	24083932	1496	24083364	124	242.73	13.1	ENSMUST00000030795	-	24083217	-147	No	CRE	Half CRE	yes
chr5	24347481	24349164	1684	24348469	124	206.07	11.99	ENSMUST00000030787	-	24348231	-238	No	No	Half CRE	yes
chr5	112705103	112706249	1147	112705704	124	368.49	11.18	ENSMUST00000071455	+	112705726	-22	No	No	Half CRE	yes
chr6	64992431	64993427	997	64992616	124	417.89	15.24	ENSMUST00000031984	+	64992660	-44	No	No	Half CRE	yes
chr6	124999604	125000758	1155	124999952	124	292.1	19.71	ENSMUST00000112413	+	124999964	-12	No	No	Half CRE	yes
chr7	29593123	29594873	1751	29594191	124	67.87	11.21	ENSMUST00000098622	+	29595955	-1764	No	No	Half CRE	yes
chr7	104099644	104100570	927	104100058	124	442.89	16.32	ENSMUST00000107159	+	104100071	-13	No	CRE	Half CRE	yes
chr7	133646781	133647524	744	133647287	124	311.95	8.78	ENSMUST00000040202	-	133646816	-471	No	CRE	Half CRE	yes
chr8	11554850	11556850	2001	11555824	124	68.9	5.01	ENSMUST00000116493	+	11556064	-240	No	No	Half CRE	yes
chr9	96378565	96379431	867	96379144	124	468.92	23.66	ENSMUST00000071301	-	96379029	-115	TGACGTCA	CRE	Half CRE	yes
chr1	43990234	43991581	1348	43990770	123	307.18	19.4	ENSMUST00000087933	+	43990846	-76	No	No	Half CRE	yes
chr1	53369760	53370968	1209	53370484	123	344.12	20.82	ENSMUST00000027265	+	53370504	-20	TGACGTCA	CRE	Half CRE	yes
chr10	66589136	66590446	1311	66589827	123	289.39	10.94	no_match				No	No	Half CRE	yes
chr10	127495669	127497071	1403	127496036	123	243.64	14.3	ENSMUST00000052798	+	127496037	-1	No	CRE	Half CRE	yes
chr11	20640695	20642068	1374	20641612	123	296.85	19.26	ENSMUST00000094376	-	20641502	-110	No	No	Half CRE	yes
chr12	70259456	70260600	1145	70260198	123	369.26	22.69	ENSMUST00000122743	+	70260281	-83	TGACGTCA	CRE	Half CRE	yes
chr12	112950451	112951925	1475	112951189	123	199.03	9.01	ENSMUST00000054636	-	112951468	279	No	CRE	Half CRE	yes
chr14	63796422	63797576	1155	63796884	123	359.53	15.58	ENSMUST00000054963	-	63796687	-197	No	CRE	Half CRE	yes
chr15	81977000	81978628	1629	81977565	123	213.11	6.48	ENSMUST00000100393	+	81977695	-130	No	CRE	Half CRE	yes
chr19	41903735	41905525	1791	41904442	123	157.24	8.11	ENSMUST00000087155	+	41904657	-215	No	CRE	Half CRE	yes
chr3	87945682	87947042	1361	87946296	123	249.78	6.31	ENSMUST00000107559	+	87946316	-20	No	No	Half CRE	yes
chr3	102824170	102825527	1358	102824456	123	295.53	12.19	ENSMUST00000071942	+	102824529	-73	No	CRE	Half CRE	yes
chr4	137990257	137991301	1045	137990569	123	333.07	18.36	ENSMUST00000105813	+	137990591	-22	No	CRE	Half CRE	yes
chr5	121640832	121642047	1216	121641509	123	324.14	18.28	ENSMUST00000100770	-	121641406	-103	TGACGTCA	CRE	Half CRE	yes
chr8	73890539	73891754	1216	73891360	123	269.79	9.63	ENSMUST00000019169	+	73891123	237	No	CRE	Half CRE	yes
chr8	86496039	86497325	1287	86496786	123	293.73	13.42	ENSMUST00000005606	+	86496886	-100	No	CRE	Half CRE	yes
chr8	93431410	93433319	1910	93432049	123	182.22	11.78	ENSMUST00000098517	-	93432314	265	No	No	Half CRE	yes
chr9	43874759	43875911	1153	43875055	123	331.1	20.48	ENSMUST00000034508	+	43875103	-48	No	No	Half CRE	yes
chr11	62692609	62693816	1208	62693030	122	301.86	11.8	ENSMUST00000014321	+	62693000	30	No	CRE	Half CRE	yes
chr11	68504520	68505890	1371	68504983	122	223.97	13.97	ENSMUST00000102611	+	68505416	-433	TGACGTCA	CRE	Half CRE	yes
chr11	116441974	116443295	1322	116442879	122	289.12	12.17	ENSMUST00000082152	-	116442761	-118	No	No	Half CRE	yes
chr13	23515111	23516159	1049	23515753	122	351.92	18.39	ENSMUST00000041782	-	23515735	-18	No	CRE	Half CRE	yes
chr17	45569820	45571479	1660	45570700	122	195.21	9.52	ENSMUST00000024727	-	45570686	-14	TGACGTCA	CRE	Half CRE	yes
chr17	47765763	47767059	1297	47766524	122	274.97	9.94	ENSMUST00000024779	+	47767638	-1114	No	No	No	yes
chr2	152494855	152496082	1228	152495205	122	332.04	18.77	ENSMUST00000109825	+	152495223	-18	No	No	Half CRE	yes
chr4	40214882	40217310	2429	40216962	122	111.7	8.09	ENSMUST00000042575	-	40216874	-88	TGACGTCA	CRE	Half CRE	yes
chr7	126863803	126864666	864	126864286	122	453.05	18.98	ENSMUST00000033236	-	126864279	-7	No	CRE	Half CRE	yes
chr7	133935184	133936712	1529	133936044	122	223.17	16.18	ENSMUST00000032936	-	133935985	-59	No	No	Half CRE	yes
chr8	97958192	97959283	1092	97958608	122	361.2	10.77	ENSMUST00000034249	-	97958692	84	No	CRE	Half CRE	yes
chr9	21759813	21761032	1220	21760459	122	300.72	10.01	ENSMUST00000053583	+	21760205	254	No	No	Half CRE	yes
chr1	55143947	55145563	1617	55144924	121	219.32	9.75	ENSMUST00000027123	-	55144689	-235	No	CRE	Half CRE	yes
chr1	57433879	57435073	1195	57434449	121	328.1	20.02	ENSMUST00000042734	+	57434525	-76	TGACGTCA	CRE	Half CRE	yes
chr1	88254929	88256792	1864	88256107	121	165.44	6.9	ENSMUST00000097665	+	88256158	-51	No	CRE	Half CRE	yes
chr1	156945271	156947243	1973	156946745	121	150.31	5.3	ENSMUST00000055322	-	156946560	-185	No	No	Half CRE	yes
chr10	76721396	76722693	1298	76722053	121	259.56	9.67	ENSMUST00000020493	+	76722050	3	No	No	Half CRE	yes
chr10	114821503	114823197	1695	114821972	121	186.52	10.22	ENSMUST00000036044	+	114822014	-42	No	CRE	Half CRE	yes
chr10	116500181	116501259	1079	116500893	121	348.45	16.5	ENSMUST00000047672	-	116500834	-59	No	CRE	Half CRE	yes
chr11	79152741	79154092	1352	79153013	121	259.68	14.81	ENSMUST00000108251	+	79153393	-380	TGACGTCA	CRE	Half CRE	yes
chr12	74387274	74388304	1031	74387749	121	369.57	22.04	ENSMUST00000116420	-	74387694	-55	TGACGTCA	CRE	Half CRE	yes
chr14	37948151	37948804	654	37948489	121	561.85	14.59	ENSMUST00000042564	-	37948484	-5	No	No	Half CRE	yes
chr18	63803074	63804595	1522	63804220	121	227.6	8.43	no_match				No	CRE	No	no
chr18	67608101	67609243	1143	67608824	121	348.6	14.12	ENSMUST00000025408	-	67608830	6	No	No	Half CRE	yes
chr19	5041121	5042088	968	5041326	121	324.97	16.36	ENSMUST00000116567	+	5041392	-66	No	CRE	Half CRE	yes
chr19	6046090	6047722	1633	6047045	121	208.42	7.56	ENSMUST00000025723	+	6047064	-19	No	No	Half CRE	yes
chr2	152986722	152987845	1124	152987261	121	355.29	22.52	ENSMUST00000089027	+	152987036	225	TGACGTCA	CRE	Half CRE	yes
chr3	130432732	130433737	1006	130433333	121	376.66	13.32	ENSMUST00000079085	-	130433259	-74	No	No	Half CRE	yes
chr4	107551957	107552953	997	107552366	121	386.13	23.17	ENSMUST00000030348	+	107552420	-54	No	CRE	Half CRE	yes
chr4	134479168	134480657	1490	134479504	121	235.04	9.07	ENSMUST00000037403	+	134479539	-35	No	CRE	Half CRE	yes
chr5	136674321	136675271	951	136674820	121	393.96	17.2	ENSMUST00000040980	-	136674804	-16	No	CRE	Half CRE	yes
chr7	26034906	26035964	1059	26035821	121	264.85	12.01	ENSMUST00000116343	-	26035749	-72	No	CRE	Half CRE	yes
chr7	29220753	29222454	1702	29221375	121	192.2	12.73	ENSMUST00000108292	+	29222465	-1090	No	No	Half CRE	yes
chr7	31449441	31450396	956	31450014	121	383.34	22.68	ENSMUST00000019697	-	31449982	-32	TGACGTCA	CRE	Half CRE	yes
chr7	134919695	134921529	1835	134920552	121	174.99	6.34	ENSMUST00000047157	+	134920902	-350	No	No	Half CRE	yes
chr8	23763233	23764489	1257	23763917	121	311.35	22.86	ENSMUST00000033938	-	23763897	-20	TGACGTCA	CRE	Half CRE	yes
chr8	47060418	47061383	966	47060852	121	387.53	15.33	ENSMUST00000034051	+	47060886	-34	TGACGTCA	CRE	Half CRE	yes
chr8	123112359	123113801	1443	123113214	121	265.13	17.06	ENSMUST00000098354	+	123113430	-216	No	No	Half CRE	yes
chr9	48792837	48794062	1226	48793205	121	296.05	10.71	ENSMUST00000047349	+	48793489	-284	No	No	Half CRE	yes
chr9	61969678	61971167	1490	61970849	121	253.47	8.53	no_match				No	No	Half CRE	yes
chr9	120036479	120037458	980	120036859	121	402.14	14.8	ENSMUST00000035105	+	120036906	-47	No	CRE	Half CRE	yes
chr1	94076479	94077859	1381	94076900	120	244.61	10.01	no_match				No	No	Half CRE	yes
chr10	80260385	80261988	1604	80261305	120	225.33	6.88	ENSMUST00000020432	+	80261328	-23	No	No	No	yes
chr11	75492168	75493645	1478	75492760	120	262.52	13.02	ENSMUST00000017920	+	75492777	-17	No	No	Half CRE	yes
chr12	70462372	70462968	597	70462551	120	569.93	24.02	ENSMUST00000122777	-	70462468	-83	TGACGTCA	CRE	Half CRE	yes
chr15	81415347	81416842	1496	81416348	120	236.55	7.95	ENSMUST00000116877	+	81416562	-214	No	No	Half CRE	yes
chr15	99222901	99224422	1522	99223988	120	176.45	7.88	ENSMUST00000023749	+	99223416	572	No	CRE	Half CRE	yes
chr17	56614899	56616237	1339	56615902	120	214.43	13.07	ENSMUST00000067538	-	56615792	-110	TGACGTCA	CRE	Half CRE	yes
chr18	67364703	67365550	848	67365008	120	417.88	18.62	ENSMUST00000097544	+	67365075	-67	TGACGTCA	CRE	Half CRE	yes
chr18	80403224	80404181	958	80403546	120	417.18	18.97	ENSMUST00000025464	+	80403598	-52	No	CRE	Half CRE	yes
chr3	33918298	33920009	1712	33918739	120	159.92	9.01	ENSMUST00000001620	+	33919029	-290	No	No	Half CRE	yes
chr3	94641155	94642390	1236	94641307	120	326.86	18.86	ENSMUST00000107270	+	94641499	-192	No	No	Half CRE	yes
chr3	132346510	132347654	1145	132347089	120	347.83	21.84	ENSMUST00000029664	+	132347151	-62	TGACGTCA	CRE	Half CRE	yes
chr4	129418758	129420290	1533	129419543	120	213.23	8.88	ENSMUST00000066257	-	129419540	-3	No	No	Half CRE	yes
chr4	135542267	135543593	1327	135543270	120	237.29	11.78	ENSMUST00000105851	-	135543179	-91	No	CRE	Half CRE	yes
chr4	148681206	148682572	1367	148681879	120	248.23	9.7	ENSMUST00000055647	-	148681807	-72	No	No	Half CRE	yes
chr4	151235630	151237152	1523	151236018	120	192.75	6.52	ENSMUST00000097774	-	151235985	-33	No	CRE	Half CRE	yes
chr5	144309051	144310255	1205	144309580	120	262.52	21.23	ENSMUST00000119488	+	144309575	5	TGACGTCA	CRE	Half CRE	yes
chr8	114464014	114465503	1490	114464531	120	240.56	11.01	ENSMUST00000034428	+	114464621	-90	No	No	Half CRE	yes
chr11	17157002	17158212	1211	17157651	119	320.07	17.4	ENSMUST00000000594	+	17157620	31	No	CRE	Half CRE	yes
chr11	20100716	20102165	1450	20101099	119	250.6	10.5	ENSMUST00000020358	+	20101434	-335	No	CRE	Half CRE	yes
chr11	101845276	101846589	1314	101845570	119	231.44	11.62	ENSMUST00000003612	-	101846084	514	No	CRE	Half CRE	yes
chr11	115891150	115892330	1181	115891855	119	312.67	15.34	ENSMUST00000021116	+	115891692	163	TGACGTCA	CRE	Half CRE	yes
chr12	72115943	72118389	2447	72117151	119	111.24	5.49	ENSMUST00000046305	+	72116976	175	No	No	Half CRE	yes
chr13	43266453	43267279	827	43266846	119	429.85	22.37	ENSMUST00000021797	-	43266777	-69	No	CRE	Half CRE	yes
chr13	67160989	67162423	1435	67162123	119	193.26	18.13	no_match				No	CRE	Half CRE	yes
chr17	56175558	56176937	1380	56176068	119	260.33	9.61	ENSMUST00000003268	-	56176000	-68	No	No	Half CRE	yes
chr2	17985581	17987428	1848	17986803	119	186.68	8.94	ENSMUST00000091418	+	17986313	490	No	No	Half CRE	yes
chr3	3308407	3309606	1200	3309128	119	323.58	12.97	no_match				TGACGTCA	CRE	Half CRE	yes
chr3	62310421	62311433	1013	62311012	119	372.72	21.87	ENSMUST00000029336	-	62310910	-102	TGACGTCA	CRE	Half CRE	yes
chr3	108713785	108715052	1268	108714702	119	280.61	15.44	ENSMUST00000029480	-	108714645	-57	No	CRE	Half CRE	yes
chr4	140615867	140617240	1374	140616735	119	272.74	17.4	ENSMUST00000097816	-	140616465	-270	No	CRE	Half CRE	yes
chr5	144669968	144671264	1297	144670712	119	282.96	10.27	ENSMUST00000100483	-	144670716	4	No	CRE	Half CRE	yes
chr5	150824649	150825749	1101	150825233	119	342.58	16.77	ENSMUST00000110496	+	150821249	3984	TGACGTCA	CRE	Half CRE	yes
chr8	75071095	75072969	1875	75072212	119	156.09	8.55	ENSMUST00000058534	-	75072169	-43	No	No	Half CRE	yes
chr8	76142625	76143591	967	76142986	119	422.37	12.67	no_match				No	CRE	No	no
chr8	81032275	81033803	1529	81032846	119	226.82	11.34	ENSMUST00000049245	-	81032797	-49	No	No	Half CRE	yes
chr8	86671369	86672688	1320	86671973	119	271.15	15.67	ENSMUST00000093375	+	86672057	-84	No	CRE	Half CRE	yes
chr8	126544231	126545706	1476	126545332	119	205.36	11.49	ENSMUST00000034457	+	126545407	-75	No	CRE	Half CRE	yes
chr9	20806752	20807793	1042	20807331	119	341.93	19.88	ENSMUST00000003386	+	20807180	151	No	CRE	Half CRE	yes
chr9	88333162	88334474	1313	88333749	119	289.49	8.53	ENSMUST00000034995	-	88333767	18	No	CRE	Half CRE	yes
chr1	72902509	72903885	1377	72903002	118	258.67	17.68	ENSMUST00000027377	-	72921439	18437	TGACGTCA	CRE	Half CRE	no
chr1	80336200	80337915	1716	80337571	118	198.85	7.68	ENSMUST00000004478	-	80337017	-554	No	No	Half CRE	yes
chr1	167931480	167933942	2463	167933041	118	98.4	4.26	ENSMUST00000111424	-	167932765	-276	No	No	No	yes
chr10	79316650	79318203	1554	79317358	118	162.17	6.48	ENSMUST00000092324	+	79317349	9	No	No	Half CRE	yes
chr11	95684821	95686359	1539	95685800	118	198.47	12.83	ENSMUST00000054173	+	95685813	-13	No	No	Half CRE	yes
chr11	119160791	119161895	1105	119161422	118	352.62	20.63	ENSMUST00000106254	-	119161338	-84	No	No	Half CRE	yes
chr12	52791734	52793650	1917	52793279	118	163.82	5.59	ENSMUST00000013130	-	52792874	-405	No	No	Half CRE	yes
chr13	104563863	104564986	1124	104564557	118	345.95	13.41	ENSMUST00000109322	-	104564539	-18	No	No	Half CRE	yes
chr14	20901741	20903017	1277	20902413	118	265.06	17.01	ENSMUST00000059666	-	20902320	-93	No	CRE	Half CRE	yes
chr15	88692156	88693230	1075	88692377	118	216.94	6.24	ENSMUST00000042818	+	88692904	-527	No	No	Half CRE	yes
chr15	98086522	98088134	1613	98087805	118	204.25	11.68	ENSMUST00000060855	-	98087475	-330	No	No	Half CRE	yes
chr16	11202974	11204164	1191	11203454	118	290.54	14.81	ENSMUST00000119953	-	11203424	-30	No	CRE	Half CRE	yes
chr16	49698992	49699816	825	49699261	118	459.41	20.35	ENSMUST00000046777	+	49699406	-145	TGACGTCA	CRE	Half CRE	yes
chr16	91043795	91045613	1819	91044839	118	159.28	10.12	ENSMUST00000118522	-	91044788	-51	No	No	Half CRE	yes
chr17	25022883	25024179	1297	25023433	118	247.29	10.35	ENSMUST00000117890	+	25023587	-154	No	CRE	Half CRE	yes
chr17	87424053	87425266	1214	87424866	118	270.93	14.61	ENSMUST00000024959	+	87424926	-60	No	No	Half CRE	yes
chr2	180376150	180378063	1914	180377448	118	140.03	7.72	ENSMUST00000037877	-	180377396	-52	No	No	Half CRE	yes
chr3	137526685	137528572	1888	137527470	118	154.7	11.34	ENSMUST00000041045	+	137527552	-82	No	CRE	Half CRE	yes
chr5	66154468	66156640	2173	66155541	118	143.12	5.54	ENSMUST00000101177	-	66155616	75	No	No	No	yes
chr8	36027804	36029228	1425	36028726	118	203.84	7.95	ENSMUST00000033929	-	36028744	18	No	No	Half CRE	yes
chr8	72497470	72498895	1426	72498277	118	256.93	11	ENSMUST00000116463	-	72498170	-107	No	No	Half CRE	yes
chr8	83262426	83264089	1664	83263600	118	203.9	12.03	ENSMUST00000043359	-	83263358	-242	No	CRE	Half CRE	yes
chr8	108423979	108425131	1153	108424348	118	333.11	18.77	ENSMUST00000049699	+	108424344	4	No	CRE	Half CRE	yes
chr8	112603224	112604370	1147	112603622	118	312.59	14.16	ENSMUST00000058804	+	112603661	-39	No	CRE	Half CRE	yes
chr8	123191404	123192769	1366	123192484	118	248.61	9.97	ENSMUST00000034276	+	123192189	295	TGACGTCA	CRE	Half CRE	yes
chr8	126163781	126165078	1298	126164080	118	317.89	8.86	no_match				No	No	No	no
chr9	110434315	110436147	1833	110435423	118	163.62	6.34	no_match				No	CRE	Half CRE	yes
chr9	122026098	122027254	1157	122026404	118	337.67	14.55	ENSMUST00000120173	+	122026456	-52	No	No	Half CRE	yes
chr1	64578881	64580426	1546	64579531	117	223.96	11.35	ENSMUST00000027099	+	64579467	64	No	No	Half CRE	yes
chr1	129909166	129910601	1436	129909629	117	249.42	6.53	ENSMUST00000097598	-	129988710	79081	No	No	Half CRE	no
chr1	163806349	163807774	1426	163806957	117	212.4	11.64	ENSMUST00000048377	-	163806728	-229	No	No	Half CRE	yes
chr1	197067694	197068244	551	197067919	117	627.17	17.02	no_match				No	No	No	yes
chr10	43197757	43200442	2686	43198939	117	80.7	5.45	ENSMUST00000040147	+	43198945	-6	No	CRE	Half CRE	yes
chr11	53113139	53114586	1448	53114038	117	228.52	14.69	ENSMUST00000020630	-	53113921	-117	No	CRE	Half CRE	yes
chr11	69208828	69210032	1205	69209322	117	226.13	10.79	ENSMUST00000082283	+	69209322	0	No	No	Half CRE	yes
chr11	102254085	102255155	1071	102254732	117	299.34	17.66	ENSMUST00000107103	+	102254716	16	TGACGTCA	CRE	Half CRE	no
chr12	4923416	4924807	1392	4924106	117	274.39	20.02	ENSMUST00000045664	+	4924209	-103	TGACGTCA	CRE	Half CRE	yes
chr14	32898244	32899662	1419	32898857	117	282.13	13.77	ENSMUST00000067955	-	32898851	-6	No	CRE	Half CRE	yes
chr15	25913526	25914973	1448	25914071	117	243.85	11.26	ENSMUST00000061875	+	25914199	-128	No	No	Half CRE	yes
chr15	57965790	57967024	1235	57966807	117	282.2	12.64	ENSMUST00000038194	-	57966637	-170	No	No	Half CRE	yes
chr15	72897490	72898755	1266	72898232	117	324.7	16.75	no_match				No	No	Half CRE	yes
chr15	99555177	99556722	1546	99555926	117	237.27	14.3	ENSMUST00000023761	+	99556077	-151	No	CRE	Half CRE	yes
chr16	36071084	36072562	1479	36071725	117	261.27	12.09	ENSMUST00000004057	-	36071610	-115	No	No	Half CRE	yes
chr19	7568289	7569657	1369	7568896	117	277.57	13.12	ENSMUST00000025668	+	7568970	-74	No	CRE	Half CRE	yes
chr2	168281892	168283462	1571	168282784	117	208.52	11.68	no_match				No	CRE	No	no
chr5	130292644	130293893	1250	130293138	117	314.17	16.8	ENSMUST00000031402	+	130293288	-150	No	CRE	Half CRE	yes
chr6	140571883	140573175	1293	140572105	117	268.19	11.1	ENSMUST00000087614	+	140572209	-104	No	No	Half CRE	yes
chr7	26066764	26068274	1511	26067120	117	204.69	9.2	ENSMUST00000005578	+	26067197	-77	No	No	Half CRE	yes
chr7	52383747	52384923	1177	52384193	117	270.81	12.27	ENSMUST00000102669	-	52384107	-86	No	No	Half CRE	yes
chr7	54305570	54306552	983	54305997	117	392.69	19.94	ENSMUST00000010451	+	54306042	-45	No	CRE	Half CRE	yes
chr7	107755520	107756693	1174	107756011	117	317.44	10.84	ENSMUST00000107048	+	107755923	88	No	CRE	Half CRE	yes
chr8	112741073	112742252	1180	112741665	117	304.38	19.07	ENSMUST00000056972	+	112741888	-223	No	CRE	Half CRE	yes
chr9	8003478	8004960	1483	8004746	117	227.87	9.34	ENSMUST00000086580	-	8004594	-152	No	CRE	Half CRE	yes
chr9	43892190	43893631	1442	43893026	117	157.36	9.63	ENSMUST00000065461	+	43893002	24	No	CRE	Half CRE	yes
chr9	106793504	106795224	1721	106794362	117	157.26	8.08	ENSMUST00000069036	-	106794243	-119	No	CRE	No	yes
chr9	111173494	111175346	1853	111174205	117	154.34	7.95	ENSMUST00000035079	-	111174066	-139	No	No	Half CRE	yes
chr1	16094150	16096569	2420	16094329	116	109.26	6.7	ENSMUST00000058437	-	16094483	154	No	No	Half CRE	yes
chr1	34899173	34900626	1454	34899904	116	268.01	20.1	ENSMUST00000047534	-	34899895	-9	No	No	Half CRE	yes
chr1	185857184	185859115	1932	185858219	116	138.6	8.28	ENSMUST00000048655	+	185858324	-105	No	CRE	Half CRE	yes
chr10	11000315	11001787	1473	11000765	116	220.5	11.51	ENSMUST00000070300	+	11001384	-619	No	CRE	Half CRE	yes
chr11	57822091	57824014	1924	57823055	116	164.52	6.85	ENSMUST00000071487	+	57822694	361	No	No	Half CRE	yes
chr11	70050906	70052053	1148	70051325	116	212.61	9.26	ENSMUST00000108575	-	70051355	30	TGACGTCA	CRE	Half CRE	yes
chr11	86496745	86497904	1160	86497376	116	349.06	17.72	ENSMUST00000018315	-	86497323	-53	No	No	Half CRE	yes
chr11	88579137	88580595	1459	88579763	116	233.76	17.27	ENSMUST00000107909	-	88579543	-220	TGACGTCA	CRE	Half CRE	yes
chr13	113442008	113442963	956	113442565	116	412.85	19.31	ENSMUST00000075748	-	113442509	-56	No	No	Half CRE	yes
chr15	56287508	56288524	1017	56288290	116	366.67	13.21	no_match				No	CRE	Half CRE	no
chr15	103069577	103071677	2101	103071307	116	132.08	6.33	ENSMUST00000036004	+	103070884	423	No	No	Half CRE	yes
chr16	20140705	20141908	1204	20141179	116	322.5	13.59	ENSMUST00000090052	+	20141180	-1	No	No	Half CRE	yes
chr16	32277384	32278338	955	32277592	116	368.43	17.25	ENSMUST00000014218	+	32277574	18	No	CRE	Half CRE	yes
chr17	85862700	85864145	1446	85863531	116	212.38	16.38	no_match				TGACGTCA	CRE	Half CRE	yes
chr18	35721202	35722922	1721	35721743	116	199.43	9.73	ENSMUST00000041514	+	35721899	-156	No	No	Half CRE	yes
chr19	7054066	7055609	1544	7055048	116	207.32	16.23	ENSMUST00000070878	-	7054920	-128	No	No	Half CRE	yes
chr4	70285133	70286310	1178	70285611	116	302.09	7.29	no_match				No	CRE	No	no
chr4	151670918	151672293	1376	151671215	116	241.2	14.36	ENSMUST00000087301	+	151671392	-177	No	CRE	Half CRE	yes
chr5	42098787	42099984	1198	42099455	116	290.51	10.45	ENSMUST00000031011	-	42099396	-59	No	No	Half CRE	yes
chr5	115750083	115751913	1831	115751133	116	182.25	9.08	ENSMUST00000009157	-	115750943	-190	No	No	Half CRE	yes
chr5	120422275	120423840	1566	120423204	116	157.9	12.05	no_match				TGACGTCA	CRE	Half CRE	no
chr7	4452686	4454231	1546	4453359	116	204.49	16.77	ENSMUST00000013886	-	4453282	-77	TGACGTCA	CRE	Half CRE	yes
chr7	125998560	126000137	1578	125999561	116	179.82	9.94	ENSMUST00000063607	-	125999515	-46	No	No	Half CRE	yes
chr8	86478570	86480412	1843	86479473	116	187.91	9.31	ENSMUST00000005607	+	86479612	-139	No	No	Half CRE	yes
chr1	95700131	95701360	1230	95700838	115	124.52	7.71	ENSMUST00000027505	+	95700541	297	No	No	Half CRE	yes
chr1	136452566	136453955	1390	136453680	115	235.32	8.55	ENSMUST00000112198	+	136456768	-3088	No	No	Half CRE	yes
chr10	116812844	116814251	1408	116814083	115	235.95	14.68	ENSMUST00000069168	-	116814029	-54	No	No	Half CRE	yes
chr11	78348797	78350480	1684	78349898	115	177.71	9.34	ENSMUST00000050366	+	78349937	-39	TGACGTCA	CRE	Half CRE	yes
chr11	116273436	116274785	1350	116274387	115	253.01	12.1	ENSMUST00000051210	-	116274344	-43	No	CRE	Half CRE	yes
chr12	117643371	117644512	1142	117643803	115	321.85	16.51	ENSMUST00000084828	+	117643874	-71	No	CRE	Half CRE	yes
chr14	21166930	21167984	1055	21167368	115	357.92	20.95	ENSMUST00000116507	+	21167383	-15	No	No	Half CRE	yes
chr16	20695613	20696679	1067	20696170	115	277.96	15.97	ENSMUST00000056518	+	20695098	1072	TGACGTCA	CRE	Half CRE	yes
chr17	71875718	71876768	1051	71876217	115	350.52	19.11	ENSMUST00000024851	-	71876154	-63	TGACGTCA	CRE	Half CRE	yes
chr18	35758001	35759446	1446	35758280	115	247.78	10.64	ENSMUST00000115737	+	35758277	3	No	CRE	Half CRE	yes
chr2	3249488	3250614	1127	3249909	115	294.28	12.29	ENSMUST00000062672	-	3249874	-35	No	CRE	Half CRE	yes
chr2	33840553	33841493	941	33841084	115	370.56	18.98	no_match				TGACGTCA	CRE	Half CRE	no
chr2	76510622	76511630	1009	76511161	115	255.52	15.18	ENSMUST00000002809	-	76511127	-34	No	No	Half CRE	yes
chr2	157853550	157854842	1293	157854170	115	276.27	14.44	ENSMUST00000029179	-	157854169	-1	No	CRE	Half CRE	yes
chr3	10439549	10440516	968	10440144	115	379.58	16.26	ENSMUST00000029047	-	10440090	-54	TGACGTCA	CRE	Half CRE	yes
chr3	57650650	57652489	1840	57651683	115	164.56	7.33	ENSMUST00000120289	-	57651411	-272	No	No	Half CRE	yes
chr3	144781183	144782215	1033	144781739	115	369.13	16.19	ENSMUST00000029920	+	144781571	168	TGACGTCA	CRE	Half CRE	yes
chr4	149655148	149656379	1232	149655624	115	314.02	21.07	ENSMUST00000105682	+	149655754	-130	TGACGTCA	CRE	Half CRE	yes
chr4	150288258	150289975	1718	150288605	115	167.11	9.54	ENSMUST00000105675	-	150288546	-59	No	CRE	Half CRE	yes
chr4	155185998	155187389	1392	155186531	115	229.92	14.91	ENSMUST00000030945	+	155186620	-89	No	No	Half CRE	yes
chr5	92511615	92513406	1792	92512961	115	150.31	11.02	ENSMUST00000113127	-	92512684	-277	TGACGTCA	CRE	Half CRE	yes
chr5	114893472	114894727	1256	114893798	115	278.56	13.45	ENSMUST00000112245	-	114894030	232	TGACGTCA	CRE	Half CRE	yes
chr6	8727477	8728745	1269	8728533	115	294.27	14.19	ENSMUST00000115518	-	8728487	-46	No	CRE	Half CRE	yes
chr6	100236545	100238588	2044	100237502	115	138.49	13.83	ENSMUST00000101118	-	100237435	-67	No	No	Half CRE	yes
chr6	124958600	124960172	1573	124958997	115	208.98	8.6	ENSMUST00000054553	+	124959196	-199	No	No	Half CRE	yes
chr6	129483023	129484020	998	129483343	115	356.13	16.11	ENSMUST00000032264	+	129483217	126	No	CRE	Half CRE	yes
chr6	146673116	146674252	1137	146673385	115	338.22	20.02	ENSMUST00000001675	+	146673529	-144	TGACGTCA	CRE	Half CRE	yes
chr7	112788297	112789715	1419	112788945	115	228.33	16.44	ENSMUST00000058333	+	112788961	-16	No	CRE	Half CRE	yes
chr8	3467258	3468253	996	3467661	115	365.49	20.17	ENSMUST00000118194	-	3467670	9	TGACGTCA	CRE	Half CRE	yes
chr8	28133711	28134780	1070	28134281	115	310.83	18.14	ENSMUST00000033873	+	28134330	-49	No	CRE	Half CRE	yes
chr8	74093228	74094937	1710	74093831	115	168.52	8.22	ENSMUST00000034267	+	74092825	1006	No	CRE	Half CRE	yes
chr1	181732825	181734365	1541	181733570	114	221.34	8.51	ENSMUST00000097454	+	181733506	64	No	No	Half CRE	yes
chr10	79144153	79145290	1138	79144529	114	285.2	12.92	ENSMUST00000020550	+	79144939	-410	No	No	Half CRE	yes
chr11	45793111	45794816	1706	45793724	114	186.04	7.74	ENSMUST00000109253	+	45793811	-87	No	No	Half CRE	yes
chr11	84682929	84685015	2087	84684184	114	129.24	6.03	ENSMUST00000018547	-	84684240	56	No	No	Half CRE	yes
chr11	94021311	94022764	1454	94022277	114	161.11	9.67	no_match				No	CRE	Half CRE	yes
chr11	97048996	97050065	1070	97049699	114	307.63	7.56	ENSMUST00000001479	-	97049206	-493	No	No	Half CRE	yes
chr12	111933822	111935250	1429	111934456	114	211.76	7.99	ENSMUST00000094361	-	111934519	63	No	CRE	Half CRE	yes
chr14	28241473	28242922	1450	28241968	114	239.16	7.04	ENSMUST00000022450	+	28242032	-64	No	No	Half CRE	yes
chr15	98904774	98905834	1061	98905375	114	315.95	20.13	ENSMUST00000039665	+	98905408	-33	TGACGTCA	CRE	Half CRE	yes
chr16	20548212	20549588	1377	20548593	114	248.91	12.38	ENSMUST00000003319	+	20548734	-141	No	CRE	Half CRE	yes
chr17	6079301	6080294	994	6079809	114	386.91	21.62	ENSMUST00000039487	+	6079839	-30	No	No	Half CRE	yes
chr17	26852182	26853745	1564	26852487	114	211.32	10.82	ENSMUST00000062519	+	26852594	-107	No	No	Half CRE	yes
chr17	50431912	50433703	1792	50433040	114	178.15	12.61	ENSMUST00000010736	-	50432924	-116	No	No	Half CRE	yes
chr2	144381271	144382458	1188	144381967	114	315.74	17.16	ENSMUST00000028916	+	144382015	-48	No	CRE	Half CRE	yes
chr2	150574529	150575728	1200	150574770	114	300.53	15.94	ENSMUST00000094467	+	150574884	-114	No	No	Half CRE	yes
chr3	95622164	95623949	1786	95623355	114	179.18	12.61	ENSMUST00000098855	-	95622876	-479	No	No	Half CRE	yes
chr4	125780225	125781625	1401	125781184	114	237.82	17.61	ENSMUST00000116286	+	125781210	-26	No	No	Half CRE	yes
chr4	133368870	133370798	1929	133369438	114	153.69	6.44	no_match				No	No	Half CRE	yes
chr5	104084232	104085834	1603	104084793	114	191.21	11.77	ENSMUST00000120108	-	104084767	-26	TGACGTCA	CRE	Half CRE	yes
chr5	130155572	130157155	1584	130156736	114	212.28	13.12	ENSMUST00000049778	-	130175974	19238	TGACGTCA	CRE	Half CRE	no
chr6	113256328	113257812	1485	113256935	114	208.61	8.88	ENSMUST00000113122	+	113257174	-239	No	No	Half CRE	yes
chr6	128150146	128151178	1033	128150679	114	381.35	18.46	ENSMUST00000071101	-	128150641	-38	No	CRE	Half CRE	yes
chr7	4100601	4101765	1165	4101100	114	167.69	10.64	ENSMUST00000058358	-	4101976	876	TGACGTCA	CRE	Half CRE	yes
chr7	114352539	114354252	1714	114353672	114	179.78	5.2	ENSMUST00000098135	+	114352958	714	No	No	Half CRE	yes
chr8	72148896	72149805	910	72149118	114	406.31	19.75	ENSMUST00000074982	-	72149074	-44	TGACGTCA	CRE	Half CRE	yes
chr9	114548576	114549748	1173	114549347	114	317.52	12.06	ENSMUST00000070117	-	114549192	-155	No	No	Half CRE	yes
chr1	162142322	162144039	1718	162143087	113	177.28	6.98	ENSMUST00000014370	-	162142908	-179	No	No	Half CRE	yes
chr10	55948243	55949149	907	55948762	113	409.96	16.32	ENSMUST00000077657	-	55948474	-288	TGACGTCA	CRE	Half CRE	yes
chr11	75401115	75402444	1330	75401581	113	250.55	13.89	ENSMUST00000102509	+	75401597	-16	No	CRE	Half CRE	yes
chr11	94490856	94492065	1210	94491090	113	321.1	17.64	ENSMUST00000107767	+	94491147	-57	No	No	Half CRE	yes
chr11	102145670	102146942	1273	102146197	113	276.49	18.86	ENSMUST00000036376	+	102146244	-47	No	CRE	Half CRE	yes
chr12	71087361	71088574	1214	71088113	113	293.45	12.92	ENSMUST00000021467	-	71087989	-124	No	No	No	yes
chr12	85657434	85658554	1121	85657777	113	331.37	17.88	ENSMUST00000045931	+	85658067	-290	TGACGTCA	CRE	Half CRE	yes
chr15	77758583	77760073	1491	77759425	113	238.26	13.55	ENSMUST00000109747	-	77759436	11	No	No	Half CRE	yes
chr15	88581098	88582903	1806	88581783	113	189.38	5.73	ENSMUST00000041297	+	88582140	-357	No	CRE	Half CRE	yes
chr15	102235714	102237418	1705	102235871	113	174.91	5.85	ENSMUST00000001326	+	102236746	-875	No	CRE	Half CRE	yes
chr19	3707909	3708952	1044	3708314	113	334.97	16.81	ENSMUST00000039048	+	3708332	-18	No	CRE	Half CRE	yes
chr2	3429206	3430939	1734	3430322	113	186.6	11.62	ENSMUST00000036350	+	3430334	-12	TGACGTCA	CRE	Half CRE	yes
chr2	132672099	132673765	1667	132673381	113	177.16	7.45	ENSMUST00000110122	+	132673469	-88	No	CRE	Half CRE	yes
chr3	108374034	108375001	968	108374545	113	341.58	18.08	ENSMUST00000056292	+	108374617	-72	No	No	Half CRE	yes
chr4	46463282	46465551	2270	46465107	113	123.03	6.49	ENSMUST00000072244	+	46463986	1121	No	No	Half CRE	yes
chr4	59593251	59594995	1745	59594309	113	179.71	11.8	ENSMUST00000030078	+	59594462	-153	No	CRE	Half CRE	yes
chr4	108291987	108293205	1219	108292502	113	286.44	13.07	ENSMUST00000030320	+	108292560	-58	No	No	Half CRE	yes
chr5	65927783	65929618	1836	65928443	113	166.73	8.65	ENSMUST00000122141	+	65928538	-95	No	No	No	yes
chr5	124561477	124562808	1332	124562292	113	244.93	15.35	ENSMUST00000119269	+	124562329	-37	No	No	Half CRE	yes
chr6	72566064	72567247	1184	72566764	113	294.18	19.11	ENSMUST00000070524	-	72566994	230	No	CRE	Half CRE	yes
chr6	86387914	86389412	1499	86388638	113	225.75	11	ENSMUST00000113700	+	86388685	-47	No	CRE	Half CRE	yes
chr6	119986775	119989230	2456	119988867	113	83.47	5.28	ENSMUST00000060043	-	119987797	-1070	No	No	Half CRE	yes
chr6	120785881	120787067	1187	120786230	113	322.08	20.68	ENSMUST00000009256	+	120786247	-17	No	CRE	Half CRE	yes
chr8	27268200	27269601	1402	27268519	113	235.2	7.85	ENSMUST00000036807	+	27268683	-164	No	No	Half CRE	yes
chr8	86793788	86794685	898	86794290	113	372.94	17.57	ENSMUST00000098578	-	86794259	-31	TGACGTCA	CRE	Half CRE	yes
chr9	66439610	66441542	1933	66440341	113	156.3	9.89	ENSMUST00000034940	-	66440787	446	No	No	Half CRE	yes
chr1	37356351	37357290	940	37356613	112	380.03	18.71	ENSMUST00000027287	+	37356737	-124	TGACGTCA	CRE	Half CRE	yes
chr10	89148172	89149600	1429	89149025	112	242.15	18.38	ENSMUST00000092227	-	89149013	-12	TGACGTCA	CRE	Half CRE	yes
chr11	50138690	50139871	1182	50139218	112	314.68	10.25	ENSMUST00000020637	-	50139093	-125	No	No	Half CRE	yes
chr11	75274548	75275992	1445	75275101	112	166.17	8.89	ENSMUST00000083595	+	75277217	-2116	No	CRE	Half CRE	yes
chr11	97489712	97491436	1725	97491151	112	152.12	11.42	ENSMUST00000052281	-	97491016	-135	TGACGTCA	CRE	Half CRE	yes
chr12	32318878	32319885	1008	32319551	112	377.59	16.98	ENSMUST00000020979	-	32319464	-87	No	CRE	Half CRE	yes
chr12	114046914	114048099	1186	114047096	112	228.26	15.49	ENSMUST00000037014	+	114047185	-89	No	CRE	Half CRE	yes
chr12	114377998	114379679	1682	114378366	112	107.54	7.55	ENSMUST00000084882	+	114378741	-375	No	CRE	Half CRE	yes
chr14	67627019	67628163	1145	67627747	112	308.9	19.55	ENSMUST00000022634	-	67627698	-49	TGACGTCA	CRE	Half CRE	yes
chr14	73724956	73726439	1484	73725610	112	204.47	16.02	ENSMUST00000022701	-	73725598	-12	No	No	Half CRE	yes
chr16	11175739	11177046	1308	11176277	112	272.6	10.09	ENSMUST00000037633	-	11176434	157	No	No	Half CRE	yes
chr17	24591530	24592615	1086	24592256	112	314.33	13.11	ENSMUST00000056032	-	24592256	0	No	CRE	Half CRE	yes
chr2	143835980	143837491	1512	143836563	112	203.27	5.42	ENSMUST00000016072	-	143836999	436	No	CRE	Half CRE	yes
chr3	68929718	68931446	1729	68930852	112	155.67	6.29	ENSMUST00000029353	-	68931014	162	No	No	Half CRE	yes
chr4	115410058	115410849	792	115410320	112	444.49	20.63	ENSMUST00000106524	+	115410348	-28	TGACGTCA	CRE	Half CRE	yes
chr4	119211492	119212880	1389	119212172	112	230.88	12.19	ENSMUST00000106310	+	119212292	-120	No	No	Half CRE	yes
chr5	74927387	74928162	776	74927778	112	440.61	21.35	ENSMUST00000121330	-	74927767	-11	No	CRE	Half CRE	yes
chr6	149048800	149050692	1893	149049346	112	173.35	8.47	ENSMUST00000032458	-	149050086	740	No	CRE	Half CRE	yes
chr7	17567896	17568982	1087	17568418	112	290.49	18.9	no_match				TGACGTCA	CRE	Half CRE	yes
chr7	20146903	20148125	1223	20147564	112	235.44	7.56	ENSMUST00000058444	-	20147733	169	No	No	Half CRE	yes
chr7	117987444	117988126	683	117987972	112	514.49	24.28	ENSMUST00000106682	-	117987958	-14	No	CRE	Half CRE	yes
chr7	146398343	146399588	1246	146399289	112	208.04	10.2	ENSMUST00000106104	+	146399170	119	No	CRE	Half CRE	yes
chr9	53474634	53475976	1343	53475607	112	277.67	10.89	ENSMUST00000034529	-	53475582	-25	No	CRE	Half CRE	yes
chr10	70593520	70594680	1161	70594256	111	241.19	16	ENSMUST00000014473	-	70622438	28182	TGACGTCA	CRE	Half CRE	yes
chr10	79861371	79862821	1451	79861704	111	226.83	8.16	ENSMUST00000105348	-	79862167	463	No	No	No	yes
chr10	80782571	80784447	1877	80783595	111	145.74	5.98	ENSMUST00000050867	+	80783941	-346	No	CRE	Half CRE	yes
chr10	84564550	84566833	2284	84565512	111	108.5	6.7	ENSMUST00000095383	+	84565518	-6	No	No	Half CRE	yes
chr11	59015540	59016626	1087	59016010	111	342.53	22.15	ENSMUST00000108785	+	59016006	4	No	CRE	Half CRE	yes
chr11	59021512	59022364	853	59021849	111	376.74	19.67	ENSMUST00000020719	+	59021862	-13	TGACGTCA	CRE	Half CRE	yes
chr11	70375819	70377355	1537	70376338	111	221.13	17.35	ENSMUST00000072237	+	70376382	-44	No	CRE	Half CRE	yes
chr11	115464709	115466450	1742	115465303	111	164.97	7.33	ENSMUST00000058109	+	115465238	65	No	No	Half CRE	yes
chr12	3309007	3310780	1774	3310002	111	181.16	7.51	ENSMUST00000021001	-	3309959	-43	No	CRE	Half CRE	yes
chr13	107726155	107727453	1299	107727005	111	292.85	15.4	ENSMUST00000080856	-	107726995	-10	No	CRE	Half CRE	yes
chr14	35486398	35488036	1639	35487082	111	195.44	6.9	ENSMUST00000048263	+	35487113	-31	No	CRE	Half CRE	yes
chr14	58364098	58365390	1293	58364961	111	242.38	11.59	ENSMUST00000022531	-	58364960	-1	No	No	Half CRE	yes
chr14	87540446	87541713	1268	87541101	111	269.74	20.76	ENSMUST00000022599	-	87541031	-70	TGACGTCA	CRE	Half CRE	yes
chr16	18811261	18812968	1708	18812399	111	170.8	11.52	ENSMUST00000005394	+	18812418	-19	No	CRE	Half CRE	yes
chr2	119979726	119980896	1171	119980391	111	303.45	13.59	ENSMUST00000028755	-	119980253	-138	No	CRE	Half CRE	yes
chr3	19210583	19212058	1476	19211423	111	242.76	14.38	ENSMUST00000099195	-	19211001	-422	TGACGTCA	CRE	Half CRE	yes
chr3	51143554	51145593	2040	51144507	111	123.08	4.93	ENSMUST00000091144	-	51144566	59	No	No	Half CRE	yes
chr3	96708602	96709552	951	96709269	111	377.84	18.09	ENSMUST00000029738	-	96709269	0	No	CRE	Half CRE	yes
chr5	148241487	148243144	1658	148241959	111	182.09	7.74	ENSMUST00000031651	+	148242464	-505	No	No	No	yes
chr6	120313592	120315660	2069	120314179	111	146.04	8.54	ENSMUST00000005108	+	120314141	38	No	CRE	Half CRE	yes
chr7	51722804	51723950	1147	51723198	111	254.3	14.3	ENSMUST00000117324	+	51723392	-194	No	CRE	Half CRE	yes
chr8	24366390	24368212	1823	24367607	111	147.44	10.66	ENSMUST00000051094	-	24367546	-61	No	CRE	Half CRE	yes
chr9	66359150	66360543	1394	66359770	111	229.81	12.38	ENSMUST00000056890	-	66362396	2626	No	CRE	Half CRE	yes
chr1	133903642	133905140	1499	133904169	110	209.02	9.85	ENSMUST00000086556	+	133904183	-14	No	No	Half CRE	yes
chr10	98376428	98378109	1682	98376771	110	180.67	8.65	ENSMUST00000020107	+	98377803	-1032	No	CRE	Half CRE	yes
chr11	79805795	79807290	1496	79806549	110	233.26	14.38	ENSMUST00000017692	+	79806607	-58	No	No	Half CRE	yes
chr11	97636401	97637952	1552	97636582	110	190.91	14.1	ENSMUST00000018687	-	97637191	609	TGACGTCA	CRE	Half CRE	yes
chr12	101962857	101964049	1193	101963442	110	296.71	10.9	ENSMUST00000043599	-	101963238	-204	No	No	Half CRE	yes
chr13	41096248	41097024	777	41096586	110	449.6	17.38	ENSMUST00000046951	+	41096392	194	No	CRE	Half CRE	yes
chr14	22318627	22320751	2125	22320449	110	99.95	6.44	ENSMUST00000096222	+	22320106	343	No	No	Half CRE	yes
chr14	45838695	45840737	2043	45839189	110	134.24	6.7	ENSMUST00000022377	-	45839069	-120	No	CRE	Half CRE	yes
chr14	99444465	99446097	1633	99445497	110	184.82	8.87	ENSMUST00000022656	+	99445645	-148	No	CRE	Half CRE	yes
chr15	83179896	83181079	1184	83180669	110	282.72	12.47	ENSMUST00000067215	-	83180677	8	No	CRE	Half CRE	yes
chr16	11134274	11135263	990	11134713	110	362	16.94	ENSMUST00000118679	-	11134706	-7	No	No	Half CRE	yes
chr16	22857307	22858577	1271	22857816	110	285.93	15.02	ENSMUST00000004574	+	22857986	-170	No	CRE	Half CRE	yes
chr16	30387856	30389281	1426	30388950	110	240.89	18.46	ENSMUST00000061350	-	30388482	-468	No	CRE	Half CRE	yes
chr16	33966334	33967462	1129	33967119	110	305.06	19	ENSMUST00000023510	-	33967088	-31	TGACGTCA	CRE	Half CRE	yes
chr17	24856438	24857512	1075	24856895	110	238.5	11.05	ENSMUST00000054289	+	24857054	-159	No	No	Half CRE	yes
chr17	35225735	35226752	1018	35226174	110	334.2	20.98	ENSMUST00000007251	+	35226238	-64	TGACGTCA	CRE	Half CRE	yes
chr17	73457136	73458028	893	73457348	110	358.17	17.05	ENSMUST00000067545	+	73457333	15	No	No	Half CRE	yes
chr18	32070098	32071176	1079	32070489	110	333	12.35	ENSMUST00000054984	-	32070892	403	No	No	Half CRE	yes
chr18	52927021	52928494	1474	52928030	110	209.44	15.94	ENSMUST00000025413	+	52927647	383	No	No	Half CRE	yes
chr19	40968354	40970008	1655	40969222	110	211.6	7.83	no_match				No	CRE	Half CRE	yes
chr2	94113289	94114172	884	94113613	110	387.17	18.57	no_match				No	No	Half CRE	no
chr2	127952803	127954196	1394	127953820	110	137.85	9.01	ENSMUST00000050696	+	127954368	-548	No	No	Half CRE	yes
chr3	69120126	69122098	1973	69120658	110	132.72	5.01	ENSMUST00000029355	+	69120837	-179	No	CRE	Half CRE	yes
chr3	122686893	122688143	1251	122687671	110	288.59	10.05	ENSMUST00000090379	-	122687365	-306	No	No	Half CRE	yes
chr4	124527444	124528905	1462	124527989	110	212.04	10.05	ENSMUST00000030720	+	124528018	-29	No	No	Half CRE	yes
chr4	151712302	151714139	1838	151712742	110	111.03	11.03	ENSMUST00000030775	+	151712759	-17	No	CRE	Half CRE	yes
chr5	23605722	23606979	1258	23606338	110	286.62	23.08	ENSMUST00000030841	+	23606422	-84	No	No	Half CRE	yes
chr5	115607758	115609087	1330	115608836	110	225.65	7.89	ENSMUST00000112121	-	115608188	-648	No	No	Half CRE	yes
chr6	72848684	72850700	2017	72849922	110	144.65	6.49	ENSMUST00000068697	-	72849754	-168	No	No	Half CRE	yes
chr7	134488385	134489982	1598	134489679	110	168.61	6.25	ENSMUST00000060783	-	134488937	-742	No	No	No	yes
chr8	67212020	67212813	794	67212631	110	441.02	13.12	ENSMUST00000034015	-	67212375	-256	No	No	Half CRE	yes
chr9	7183842	7185316	1475	7184487	110	221.81	14.77	ENSMUST00000034499	+	7184548	-61	No	CRE	Half CRE	yes
chr9	37296342	37297801	1460	37296856	110	214.95	15.02	ENSMUST00000048604	+	37296905	-49	No	No	Half CRE	yes
chr9	106072686	106074031	1346	106073162	110	228.98	9.41	ENSMUST00000020490	+	106073259	-97	TGACGTCA	CRE	Half CRE	yes
chr1	71699105	71700639	1535	71699922	109	231.06	20.37	ENSMUST00000055226	-	71699746	-176	TGACGTCA	CRE	Half CRE	yes
chr1	75138764	75140037	1274	75139293	109	183.85	11.75	ENSMUST00000041213	-	75139271	-22	No	CRE	Half CRE	yes
chr10	7382384	7383638	1255	7383113	109	262.49	14.43	ENSMUST00000019930	-	7383048	-65	No	CRE	Half CRE	yes
chr10	118676216	118678051	1836	118677150	109	148.82	6.44	ENSMUST00000020315	-	118677072	-78	No	No	Half CRE	yes
chr11	68714424	68715731	1308	68714946	109	261.97	17.58	ENSMUST00000073471	+	68715096	-150	TGACGTCA	CRE	Half CRE	yes
chr12	32633982	32635790	1809	32634458	109	171.94	10.69	ENSMUST00000081639	-	32635085	627	No	No	No	yes
chr12	101418815	101419852	1038	101419206	109	312.81	20.51	no_match				TGACGTCA	CRE	Half CRE	yes
chr15	96528832	96530893	2062	96529202	109	126.07	6.28	ENSMUST00000023099	-	96530129	927	No	CRE	Half CRE	yes
chr16	4789655	4790743	1089	4790300	109	285.45	15.02	ENSMUST00000118703	-	4790292	-8	TGACGTCA	CRE	Half CRE	yes
chr16	10784066	10786078	2013	10784591	109	62.03	4.37	ENSMUST00000038099	-	10785629	1038	No	No	Half CRE	yes
chr16	15636989	15638288	1300	15637471	109	237.87	14.22	ENSMUST00000023353	-	15637415	-56	No	CRE	Half CRE	yes
chr16	35983022	35984226	1205	35983729	109	170.53	5.57	ENSMUST00000004054	+	35983431	298	No	No	Half CRE	yes
chr17	29797168	29798222	1055	29797534	109	332.07	18.38	ENSMUST00000024816	+	29797599	-65	No	CRE	Half CRE	yes
chr17	43013012	43014138	1127	43013720	109	288.99	16.38	ENSMUST00000024709	-	43013377	-343	TGACGTCA	CRE	Half CRE	yes
chr19	8893637	8895614	1978	8894678	109	137.18	5.91	ENSMUST00000096753	+	8893890	788	No	CRE	Half CRE	yes
chr2	18597728	18599870	2143	18598719	109	114.04	5.49	ENSMUST00000028071	+	18598644	75	No	No	Half CRE	yes
chr2	31993010	31993766	757	31993514	109	449.27	17.6	no_match				No	CRE	No	yes
chr2	103635826	103637900	2075	103637189	109	126.58	7.45	ENSMUST00000111147	-	103637261	72	No	No	Half CRE	yes
chr2	132073079	132074021	943	132073577	109	356.12	15.13	ENSMUST00000028816	-	132073518	-59	No	No	Half CRE	yes
chr2	132403144	132404367	1224	132403970	109	293.47	16.14	ENSMUST00000060955	-	132403969	-1	TGACGTCA	CRE	Half CRE	yes
chr2	167173739	167175484	1746	167174289	109	185.08	8.47	ENSMUST00000018073	-	167174587	298	No	CRE	Half CRE	yes
chr3	57378683	57380714	2032	57378859	109	127.78	8.06	ENSMUST00000029380	-	57379798	939	No	CRE	Half CRE	yes
chr3	88753405	88755284	1880	88753992	109	168.2	5.88	ENSMUST00000090938	-	88753873	-119	No	No	Half CRE	yes
chr4	8617151	8619497	2347	8617441	109	112.49	5.98	ENSMUST00000039267	+	8618067	-626	TGACGTCA	CRE	Half CRE	yes
chr4	132477833	132479312	1480	132478628	109	208.4	11.61	ENSMUST00000097856	-	132478473	-155	No	No	Half CRE	yes
chr4	154865316	154866815	1500	154865442	109	206.64	12.41	ENSMUST00000030940	+	154865478	-36	No	No	Half CRE	yes
chr5	29521752	29523098	1347	29522376	109	252.05	20.87	ENSMUST00000001247	+	29522617	-241	No	No	Half CRE	yes
chr5	33720303	33721804	1502	33721197	109	216.36	11.72	ENSMUST00000087864	+	33721344	-147	No	CRE	Half CRE	yes
chr5	109058308	109059180	873	109058804	109	412.35	16.98	ENSMUST00000112579	-	109058758	-46	No	CRE	Half CRE	yes
chr5	145306230	145307620	1391	145306670	109	244.04	13.29	ENSMUST00000071782	+	145306770	-100	No	No	Half CRE	yes
chr6	34730302	34731111	810	34730901	109	435.15	12.71	ENSMUST00000115009	+	34730889	12	No	CRE	Half CRE	yes
chr6	87930251	87932570	2320	87930629	109	87.34	4.97	ENSMUST00000056403	-	87931631	1002	No	No	Half CRE	yes
chr7	134338891	134340136	1246	134339646	109	254.51	11.26	ENSMUST00000035771	-	134339502	-144	No	CRE	Half CRE	yes
chr8	74194245	74195984	1740	74195673	109	183.55	17.18	ENSMUST00000066644	-	74195546	-127	No	No	Half CRE	no
chr9	105396765	105398471	1707	105397849	109	184.25	10.51	ENSMUST00000038118	-	105397429	-420	No	No	Half CRE	yes
chr9	106062133	106062758	626	106062286	109	503.97	20.35	ENSMUST00000036382	-	106060469	-1817	No	CRE	Half CRE	yes
chr9	121867190	121868640	1451	121868232	109	249.67	10.58	ENSMUST00000098269	+	121861851	6381	No	CRE	No	no
chrX	54306295	54307254	960	54306728	109	405.27	22.32	ENSMUST00000088652	+	54306791	-63	No	CRE	Half CRE	yes
chr10	77068409	77069742	1334	77068795	108	236.9	9.5	ENSMUST00000020501	+	77068978	-183	No	No	Half CRE	yes
chr11	83115985	83116848	864	83116139	108	379.3	19.79	ENSMUST00000065692	+	83116198	-59	TGACGTCA	CRE	Half CRE	yes
chr11	86297103	86298830	1728	86298160	108	189.06	12.14	ENSMUST00000020827	+	86298200	-40	No	CRE	Half CRE	yes
chr11	97223087	97223871	785	97223497	108	321.59	14.57	ENSMUST00000045540	+	97223864	-367	No	CRE	Half CRE	yes
chr12	103995539	103997165	1627	103995881	108	170.48	11.43	ENSMUST00000046404	+	103996176	-295	No	CRE	Half CRE	yes
chr12	114237925	114239534	1610	114238709	108	175.84	10.48	ENSMUST00000011302	-	114238832	123	No	No	Half CRE	yes
chr13	58171827	58173010	1184	58172799	108	239.68	19.53	ENSMUST00000091583	-	58196611	23812	TGACGTCA	CRE	Half CRE	yes
chr13	105018346	105019312	967	105018966	108	357.64	15.5	ENSMUST00000022226	-	105018902	-64	No	CRE	Half CRE	yes
chr14	61553102	61555118	2017	61554805	108	87.79	5.94	no_match				No	CRE	Half CRE	no
chr15	96290238	96291917	1680	96291465	108	187.24	11.36	ENSMUST00000047835	-	96291274	-191	No	No	Half CRE	yes
chr16	91646877	91648598	1722	91647987	108	187.49	9.71	ENSMUST00000114037	+	91648068	-81	No	No	Half CRE	yes
chr17	3083884	3084885	1002	3084280	108	173.4	7.97	ENSMUST00000077550	-	3084042	-238	No	CRE	Half CRE	yes
chr17	24832576	24833752	1177	24833481	108	215.58	6.68	ENSMUST00000019464	+	24833178	303	No	No	Half CRE	yes
chr17	26205838	26206823	986	26206525	108	336.14	18.36	ENSMUST00000120691	-	26206354	-171	TGACGTCA	CRE	Half CRE	yes
chr17	74927033	74928670	1638	74927764	108	182.47	10.17	ENSMUST00000024879	+	74927634	130	No	CRE	Half CRE	yes
chr19	5731311	5732195	885	5731773	108	281.45	15.19	ENSMUST00000025885	-	5731721	-52	No	No	Half CRE	yes
chr19	9040896	9042160	1265	9041527	108	246.76	10.32	ENSMUST00000052248	+	9041685	-158	No	No	Half CRE	yes
chr2	24804871	24806150	1280	24805115	108	283.96	15.53	ENSMUST00000028350	+	24805321	-206	No	No	Half CRE	yes
chr2	109730525	109731647	1123	109730987	108	324.11	20.23	ENSMUST00000028583	+	109731016	-29	No	CRE	Half CRE	yes
chr3	102975289	102976208	920	102975625	108	385.31	21.41	ENSMUST00000005830	+	102975671	-46	TGACGTCA	CRE	Half CRE	yes
chr3	104441808	104443377	1570	104442699	108	195.32	6.54	ENSMUST00000046212	+	104442590	109	No	No	Half CRE	yes
chr4	118966064	118967747	1684	118966737	108	164.98	7.39	ENSMUST00000079644	-	118967105	368	No	No	Half CRE	yes
chr4	151307617	151308819	1203	151307774	108	285.15	16.85	ENSMUST00000103200	+	151307839	-65	No	No	Half CRE	yes
chr5	118694586	118695522	937	118695203	108	357.65	15.36	ENSMUST00000049138	+	118695277	-74	No	CRE	Half CRE	yes
chr5	123299432	123300961	1530	123299890	108	216.22	10.6	ENSMUST00000031434	+	123300203	-313	No	No	Half CRE	yes
chr5	129525345	129526822	1478	129525828	108	219.3	7.75	ENSMUST00000031383	+	129526092	-264	No	No	Half CRE	yes
chr5	151324991	151325624	634	151325176	108	512.13	26.75	ENSMUST00000044620	+	151325204	-28	TGACGTCA	CRE	Half CRE	yes
chr6	87788085	87789313	1229	87788872	108	253.83	18.43	ENSMUST00000089497	-	87788671	-201	No	No	Half CRE	yes
chr7	109589880	109590789	910	109590312	108	411.94	22.72	ENSMUST00000033283	+	109590330	-18	No	No	Half CRE	yes
chr8	80072812	80073737	926	80073245	108	376.76	24.34	ENSMUST00000118622	+	80073308	-63	TGACGTCA	CRE	Half CRE	yes
chr8	86779864	86781578	1715	86780511	108	168.9	14.53	ENSMUST00000005122	-	86781191	680	TGACGTCA	CRE	Half CRE	yes
chr9	57408284	57409158	875	57408739	108	368.94	19.5	ENSMUST00000045791	+	57408759	-20	No	CRE	Half CRE	yes
chr9	59598179	59599787	1609	59598655	108	187.85	9.08	ENSMUST00000051039	-	59598445	-210	No	No	Half CRE	yes
chr9	107904162	107905619	1458	107904808	108	218.46	11.62	ENSMUST00000035214	+	107904919	-111	No	CRE	Half CRE	yes
chr9	119803787	119804709	923	119804004	108	349.18	16.14	ENSMUST00000036561	+	119804012	-8	No	CRE	Half CRE	yes
chr10	30337736	30338706	971	30338370	107	373.94	20.79	ENSMUST00000019925	-	30338172	-198	No	CRE	Half CRE	yes
chr10	58683840	58685760	1921	58684601	107	161.46	9.25	ENSMUST00000095658	+	58684700	-99	No	No	Half CRE	yes
chr10	79166951	79168160	1210	79167183	107	294.72	16.56	ENSMUST00000067036	+	79167252	-69	No	No	Half CRE	yes
chr11	6099567	6101226	1660	6100463	107	181.46	11.91	ENSMUST00000066496	-	6100185	-278	No	No	Half CRE	yes
chr11	90251881	90252550	670	90252256	107	452.38	18.61	ENSMUST00000107883	-	90252231	-25	TGACGTCA	CRE	Half CRE	no
chr12	9036490	9037550	1061	9037003	107	150.28	6.83	ENSMUST00000085741	+	9036802	201	No	CRE	Half CRE	yes
chr12	53198316	53199163	848	53198714	107	418.61	26.5	ENSMUST00000040090	+	53198769	-55	TGACGTCA	CRE	Half CRE	yes
chr12	86795986	86796929	944	86796331	107	359.91	16.58	no_match				No	CRE	Half CRE	yes
chr13	57440500	57441713	1214	57441098	107	262.89	17.24	no_match				TGACGTCA	CRE	Half CRE	no
chr15	12134249	12135633	1385	12134742	107	173.5	9.98	ENSMUST00000071993	+	12134839	-97	No	CRE	Half CRE	yes
chr15	76347583	76349027	1445	76347985	107	79.65	7.87	ENSMUST00000096365	-	76352559	4574	No	CRE	Half CRE	yes
chr15	102300605	102301921	1317	102300849	107	268.61	15.53	ENSMUST00000077037	+	102301215	-366	No	No	Half CRE	yes
chr16	17451479	17453002	1524	17451998	107	204.91	16.25	ENSMUST00000006293	+	17452079	-81	TGACGTCA	CRE	Half CRE	yes
chr16	87454734	87456083	1350	87455272	107	251.79	15.14	ENSMUST00000026710	+	87455260	12	No	No	Half CRE	yes
chr17	15636470	15637475	1006	15636863	107	261.73	15.4	ENSMUST00000118001	+	15636873	-10	No	CRE	Half CRE	yes
chr17	46390120	46391948	1829	46390842	107	111.25	11.1	ENSMUST00000095262	+	46391293	-451	No	CRE	Half CRE	yes
chr19	37450088	37451401	1314	37450783	107	255.23	18.24	ENSMUST00000012587	+	37450892	-109	No	CRE	Half CRE	yes
chr2	121096505	121097556	1052	121097145	107	335.33	15.02	ENSMUST00000110648	-	121097143	-2	No	CRE	Half CRE	yes
chr2	169955863	169957238	1376	169956746	107	173.45	9.31	ENSMUST00000063710	-	169956720	-26	No	No	Half CRE	yes
chr3	36451299	36452069	771	36451536	107	430.17	23.41	ENSMUST00000029269	+	36451548	-12	No	CRE	Half CRE	yes
chr3	108364954	108365678	725	108365399	107	424.69	17.75	ENSMUST00000090546	-	108365297	-102	No	No	Half CRE	yes
chr3	146162250	146163731	1482	146162679	107	201.14	7.8	ENSMUST00000029839	-	146162717	38	No	CRE	Half CRE	yes
chr4	115747317	115749540	2224	115748162	107	110.79	5.39	ENSMUST00000030471	+	115748003	159	No	No	Half CRE	yes
chr4	140703442	140704448	1007	140703789	107	303.75	12.17	ENSMUST00000030757	+	140703846	-57	No	CRE	Half CRE	yes
chr5	38429893	38430907	1015	38430527	107	342.3	16.98	ENSMUST00000114126	+	38430524	3	No	No	Half CRE	yes
chr5	53132540	53133873	1334	53133605	107	264.29	10.48	ENSMUST00000031081	+	53132829	776	No	CRE	Half CRE	yes
chr5	135114431	135115750	1320	135115444	107	230.25	8.66	ENSMUST00000078220	-	135115199	-245	No	No	No	yes
chr5	152170491	152171767	1277	152171509	107	288.11	12.36	ENSMUST00000067770	-	152171747	238	No	No	No	yes
chr7	25861609	25862741	1133	25861979	107	281.05	11.09	ENSMUST00000053410	+	25862318	-339	No	CRE	Half CRE	yes
chr7	54116047	54116922	876	54116589	107	356.39	23.52	ENSMUST00000014545	+	54116632	-43	No	No	Half CRE	yes
chr8	123631628	123632662	1035	123632237	107	335.24	19.94	ENSMUST00000047282	-	123632218	-19	No	CRE	Half CRE	yes
chr10	79228956	79230742	1787	79229701	106	136.45	7.62	ENSMUST00000047203	-	79229669	-32	No	CRE	Half CRE	yes
chr10	92184621	92185719	1099	92185194	106	316.48	21.2	ENSMUST00000020163	-	92185165	-29	TGACGTCA	CRE	Half CRE	yes
chr11	59761567	59762470	904	59761729	106	330.66	20.74	ENSMUST00000081980	+	59761751	-22	No	No	Half CRE	yes
chr11	68910262	68911400	1139	68910706	106	61	5.41	ENSMUST00000021271	+	68912435	-1729	TGACGTCA	CRE	Half CRE	yes
chr12	32035497	32036508	1012	32036343	106	345.92	21.58	ENSMUST00000002980	-	32036280	-63	No	No	Half CRE	yes
chr12	86826609	86827324	716	86827018	106	405.84	19.22	no_match				No	CRE	Half CRE	yes
chr12	87582362	87583655	1294	87582818	106	252.24	18.46	ENSMUST00000071106	+	87582818	0	No	CRE	Half CRE	yes
chr13	14155189	14157407	2219	14155438	106	116.72	6.78	ENSMUST00000021733	-	14155661	223	No	CRE	Half CRE	yes
chr13	81024752	81025980	1229	81025400	106	272.16	10.42	ENSMUST00000099356	+	81022670	2730	No	CRE	Half CRE	yes
chr14	52722639	52724268	1630	52723759	106	189.99	9.16	ENSMUST00000111610	-	52723680	-79	No	No	Half CRE	yes
chr15	35300757	35301780	1024	35301281	106	344.71	11.83	ENSMUST00000048646	+	35301303	-22	No	CRE	Half CRE	yes
chr15	79177702	79178755	1054	79177917	106	311.08	15.02	ENSMUST00000096350	+	79177970	-53	TGACGTCA	CRE	Half CRE	yes
chr15	81877382	81878390	1009	81878059	106	261.82	14.22	ENSMUST00000080622	-	81877975	-84	No	CRE	Half CRE	yes
chr17	13200478	13201746	1269	13200749	106	287.55	16.09	ENSMUST00000007012	+	13200847	-98	No	No	Half CRE	yes
chr17	15841409	15842451	1043	15841938	106	268.82	12.83	ENSMUST00000024627	+	15842253	-315	No	CRE	Half CRE	yes
chr17	31648646	31649829	1184	31649263	106	253.06	18.97	ENSMUST00000024837	-	31649202	-61	No	CRE	No	yes
chr17	34092054	34093415	1362	34092638	106	222.72	13.48	ENSMUST00000008812	-	34092608	-30	No	No	Half CRE	yes
chr17	64212602	64214126	1525	64213257	106	207.71	7.57	ENSMUST00000050753	-	64213140	-117	No	No	Half CRE	yes
chr2	30784360	30785750	1391	30785309	106	221.08	13.33	no_match				TGACGTCA	CRE	Half CRE	no
chr3	68848065	68849396	1332	68848969	106	234.9	10.81	ENSMUST00000107802	-	68848677	-292	No	No	No	yes
chr5	22055784	22056632	849	22056226	106	380.67	22.35	ENSMUST00000030872	-	22056161	-65	TGACGTCA	CRE	Half CRE	yes
chr5	65726336	65727249	914	65726900	106	374.02	24.74	ENSMUST00000031092	-	65726844	-56	No	CRE	Half CRE	yes
chr5	123464506	123465829	1324	123464961	106	214.74	12.77	ENSMUST00000121652	+	123465082	-121	No	No	Half CRE	yes
chr5	135662547	135664002	1456	135663049	106	211.82	5.86	ENSMUST00000002825	+	135663238	-189	No	No	No	yes
chr5	144492247	144493724	1478	144493319	106	220.12	11.07	ENSMUST00000053287	-	144493149	-170	No	No	Half CRE	yes
chr6	86320936	86322083	1148	86321472	106	298.31	16.89	ENSMUST00000089558	+	86321545	-73	TGACGTCA	CRE	Half CRE	yes
chr6	113026170	113027937	1768	113026413	106	176.14	7.51	ENSMUST00000113157	+	113027632	-1219	No	No	Half CRE	yes
chr6	119337989	119339252	1264	119338824	106	236.68	17.88	ENSMUST00000032272	-	119367501	28677	No	No	Half CRE	yes
chr7	13619574	13620430	857	13620120	106	360.49	15.68	ENSMUST00000005711	-	13620093	-27	TGACGTCA	CRE	Half CRE	yes
chr7	27980647	27981800	1154	27981386	106	256.61	14.35	ENSMUST00000080356	-	27981290	-96	TGACGTCA	CRE	Half CRE	yes
chr7	87468472	87469648	1177	87469093	106	240.57	17.18	ENSMUST00000047362	-	87469310	217	TGACGTCA	CRE	Half CRE	yes
chr7	87679057	87680441	1385	87680004	106	227.57	10.25	ENSMUST00000081314	-	87679996	-8	TGACGTCA	CRE	Half CRE	yes
chr8	24318179	24319673	1495	24318870	106	219.2	13.86	ENSMUST00000033949	-	24318833	-37	No	No	Half CRE	yes
chr8	124473843	124475597	1755	124474618	106	125.54	6.85	ENSMUST00000026354	+	124474446	172	No	No	Half CRE	yes
chr9	21806735	21807825	1091	21807455	106	288.27	12.13	ENSMUST00000115331	+	21807478	-23	No	CRE	Half CRE	yes
chr9	31087456	31089049	1594	31088712	106	163.74	6.14	ENSMUST00000104876	+	31088513	199	No	No	Half CRE	yes
chr9	44863083	44863826	744	44863246	106	445.56	21.07	ENSMUST00000114664	+	44863268	-22	TGACGTCA	CRE	Half CRE	yes
chr1	173275265	173276250	986	173275819	105	314.68	15.47	ENSMUST00000006579	+	173275839	-20	No	No	Half CRE	yes
chr10	5957913	5959960	2048	5959717	105	122.62	6.49	ENSMUST00000100077	+	5959096	621	No	No	No	yes
chr10	34001716	34002884	1169	34001976	105	239.92	14.04	ENSMUST00000061372	+	34002048	-72	No	CRE	Half CRE	yes
chr10	62485698	62487507	1810	62486761	105	148.57	7.07	ENSMUST00000118898	-	62486642	-119	No	No	Half CRE	yes
chr10	72117268	72118533	1266	72117628	105	228.65	13.31	ENSMUST00000020081	+	72117636	-8	TGACGTCA	CRE	Half CRE	yes
chr11	95245495	95246443	949	95245940	105	341.97	14.3	ENSMUST00000021243	+	95246217	-277	No	No	Half CRE	yes
chr11	120327984	120329572	1589	120328985	105	188.1	15.39	ENSMUST00000026900	+	120328988	-3	No	CRE	Half CRE	yes
chr11	120684769	120686481	1713	120685840	105	148.25	7.74	ENSMUST00000055655	-	120685861	21	No	No	Half CRE	yes
chr14	62299606	62300962	1357	62300304	105	154.41	13.11	no_match				TGACGTCA	CRE	Half CRE	yes
chr15	58704042	58704969	928	58704173	105	361.67	16.61	ENSMUST00000036937	+	58704245	-72	TGACGTCA	CRE	Half CRE	yes
chr15	84753115	84754692	1578	84753775	105	195.2	6.11	ENSMUST00000016763	+	84753822	-47	No	No	No	yes
chr17	3557138	3558221	1084	3557839	105	257.5	12.46	ENSMUST00000041003	-	3557713	-126	No	No	Half CRE	yes
chr18	10609186	10610747	1562	10610169	105	217.06	10.15	ENSMUST00000115864	-	10610107	-62	No	No	Half CRE	yes
chr18	34490303	34491221	919	34490735	105	347.84	17.95	ENSMUST00000119329	+	34490811	-76	No	No	Half CRE	yes
chr18	36013765	36014724	960	36014307	105	291.21	14.39	ENSMUST00000060722	+	35989471	24836	No	CRE	No	yes
chr18	67883524	67884561	1038	67884319	105	339.49	8.93	ENSMUST00000122412	-	67884249	-70	No	CRE	Half CRE	yes
chr19	29596164	29597509	1346	29596653	105	239.52	9.76	ENSMUST00000043610	+	29596771	-118	No	No	Half CRE	yes
chr2	32567326	32569511	2186	32568941	105	94.86	6.9	ENSMUST00000009699	-	32568275	-666	No	CRE	Half CRE	yes
chr2	154395084	154395973	890	154395647	105	351.04	16.16	ENSMUST00000103145	-	154395588	-59	No	No	Half CRE	yes
chr3	82161619	82162488	870	82161971	105	391.42	11.26	ENSMUST00000091014	+	82161993	-22	No	CRE	Half CRE	yes
chr4	111392344	111393551	1208	111392506	105	286.58	12.43	ENSMUST00000038868	+	111392614	-108	TGACGTCA	CRE	Half CRE	yes
chr4	124706945	124707886	942	124707271	105	344.62	17.52	ENSMUST00000030684	+	124707260	11	No	CRE	Half CRE	yes
chr4	126105951	126107389	1439	126106788	105	234.54	13.04	ENSMUST00000030655	-	126106752	-36	No	CRE	Half CRE	yes
chr5	32760899	32762480	1582	32761370	105	189.41	10.89	ENSMUST00000015100	+	32761445	-75	No	No	Half CRE	yes
chr6	28429671	28430713	1043	28430132	105	300.51	11.52	ENSMUST00000001460	+	28430394	-262	No	No	Half CRE	yes
chr7	4609969	4611419	1451	4610637	105	175.87	8.88	ENSMUST00000064099	-	4610552	-85	No	CRE	Half CRE	yes
chr8	13784800	13786638	1839	13785883	105	139.85	6.23	ENSMUST00000043767	+	13785658	225	No	No	Half CRE	yes
chr8	74684555	74685824	1270	74685169	105	237.46	10.56	ENSMUST00000098631	+	74685246	-77	No	No	Half CRE	yes
chr8	87583378	87584645	1268	87583962	105	253.54	21.05	ENSMUST00000095220	+	87584017	-55	TGACGTCA	CRE	Half CRE	yes
chr9	108594220	108595519	1300	108594446	105	181.48	11.41	ENSMUST00000049946	+	108594473	-27	No	No	Half CRE	yes
chrX	147954742	147955957	1216	147955154	105	236.7	12.44	ENSMUST00000112666	+	147955214	-60	TGACGTCA	CRE	Half CRE	yes
chr1	13649936	13650999	1064	13650621	104	312.54	16.52	ENSMUST00000027071	-	13650601	-20	TGACGTCA	CRE	Half CRE	yes
chr1	75164705	75165809	1105	75165216	104	285.64	19.1	ENSMUST00000027394	+	75165308	-92	TGACGTCA	CRE	Half CRE	yes
chr1	89651961	89653242	1282	89652527	104	272.65	9.25	ENSMUST00000027512	+	89652645	-118	No	No	Half CRE	yes
chr1	107886320	107887461	1142	107886958	104	211.83	10.96	ENSMUST00000119166	+	107886982	-24	No	No	Half CRE	yes
chr12	35731300	35732595	1296	35731822	104	216.33	10.58	no_match				No	No	Half CRE	yes
chr12	85791607	85792918	1312	85792443	104	242.51	14.26	ENSMUST00000085192	-	85791953	-490	No	CRE	Half CRE	yes
chr12	104115557	104117108	1552	104116715	104	180.94	16.71	ENSMUST00000045652	-	104116616	-99	No	No	Half CRE	yes
chr13	120217039	120218539	1501	120217367	104	213.56	10.97	ENSMUST00000109203	+	120217406	-39	No	No	Half CRE	yes
chr16	4213075	4214676	1602	4214092	104	171.79	10.53	ENSMUST00000080297	-	4213390	-702	No	No	Half CRE	yes
chr16	32002528	32003675	1148	32003248	104	280.97	17.72	ENSMUST00000023457	-	32003257	9	No	No	Half CRE	yes
chr17	27976845	27977619	775	27977054	104	430.44	21.2	ENSMUST00000071006	+	27977066	-12	No	No	Half CRE	yes
chr18	70727482	70728866	1385	70727980	104	250.2	13.8	ENSMUST00000074058	+	70727945	35	No	No	No	yes
chr18	76400655	76402377	1723	76401216	104	182.76	7.3	ENSMUST00000091831	+	76401562	-346	No	No	No	yes
chr19	7113714	7115294	1581	7113996	104	203.05	9.17	ENSMUST00000025918	-	7114431	435	No	CRE	Half CRE	yes
chr2	146838371	146839695	1325	146838730	104	226.42	14.77	ENSMUST00000028921	+	146838795	-65	No	CRE	Half CRE	yes
chr3	19527798	19529159	1362	19528711	104	233.25	14.76	ENSMUST00000119133	-	19528677	-34	No	No	Half CRE	yes
chr3	33698371	33699678	1308	33698989	104	243.5	9.01	ENSMUST00000108210	+	33699116	-127	No	No	Half CRE	yes
chr4	41261180	41262623	1444	41261931	104	153.2	8.89	ENSMUST00000030145	-	41261863	-68	No	No	Half CRE	yes
chr4	43681442	43682714	1273	43682135	104	229.1	13.62	ENSMUST00000107864	+	43682158	-23	No	No	Half CRE	yes
chr4	71860965	71862657	1693	71862088	104	172.61	8.47	ENSMUST00000107337	-	71861896	-192	No	No	Half CRE	yes
chr5	104936914	104937982	1069	104937400	104	305.21	16.98	ENSMUST00000086831	+	104888560	48840	TGACGTCA	CRE	Half CRE	yes
chr6	116213854	116214587	734	116214246	104	409.14	13.89	ENSMUST00000112900	+	116214252	-6	No	No	No	yes
chr6	124880715	124881744	1030	124881401	104	259.64	18.02	ENSMUST00000032214	+	124881449	-48	TGACGTCA	CRE	Half CRE	yes
chr7	16871395	16872311	917	16872131	104	315.63	12.73	ENSMUST00000118976	-	16872137	6	No	No	Half CRE	yes
chr7	52123803	52125772	1970	52124110	104	106.88	4.89	ENSMUST00000046575	-	52125034	924	No	No	Half CRE	yes
chr7	140967625	140968939	1315	140968460	104	236.5	17.72	ENSMUST00000033290	-	140968486	26	No	No	Half CRE	yes
chr7	150734060	150735450	1391	150735208	104	263.85	11.9	ENSMUST00000105913	-	150734997	-211	No	No	Half CRE	yes
chr8	37384906	37385882	977	37385196	104	328.06	18.74	no_match				TGACGTCA	CRE	Half CRE	no
chr8	90722661	90723741	1081	90723316	104	222.79	8.14	ENSMUST00000066748	+	90723112	204	No	No	Half CRE	yes
chr9	51855836	51857276	1441	51856064	104	237.45	6.9	ENSMUST00000000590	+	51856375	-311	No	No	No	yes
chr9	57555731	57556978	1248	57556327	104	258.74	18.39	ENSMUST00000043990	+	57556346	-19	No	CRE	No	yes
chr9	97933191	97934259	1069	97933666	104	316.74	19.47	ENSMUST00000035027	-	97933394	-272	TGACGTCA	CRE	Half CRE	no
chr9	109833710	109835228	1519	109833942	104	173.49	9.01	ENSMUST00000072772	+	109833961	-19	No	No	Half CRE	yes
chr1	39043855	39044965	1111	39044481	103	306.16	19.19	ENSMUST00000027247	+	39044661	-180	TGACGTCA	CRE	Half CRE	yes
chr1	173199626	173200940	1315	173200462	103	244.6	20.02	ENSMUST00000064272	+	173200458	4	TGACGTCA	CRE	Half CRE	yes
chr11	30097602	30098734	1133	30098303	103	299.47	20.76	ENSMUST00000102838	-	30098257	-46	No	CRE	Half CRE	yes
chr11	68821572	68822377	806	68821979	103	417.79	21.36	ENSMUST00000021282	-	68821962	-17	No	No	Half CRE	yes
chr11	94072412	94073459	1048	94072723	103	185.58	7.84	ENSMUST00000041589	+	94072752	-29	No	No	Half CRE	yes
chr11	96838101	96839842	1742	96839089	103	138.22	8.16	ENSMUST00000107624	-	96839025	-64	No	No	Half CRE	yes
chr12	86814368	86816014	1647	86814826	103	153.23	7.45	ENSMUST00000021674	+	86814839	-13	No	CRE	Half CRE	yes
chr13	48585863	48586739	877	48586363	103	351.3	22.52	ENSMUST00000050188	-	48594269	7906	No	CRE	No	yes
chr14	20642377	20643376	1000	20643152	103	319.24	15.75	ENSMUST00000022341	-	20643020	-132	No	No	Half CRE	yes
chr14	62266635	62268405	1771	62267256	103	153.48	9.16	no_match				No	CRE	Half CRE	yes
chr15	38007733	38009168	1436	38008141	103	206.71	8.56	no_match				No	CRE	Half CRE	yes
chr15	61869067	61870159	1093	61869556	103	283.47	19.1	ENSMUST00000100633	+	61869601	-45	TGACGTCA	CRE	Half CRE	no
chr16	94747708	94748841	1134	94748563	103	299.17	10.58	ENSMUST00000023615	-	94748041	-522	No	No	No	yes
chr19	36908299	36909387	1089	36908715	103	325.27	19.88	ENSMUST00000025729	+	36909027	-312	No	CRE	Half CRE	yes
chr2	11698565	11700375	1811	11699225	103	174.59	11.37	ENSMUST00000114808	-	11699175	-50	No	No	Half CRE	yes
chr2	104333206	104335611	2406	104334592	103	102.86	6.8	ENSMUST00000028600	-	104334749	157	No	CRE	Half CRE	yes
chr2	127269709	127270940	1232	127270329	103	260.18	20.06	ENSMUST00000028848	-	127270286	-43	TGACGTCA	CRE	Half CRE	yes
chr2	153171062	153172475	1414	153171841	103	216.51	10.98	ENSMUST00000036193	+	153171874	-33	No	No	Half CRE	yes
chr2	168805890	168807258	1369	168806511	103	199.49	14.55	no_match				No	No	Half CRE	yes
chr4	125879448	125880683	1236	125879794	103	210.14	8.1	ENSMUST00000106142	-	125879833	39	No	CRE	Half CRE	yes
chr4	151400911	151402650	1740	151401803	103	134.44	13.62	ENSMUST00000066715	-	151401780	-23	No	No	No	yes
chr5	5559166	5560129	964	5559558	103	365.21	23.33	ENSMUST00000115441	-	5559525	-33	TGACGTCA	CRE	Half CRE	yes
chr5	148886166	148886974	809	148886570	103	369.16	11.6	ENSMUST00000110518	+	148768895	117675	No	CRE	No	no
chr6	148302641	148304102	1462	148303850	103	222.17	9.57	ENSMUST00000071745	+	148303177	673	No	No	Half CRE	yes
chr7	17470308	17471936	1629	17470926	103	174.48	7.19	ENSMUST00000108493	+	17460665	10261	No	No	Half CRE	yes
chr7	54263027	54264294	1268	54263627	103	273.58	11.36	ENSMUST00000061639	-	54263619	-8	No	No	Half CRE	yes
chr7	108011246	108012159	914	108011974	103	347.9	14.89	ENSMUST00000008462	-	108011927	-47	No	CRE	Half CRE	yes
chr8	108224159	108225882	1724	108225426	103	92.17	9.01	ENSMUST00000093195	+	108225570	-144	TGACGTCA	CRE	Half CRE	yes
chr9	25059197	25061002	1806	25060234	103	183.59	8.23	ENSMUST00000060080	+	25060239	-5	No	CRE	Half CRE	yes
chr9	57108612	57110728	2117	57109961	103	85.67	5.2	ENSMUST00000034846	-	57110382	421	No	CRE	Half CRE	yes
chr9	108418915	108420614	1700	108419365	103	184.87	5.73	ENSMUST00000112155	+	108419444	-79	No	CRE	Half CRE	yes
chr10	45205140	45206715	1576	45205892	102	222.57	10.06	ENSMUST00000099849	-	45206201	309	No	CRE	Half CRE	yes
chr10	66746952	66748521	1570	66748059	102	164.5	17.16	ENSMUST00000077839	-	66748031	-28	No	CRE	Half CRE	yes
chr10	114688067	114688819	753	114688481	102	388.02	21.16	ENSMUST00000020339	-	114688523	42	No	No	Half CRE	yes
chr10	127740035	127740894	860	127740307	102	377.49	18.93	ENSMUST00000105236	+	127740390	-83	No	No	Half CRE	yes
chr11	70467114	70469457	2344	70468641	102	63.86	4.89	ENSMUST00000018437	-	70468137	-504	No	No	Half CRE	yes
chr15	75671925	75672833	909	75672413	102	332.12	15.13	ENSMUST00000100538	-	75672345	-68	No	CRE	Half CRE	yes
chr17	27076175	27077181	1007	27076740	102	267.35	9.97	ENSMUST00000114935	-	27076423	-317	No	CRE	Half CRE	yes
chr17	50065581	50067181	1601	50066599	102	83.98	5.01	no_match				No	No	No	no
chr18	10029483	10030357	875	10030105	102	380.46	14.37	ENSMUST00000092096	-	10030082	-23	No	No	Half CRE	yes
chr19	5802918	5804286	1369	5803649	102	132.26	6.91	no_match				No	No	Half CRE	yes
chr2	34657489	34658147	659	34657838	102	397.36	20.22	ENSMUST00000047963	-	34655308	-2530	TGACGTCA	CRE	Half CRE	yes
chr2	131035742	131036680	939	131036121	102	329.08	15.14	ENSMUST00000110210	+	131036159	-38	No	No	Half CRE	yes
chr4	94269274	94270508	1235	94269947	102	262.13	19.8	ENSMUST00000030312	-	94269942	-5	No	No	Half CRE	yes
chr4	108000432	108001270	839	108000710	102	392.55	19.25	ENSMUST00000073764	+	108000769	-59	TGACGTCA	CRE	Half CRE	yes
chr4	150283582	150284656	1075	150284010	102	299.62	16.66	ENSMUST00000030805	-	150283941	-69	No	No	Half CRE	yes
chr4	155043196	155043918	723	155043408	102	397.32	13.11	ENSMUST00000103176	-	155043307	-101	No	CRE	Half CRE	yes
chr4	155108068	155109774	1707	155108778	102	106.7	8.08	ENSMUST00000062214	-	155108967	189	No	No	Half CRE	yes
chr5	67697493	67698790	1298	67698151	102	257.38	16.09	ENSMUST00000113676	+	67698195	-44	No	No	Half CRE	yes
chr5	149995208	149996395	1188	149995905	102	243	14.78	ENSMUST00000121416	+	149995925	-20	No	CRE	Half CRE	yes
chr6	85400720	85402532	1813	85401416	102	141.02	7.57	ENSMUST00000032080	-	85401262	-154	No	No	Half CRE	yes
chr6	86992068	86993735	1668	86992776	102	175.62	10.67	ENSMUST00000113658	+	86992839	-63	No	No	Half CRE	yes
chr6	122289247	122290821	1575	122290630	102	165.83	8.65	ENSMUST00000112600	-	122288669	-1961	TGACGTCA	CRE	Half CRE	yes
chr7	29160276	29161914	1639	29161615	102	132.54	11.26	ENSMUST00000051241	-	29164247	2632	No	CRE	Half CRE	yes
chr7	51660870	51661765	896	51661355	102	384.56	18.5	no_match				TGACGTCA	CRE	Half CRE	yes
chr7	120512071	120513624	1554	120512452	102	204.11	6.49	ENSMUST00000047091	-	120512853	401	No	No	No	yes
chr8	87162516	87163899	1384	87163511	102	210.54	15.51	ENSMUST00000038122	+	86939543	223968	No	No	Half CRE	yes
chr8	108692117	108693446	1330	108692760	102	201.11	12.03	ENSMUST00000034378	+	108692774	-14	No	No	Half CRE	yes
chr9	64584879	64585946	1068	64585558	102	319.48	18.34	ENSMUST00000004892	-	64585547	-11	No	No	Half CRE	yes
chr1	59741455	59742280	826	59741774	101	413.32	24.98	ENSMUST00000027174	+	59741852	-78	No	CRE	Half CRE	yes
chr1	177555070	177556106	1037	177555758	101	311.36	13.48	ENSMUST00000027810	-	177555719	-39	No	CRE	Half CRE	yes
chr1	180248243	180249613	1371	180248927	101	201.26	7.21	ENSMUST00000027781	+	180249289	-362	No	No	Half CRE	yes
chr1	188790693	188792409	1717	188791501	101	144.92	8.49	ENSMUST00000045108	+	188791294	207	No	CRE	Half CRE	yes
chr10	57251666	57252503	838	57252321	101	379.7	16.66	ENSMUST00000020027	-	57252283	-38	No	CRE	Half CRE	yes
chr10	61948999	61950110	1112	61949677	101	279.59	14.64	ENSMUST00000105447	-	61949506	-171	No	CRE	Half CRE	yes
chr10	79621984	79623227	1244	79622633	101	194.41	12.46	ENSMUST00000042057	+	79611034	11599	No	CRE	Half CRE	yes
chr10	80695585	80696804	1220	80695903	101	255	19.09	ENSMUST00000117798	+	80695899	4	TGACGTCA	CRE	Half CRE	yes
chr10	88193299	88195215	1917	88194145	101	136.17	8.37	ENSMUST00000116234	+	88194139	6	No	CRE	Half CRE	yes
chr11	68872688	68874350	1663	68873422	101	162.53	6.11	ENSMUST00000051888	+	68873276	146	No	No	Half CRE	yes
chr11	71312720	71313687	968	71313233	101	309.58	10.01	no_match				TGACGTCA	CRE	Half CRE	no
chr12	29334116	29335002	887	29334463	101	320.91	18.63	ENSMUST00000020959	+	29334504	-41	No	CRE	Half CRE	yes
chr12	79849154	79850849	1696	79849840	101	174.09	8.93	ENSMUST00000082024	+	79849978	-138	No	CRE	Half CRE	yes
chr12	103195537	103196862	1326	103196539	101	192.83	11.18	ENSMUST00000021606	-	103196451	-88	No	No	Half CRE	yes
chr13	38726543	38727332	790	38726995	101	394.9	20.1	ENSMUST00000068627	-	38726978	-17	No	CRE	Half CRE	yes
chr13	48323069	48323825	757	48323263	101	410.37	20.48	no_match				TGACGTCA	CRE	Half CRE	no
chr13	120276370	120278045	1676	120277211	101	117.91	7.78	ENSMUST00000099148	-	120277015	-196	No	CRE	Half CRE	yes
chr15	81957853	81958745	893	81958308	101	342.75	19.62	ENSMUST00000089174	+	81958351	-43	No	CRE	Half CRE	yes
chr15	99802774	99804319	1546	99802919	101	198.21	8.85	ENSMUST00000100206	+	99803210	-291	No	No	Half CRE	yes
chr17	80294468	80295747	1280	80295377	101	231.96	11.54	ENSMUST00000068282	-	80295368	-9	TGACGTCA	CRE	Half CRE	yes
chr2	32822088	32823273	1186	32822442	101	272.44	17.23	ENSMUST00000083190	+	32818810	3632	No	CRE	Half CRE	yes
chr2	104430094	104431412	1319	104430483	101	243.97	18.34	ENSMUST00000028599	+	104430679	-196	No	CRE	Half CRE	yes
chr2	119722534	119723647	1114	119722947	101	260.57	14.9	ENSMUST00000079934	+	119722963	-16	No	No	Half CRE	yes
chr2	152222270	152224212	1943	152223927	101	85.61	13.38	ENSMUST00000063332	-	152223782	-145	No	No	Half CRE	yes
chr2	156688118	156689573	1456	156688817	101	213.46	13.15	ENSMUST00000029165	+	156688900	-83	No	No	Half CRE	yes
chr2	178141572	178142589	1018	178142413	101	323.53	9.01	ENSMUST00000081134	-	178142363	-50	No	No	Half CRE	yes
chr3	28704095	28705451	1357	28704355	101	216.58	12.39	ENSMUST00000043867	+	28704432	-77	No	CRE	Half CRE	yes
chr3	145586727	145588020	1294	145587166	101	223.55	15.38	ENSMUST00000029842	+	145587272	-106	No	No	No	yes
chr4	130036793	130037796	1004	130037261	101	310.92	18.61	ENSMUST00000105995	-	130037190	-71	TGACGTCA	CRE	Half CRE	yes
chr5	23889178	23890029	852	23889533	101	342.66	17.33	ENSMUST00000059401	-	23897961	8428	TGACGTCA	CRE	Half CRE	yes
chr5	73683616	73684573	958	73684027	101	289.93	20.69	ENSMUST00000031038	+	73684062	-35	TGACGTCA	CRE	Half CRE	yes
chr5	137748040	137749318	1279	137748711	101	240.04	9.54	ENSMUST00000040873	-	137748894	183	No	No	Half CRE	yes
chr6	92164081	92165081	1001	92164645	101	341.56	14.61	ENSMUST00000014694	-	92164805	160	No	No	Half CRE	yes
chr7	150254694	150255643	950	150255007	101	292.72	15.35	ENSMUST00000105920	+	150255272	-265	No	No	Half CRE	yes
chr8	49094179	49095226	1048	49094514	101	291.02	16.48	no_match				TGACGTCA	CRE	Half CRE	yes
chr8	72273380	72274159	780	72273559	101	396.52	19.57	ENSMUST00000039786	-	72298805	25246	TGACGTCA	CRE	Half CRE	yes
chr8	108534645	108535842	1198	108535348	101	283.72	19.25	ENSMUST00000034375	+	108535406	-58	TGACGTCA	CRE	Half CRE	yes
chr8	112216498	112217806	1309	112217303	101	215.12	15.5	ENSMUST00000034164	-	112217160	-143	No	CRE	Half CRE	yes
chr8	123796864	123798163	1300	123797278	101	198.64	6.77	no_match				TGACGTCA	CRE	Half CRE	yes
chr9	53055646	53056515	870	53056281	101	387.99	23.33	ENSMUST00000065630	-	53056196	-85	No	CRE	Half CRE	yes
chr9	108165525	108166567	1043	108166246	101	309.4	13.48	ENSMUST00000080435	-	108166255	9	No	No	No	yes
chr1	154749951	154751280	1330	154750317	100	81.33	4.44	ENSMUST00000111836	-	154749752	-565	No	No	Half CRE	yes
chr1	193729666	193731134	1469	193730632	100	100.97	8.58	ENSMUST00000044954	+	193730645	-13	No	CRE	Half CRE	yes
chr10	117282209	117283583	1375	117283053	100	239.76	9.18	ENSMUST00000064667	-	117283012	-41	TGACGTCA	CRE	Half CRE	yes
chr11	113611626	113613689	2064	113612927	100	102.06	9.84	ENSMUST00000053536	-	113613121	194	No	CRE	Half CRE	yes
chr13	53472437	53473183	747	53472767	100	413.73	23.85	ENSMUST00000021920	-	53472733	-34	No	No	Half CRE	yes
chr13	69672252	69674194	1943	69673640	100	133.53	8.12	ENSMUST00000044081	-	69672717	-923	No	No	Half CRE	yes
chr14	14844891	14846153	1263	14845618	100	230.87	16.38	ENSMUST00000022257	+	14845004	614	TGACGTCA	CRE	Half CRE	yes
chr15	8048744	8049546	803	8049224	100	390.75	19.09	ENSMUST00000045766	-	8049209	-15	No	CRE	Half CRE	yes
chr15	39774641	39776107	1467	39774891	100	191.13	5.68	ENSMUST00000022916	-	39775303	412	No	No	No	yes
chr15	73475536	73476721	1186	73476188	100	240.28	14.77	no_match				No	CRE	Half CRE	yes
chr16	87432129	87433186	1058	87432912	100	271.52	18.09	ENSMUST00000039449	-	87432851	-61	No	CRE	Half CRE	yes
chr17	27069581	27070654	1074	27069967	100	269.22	11.8	ENSMUST00000073724	+	27070071	-104	No	No	Half CRE	yes
chr17	35137621	35138965	1345	35138069	100	221.92	12.71	ENSMUST00000087315	+	35138077	-8	No	No	Half CRE	yes
chr18	36440126	36441613	1488	36440724	100	215.57	10.43	ENSMUST00000051301	+	36440815	-91	No	CRE	Half CRE	yes
chr19	5306936	5308016	1081	5307551	100	277.57	9.97	ENSMUST00000061169	+	5298340	9211	No	No	Half CRE	yes
chr2	173100787	173102745	1959	173102040	100	131.45	10.15	ENSMUST00000036248	-	173102034	-6	TGACGTCA	CRE	Half CRE	no
chr3	51287615	51288755	1141	51288147	100	284.96	12.76	ENSMUST00000116342	+	51287887	260	No	CRE	Half CRE	yes
chr3	121293663	121294773	1111	121294041	100	246.05	11	no_match				No	CRE	No	no
chr4	155265310	155266863	1554	155266257	100	167.78	5.91	ENSMUST00000079031	+	155265983	274	No	CRE	Half CRE	yes
chr5	134659545	134660691	1147	134660402	100	274.7	15.92	ENSMUST00000016086	+	134659896	506	No	No	Half CRE	yes
chr5	140894052	140895964	1913	140895269	100	137.52	7.3	ENSMUST00000100507	+	140895258	11	No	No	Half CRE	yes
chr7	133645391	133646769	1379	133645831	100	50.03	5.07	ENSMUST00000040202	-	133646816	985	No	No	Half CRE	yes
chr7	148041639	148043668	2030	148042557	100	107.87	10.31	ENSMUST00000116256	-	148042183	-374	No	CRE	Half CRE	yes
chr8	11556862	11558784	1923	11558392	100	49.68	4.88	ENSMUST00000054399	+	11556909	1483	No	CRE	Half CRE	yes
chr8	11634551	11636207	1657	11635868	100	157.05	11.36	ENSMUST00000033905	-	11635754	-114	No	No	Half CRE	yes
chr8	26126793	26128293	1501	26127706	100	215.75	7.16	ENSMUST00000033961	+	26127751	-45	No	No	Half CRE	yes
chr8	73010646	73011570	925	73011263	100	203.35	10.95	ENSMUST00000045286	-	73011257	-6	TGACGTCA	CRE	Half CRE	no
chr1	135027321	135028630	1310	135027857	99	205.03	11.17	ENSMUST00000052529	+	135027959	-102	No	CRE	Half CRE	yes
chr10	19868260	19869663	1404	19868757	99	217.06	8.04	ENSMUST00000020173	+	19868818	-61	No	No	Half CRE	yes
chr10	57960431	57961201	771	57960672	99	388.98	19.36	ENSMUST00000036576	+	57960717	-45	No	CRE	Half CRE	yes
chr10	62800902	62802613	1712	62801274	99	172.95	9.68	ENSMUST00000020257	-	62801757	483	No	No	Half CRE	yes
chr10	80462048	80463142	1095	80462845	99	212.12	16.97	ENSMUST00000099462	-	80464110	1265	TGACGTCA	CRE	Half CRE	no
chr10	80714762	80716587	1826	80716053	99	101.45	12.87	ENSMUST00000119547	+	80715679	374	No	No	Half CRE	yes
chr11	75344414	75346396	1983	75345561	99	106.12	6.01	ENSMUST00000100839	+	75345772	-211	No	No	No	yes
chr11	100800257	100801720	1464	100801082	99	209.96	11.06	ENSMUST00000103114	-	100800718	-364	TGACGTCA	CRE	Half CRE	yes
chr11	101526351	101527532	1182	101526813	99	238.46	16.35	ENSMUST00000039388	+	101526874	-61	TGACGTCA	CRE	Half CRE	yes
chr12	17355064	17355679	616	17355256	99	452.51	22.7	ENSMUST00000046011	+	17355263	-7	No	No	Half CRE	yes
chr12	40425779	40426965	1187	40426233	99	274.94	13.1	no_match				No	CRE	Half CRE	no
chr12	109571770	109573222	1453	109572504	99	191.66	8.78	ENSMUST00000021684	+	109572586	-82	No	No	Half CRE	yes
chr13	38128530	38129366	837	38128837	99	371.88	12.32	ENSMUST00000110233	-	38128792	-45	No	CRE	Half CRE	yes
chr13	63916179	63917219	1041	63916672	99	340.48	14.87	ENSMUST00000109778	+	63916641	31	No	No	Half CRE	yes
chr14	69954829	69955765	937	69955241	99	316.01	19.04	ENSMUST00000064831	+	69955241	0	No	CRE	Half CRE	yes
chr15	36103078	36104083	1006	36103749	99	332.83	22.32	ENSMUST00000057177	+	36103854	-105	No	No	Half CRE	yes
chr15	76341687	76343274	1588	76342527	99	164.39	7.57	ENSMUST00000023214	-	76342248	-279	No	CRE	Half CRE	yes
chr16	77013439	77014838	1400	77013814	99	185.8	7.57	ENSMUST00000023580	+	77014313	-499	No	No	Half CRE	yes
chr16	90283080	90285288	2209	90284680	99	112.11	5.15	ENSMUST00000039280	-	90284670	-10	No	CRE	Half CRE	yes
chr17	35978059	35978935	877	35978354	99	364.65	17.39	ENSMUST00000082337	+	35981379	-3025	No	No	Half CRE	yes
chr17	56855846	56857720	1875	56856442	99	132.06	9.09	ENSMUST00000067931	-	56856400	-42	TGACGTCA	CRE	Half CRE	yes
chr19	38910726	38912243	1518	38911003	99	186.5	8.62	ENSMUST00000037302	+	38911068	-65	No	No	Half CRE	yes
chr2	29790542	29791270	729	29790899	99	391.68	19.51	ENSMUST00000019859	+	29790976	-77	No	No	Half CRE	yes
chr2	30060836	30061930	1095	30061368	99	247.52	11.43	ENSMUST00000044038	-	30061367	-1	No	CRE	Half CRE	yes
chr2	90729538	90730698	1161	90729888	99	265.02	9.32	ENSMUST00000036860	+	90726014	3874	No	No	No	yes
chr2	126501007	126502381	1375	126501547	99	131.18	8.09	ENSMUST00000089745	-	126501328	-219	No	CRE	Half CRE	yes
chr2	152604525	152605281	757	152605005	99	334.84	14.08	ENSMUST00000089053	-	152656402	51397	No	CRE	No	yes
chr3	40548630	40550062	1433	40549260	99	200.63	6.99	ENSMUST00000077083	+	40549514	-254	No	No	Half CRE	yes
chr4	126698315	126700103	1789	126699667	99	151.07	5.68	ENSMUST00000030623	+	126698578	1089	TGACGTCA	CRE	Half CRE	yes
chr4	133484371	133485308	938	133484710	99	332.54	26.57	no_match				TGACGTCA	CRE	Half CRE	yes
chr4	135866243	135867709	1467	135866801	99	201.43	9.97	ENSMUST00000105850	+	135866882	-81	No	No	Half CRE	yes
chr4	147412375	147413817	1443	147413066	99	208.9	12.07	ENSMUST00000097788	+	147413191	-125	No	No	Half CRE	yes
chr5	34278531	34279433	903	34279134	99	351.49	19.98	ENSMUST00000030993	-	34278921	-213	No	No	No	yes
chr5	34529562	34531116	1555	34530401	99	167.85	7.13	ENSMUST00000119171	-	34530369	-32	No	No	No	yes
chr5	38952444	38953463	1020	38953074	99	231.47	13.48	ENSMUST00000005234	-	38952941	-133	No	CRE	Half CRE	yes
chr5	76612403	76613697	1295	76612887	99	215.65	14.03	ENSMUST00000031144	+	76612974	-87	No	CRE	Half CRE	yes
chr6	38482906	38484201	1296	38483709	99	173.63	7.99	ENSMUST00000019833	+	38484840	-1131	No	CRE	Half CRE	yes
chr7	6106611	6108031	1421	6107422	99	205.63	7.44	ENSMUST00000049805	-	6107540	118	No	No	Half CRE	yes
chr7	20213482	20215332	1851	20214886	99	144.5	16.38	ENSMUST00000094762	-	20214787	-99	TGACGTCA	CRE	Half CRE	yes
chr7	30302985	30304974	1990	30304765	99	113.24	6.99	no_match				No	No	Half CRE	yes
chr7	38892210	38893368	1159	38892785	99	265.57	13.59	ENSMUST00000108023	-	38892496	-289	No	No	Half CRE	yes
chr7	51808483	51809621	1139	51809337	99	265.67	17.18	ENSMUST00000073488	-	51809318	-19	No	No	Half CRE	yes
chr7	133792178	133793459	1282	133792818	99	242.07	15.55	ENSMUST00000032956	+	133792827	-9	No	No	Half CRE	yes
chr7	149246149	149247480	1332	149247012	99	224.96	15.28	ENSMUST00000084418	-	149246939	-73	No	No	Half CRE	yes
chr8	93657393	93658383	991	93658079	99	322.72	11.46	ENSMUST00000109609	-	93657922	-157	No	No	Half CRE	yes
chr9	20325380	20326381	1002	20325879	99	331.08	20.48	ENSMUST00000068296	-	20325861	-18	TGACGTCA	CRE	Half CRE	yes
chr9	78328570	78330071	1502	78329500	99	219.05	9.96	ENSMUST00000042235	-	78329478	-22	No	CRE	Half CRE	yes
chr9	108462270	108463211	942	108462733	99	325.35	21.2	ENSMUST00000081111	+	108462799	-66	No	CRE	Half CRE	yes
chr1	26743986	26744648	663	26744351	98	343.84	14.35	ENSMUST00000097801	-	26744305	-46	No	No	No	yes
chr1	133423512	133425135	1624	133424349	98	133.35	4.89	ENSMUST00000068613	+	133424563	-214	No	CRE	Half CRE	yes
chr1	162964424	162965745	1322	162965252	98	230.02	14.88	ENSMUST00000065709	+	162965296	-44	TGACGTCA	CRE	Half CRE	yes
chr10	19627041	19627644	604	19627485	98	469.29	15.64	ENSMUST00000020182	-	19627468	-17	No	No	Half CRE	yes
chr10	79603807	79604404	598	79604183	98	317.88	13.42	ENSMUST00000105367	+	79604201	-18	TGACGTCA	CRE	Half CRE	no
chr10	85334436	85335170	735	85334574	98	442.53	24.84	ENSMUST00000001836	+	85334609	-35	TGACGTCA	CRE	Half CRE	yes
chr10	122422263	122423651	1389	122422513	98	212.56	6.38	ENSMUST00000083472	-	122422780	267	No	No	No	yes
chr11	4086188	4087449	1262	4086685	98	218.28	10.71	ENSMUST00000041042	+	4086791	-106	No	No	Half CRE	yes
chr11	77977944	77979349	1406	77978638	98	196.38	12.98	ENSMUST00000017530	-	77979037	399	TGACGTCA	CRE	Half CRE	yes
chr11	119959709	119961073	1365	119960612	98	228.55	7.03	ENSMUST00000106223	+	119960250	362	No	No	Half CRE	yes
chr12	103981182	103982439	1258	103981894	98	219.22	18.46	ENSMUST00000057416	+	103981969	-75	TGACGTCA	CRE	Half CRE	yes
chr13	8994507	8995933	1427	8995390	98	209.87	12.99	ENSMUST00000021574	-	8995263	-127	TGACGTCA	CRE	Half CRE	yes
[truncated: 5,070 more rows]
