# Supplementary material for: Cell-specific occupancy of an extended repertoire of CREM and CREB binding loci in male germ cells
Source: BMC Genomics. 2010 Sep 29;11:530. doi: 10.1186/1471-2164-11-530 (PMC3091680; doi:10.1186/1471-2164-11-530)
Supplement: Additional file 4 — Table S2: MiRNAs that are targets of CREM in mouse male haploid germ cells. Excel table of CREM bound miRNAs in haploid cells. Layout is essentially as in Table 1. [file 1471-2164-11-530-S4.XLS]

## Sheet: miRNA CREM Loci
Chr	miRNA Start	miRNA End	Strand	Accession Number	ID	Cluster start	Cluster end	Cluster length	Cluster summit position	# Reads	-10*log10(pvalue)	fold_enrichment	Full CRE no mism	CRE with 0 or 1 mism	Half CRE	Bound by CREB	H3K4Me3
chr2	122466539	122466617	+	MI0005482	mmu-mir-147	122462301	122463218	918	122462649	61	133.44	13.64	No	CRE	No	no	yes
chr2	180628745	180628812	+	MI0000150	mmu-mir-124-3	180627359	180628533	1175	180627794	72	84.37	10.64	TGACGTCA	CRE	Half CRE	no	yes
chr3	89031038	89031120	-	MI0005521	mmu-mir-92b	89031000	89032433	1434	89031455	88	135.98	9.16	No	No	Half CRE	no	yes
chr3	121996503	121996621	-	MI0004605	mmu-mir-760	121995833	121997189	1357	121996721	92	187.1	6.32	No	No	Half CRE	no	yes
chr3	138189385	138189449	+	MI0009952	mmu-mir-1956	138189891	138191298	1408	138190418	84	93.85	4.76	No	No	Half CRE	no	yes
chr4	40669950	40670028	+	MI0000250	mmu-mir-207	40669188	40670227	1040	40669530	76	229.25	13.37	No	No	Half CRE	no	yes
chr5	137467303	137467411	+	MI0004686	mmu-mir-702	137462431	137463216	786	137462771	43	108.61	10.31	No	CRE	Half CRE	no	yes
chr5	139845604	139845699	-	MI0000621	mmu-mir-339	139848009	139848533	525	139848233	52	239.78	17.24	No	No	Half CRE	no	yes
chr6	119984246	119984329	-	MI0004690	mmu-mir-706	119986775	119989230	2456	119988867	113	83.47	5.28	No	No	Half CRE	yes	yes
chr7	19971992	19972066	+	MI0005494	mmu-mir-343	19967057	19968017	961	19967393	43	118.92	7.15	No	No	Half CRE	no	yes
chr7	52105069	52105141	+	MI0004691	mmu-mir-707	52103879	52106063	2185	52105327	159	156.27	8.86	No	CRE	Half CRE	no	yes
chr7	86650150	86650239	+	MI0000721	mmu-mir-9-3	86649311	86650409	1099	86649790	85	179.99	14.54	TGACGTCA	CRE	Half CRE	no	yes
chr8	126546541	126546622	+	MI0009964	mmu-mir-1967	126544231	126545706	1476	126545332	119	205.36	11.49	No	CRE	Half CRE	no	yes
chr9	21417888	21418020	-	MI0009967	mmu-mir-1946b	21420200	21421333	1134	21420533	66	182.42	6.27	No	No	No	no	yes
chr9	50911139	50911215	-	MI0000403	mmu-mir-34c	50911076	50912631	1556	50911524	66	68.76	4.67	No	No	Half CRE	no	yes
chr9	50911667	50911750	-	MI0000404	mmu-mir-34b	50911076	50912631	1556	50911524	66	68.76	4.67	No	No	Half CRE	no	yes
chr10	80291542	80291615	+	MI0009993	mmu-mir-1982	80288698	80289962	1265	80289068	226	560.13	12.38	No	CRE	Half CRE	yes	yes
chr10	92625530	92625648	+	MI0009920	mmu-mir-1931	92622961	92624764	1804	92623387	71	102.69	7.6	No	No	Half CRE	no	yes
chr10	122422696	122422780	-	MI0000138	mmu-let-7i	122422263	122423651	1389	122422513	98	212.56	6.38	No	No	No	no	yes
chr10	127522342	127522450	+	MI0004634	mmu-mir-677	127519788	127520846	1059	127520066	67	189.78	9.12	No	No	Half CRE	yes	yes
chr11	69476545	69476627	+	MI0009923	mmu-mir-1934	69475655	69476574	920	69476222	58	216.54	11.09	No	No	Half CRE	no	yes
chr11	74986890	74986980	+	MI0000696	mmu-mir-212	74985226	74987708	2483	74987168	316	225.79	7.42	TGACGTCA	CRE	Half CRE	yes	yes
chr11	74987184	74987249	+	MI0000158	mmu-mir-132	74985226	74987708	2483	74987168	316	225.79	7.42	TGACGTCA	CRE	Half CRE	yes	yes
chr11	75277218	75277312	+	MI0000570	mmu-mir-22	75274548	75275992	1445	75275101	112	166.17	8.89	No	CRE	Half CRE	yes	yes
chr11	76891566	76891674	-	MI0004637	mmu-mir-423	76891307	76892333	1027	76891927	94	276.87	18.8	No	No	Half CRE	yes	yes
chr11	86926506	86926591	+	MI0000401	mmu-mir-301a	86922037	86923142	1106	86922704	43	104.06	8.12	No	No	No	yes	yes
chr12	40949299	40949398	-	MI0009927	mmu-mir-1938	40948653	40950315	1663	40949808	157	280.21	10.66	No	CRE	Half CRE	yes	yes
chr13	113826191	113826299	+	MI0004645	mmu-mir-449c	113824905	113825753	849	113825329	56	175.74	10.57	TGACGTCA	CRE	Half CRE	no	yes
chr13	113827627	113827706	+	MI0005547	mmu-mir-449b	113824905	113825753	849	113825329	56	175.74	10.57	TGACGTCA	CRE	Half CRE	no	yes
chr13	113827742	113827832	+	MI0001649	mmu-mir-449a	113824905	113825753	849	113825329	56	175.74	10.57	TGACGTCA	CRE	Half CRE	no	yes
chr14	51427159	51427267	-	MI0004649	mmu-mir-685	51427118	51427900	783	51427599	83	322.82	18.55	No	CRE	Half CRE	no	yes
chr14	55235514	55235622	-	MI0004650	mmu-mir-686	55236723	55237290	568	55236885	51	226.5	20.48	No	CRE	Half CRE	no	yes
chr14	70843317	70843398	+	MI0000704	mmu-mir-320	70842541	70843665	1125	70843290	86	246.11	12.29	No	CRE	Half CRE	no	yes
chr14	115442893	115442976	+	MI0000687	mmu-mir-17	115439494	115441613	2120	115440774	93	107.77	5.3	No	No	No	no	yes
chr14	115443073	115443168	+	MI0000567	mmu-mir-18a	115439494	115441613	2120	115440774	93	107.77	5.3	No	No	No	no	yes
chr14	115443222	115443303	+	MI0000688	mmu-mir-19a	115439494	115441613	2120	115440774	93	107.77	5.3	No	No	No	no	yes
chr14	115443379	115443485	+	MI0000568	mmu-mir-20a	115439494	115441613	2120	115440774	93	107.77	5.3	No	No	No	no	yes
chr14	115443527	115443613	+	MI0000718	mmu-mir-19b-1	115439494	115441613	2120	115440774	93	107.77	5.3	No	No	No	no	yes
chr14	115443649	115443728	+	MI0000719	mmu-mir-92a-1	115439494	115441613	2120	115440774	93	107.77	5.3	No	No	No	no	yes
chr15	79913281	79913354	-	MI0009933	mmu-mir-1944	79913424	79914224	801	79913842	73	300.53	18.45	No	No	Half CRE	yes	yes
chr16	11144133	11144241	+	MI0004655	mmu-mir-689-2	11144085	11144502	418	11144228	49	288.83	24.81	No	No	Half CRE	yes	no
chr16	11254461	11254538	-	MI0009934	mmu-mir-1945	11254113	11254913	801	11254541	48	114.58	10.06	No	No	Half CRE	yes	yes
chr16	14159719	14159785	+	MI0003491	mmu-mir-484	14158780	14160194	1415	14159699	67	149.57	11.26	No	CRE	Half CRE	yes	yes
chr17	36054834	36054914	+	MI0008326	mmu-mir-1894	36052519	36055146	2628	36053390	217	150.58	7.28	No	CRE	Half CRE	yes	yes
chr18	6490562	6490644	-	MI0008327	mmu-mir-1893	6489737	6491385	1649	6490449	89	164.26	6.97	No	No	Half CRE	no	yes
chr17	34161928	34162037	-	MI0000702	mmu-mir-219-1	34160846	34162490	1645	34161608	170	251.99	13.56	No	CRE	Half CRE	yes	yes
