# Supplementary material for: Cell-specific occupancy of an extended repertoire of CREM and CREB binding loci in male germ cells
Source: BMC Genomics. 2010 Sep 29;11:530. doi: 10.1186/1471-2164-11-530 (PMC3091680; doi:10.1186/1471-2164-11-530)
Supplement: Additional file 6 — Table S3: CREB bound loci in GC1 cells. Excel table of binding sites. Page 1 shows annotation of bound loci to RefSeq genes. Page 2 shows annotation of bound loci to Ensembl transcripts. Layout is as in Table S1. [file 1471-2164-11-530-S6.XLS]

## Sheet: CREB-bound-RefSeq
Chr	start	end	length	Peak Summit pos	# reads	-10*log10(pvalue)	fold_enrichment	gene_ID_RefSeq	MGI_gene_symbol	start_position	TSS_distance	Full CRE	CRE with 0 or 1 mismatch	Half CRE	H3K4Me3
chr19	4989004	4989322	319	4989176	202	1520.59	35.85	NM_153553	Npas4	4989971	795	No	No	Half CRE	no
chr17	15115427	15116092	666	15115824	178	783.14	26.71	NM_001123370	9030025P20Rik	15115827	-3	No	No	No	no
chr15	72398971	72399271	301	72399156	175	1440.45	46.72	no_match				No	CRE	No	no
chr9	21754762	21755090	329	21754970	165	1259.92	45.09	NM_144935	BC018242	21742717	12253	No	CRE	No	no
chr2	32873568	32873881	314	32873754	158	1262.73	44.83	NM_178888	Garnl3	32942724	68970	No	No	Half CRE	no
chr15	84659927	84660239	313	84660034	140	1105.63	42.59	NM_001081166	Phf21b	84686479	26445	No	No	No	no
chr15	72520253	72520515	263	72520399	140	1164.67	40.87	NM_029640	Trappc9	72886240	365841	No	No	No	no
chr2	33946096	33946398	303	33946291	128	1030.82	50.2	no_match				No	No	No	no
chr4	139814911	139815221	311	139815014	123	977.16	31.56	no_match				No	No	No	no
chr15	76352507	76352826	320	76352696	118	803.42	38.58	NM_130893	Scrt1	76352559	-137	No	No	Half CRE	yes
chr13	55072303	55072478	176	55072418	113	1119.96	52.05	NM_153131	Unc5a	55050792	21626	No	No	No	no
chr17	30713126	30713664	539	30713453	108	575.31	25.34	NM_172618	Btbd9	30713232	-221	No	CRE	Half CRE	yes
chr7	6362820	6363142	323	6362999	107	817.65	44.44	NM_001134752	LOC100042450	6367885	-4886	No	No	Half CRE	no
chr5	28063754	28064043	290	28063852	98	758.78	46.06	NM_018878	Paxip1	28117879	54027	No	No	No	no
chr8	14072568	14072899	332	14072737	95	731.53	42.42	NM_001034862	Erich1	14090327	17590	No	No	No	no
chr2	157739145	157739469	325	157739292	91	636.78	36.36	NM_198627	Vstm2l	157740388	-1096	No	No	No	no
chr11	55421341	55421521	181	55421437	90	882.78	51.22	NM_020492	Glra1	55421292	-145	No	No	Half CRE	no
chr15	88953406	88953814	409	88953597	84	547.11	40.79	NM_001163319	Tubgcp6	88953580	-17	No	CRE	Half CRE	yes
chr2	181653045	181653593	549	181653429	83	270.91	13.82	no_match				No	CRE	No	yes
chr15	77950198	77950519	322	77950353	83	616.76	31.08	NM_007583	Cacng2	77949710	-643	No	No	No	no
chr19	55173873	55174096	224	55173984	81	705.27	46.19	NM_008149	Gpam	55173937	-47	No	CRE	Half CRE	yes
chr19	10477680	10477904	225	10477794	80	669.25	37.05	NM_173067	Syt7	10463579	14215	No	No	No	no
chr11	118446162	118446409	248	118446341	78	657.88	47.57	NM_001024931	D11Bwg0517e	118770886	324545	No	No	Half CRE	no
chr18	25826566	25826896	331	25826758	76	578.02	37.33	NM_001146293	Brunol4	25912484	85726	No	CRE	Half CRE	no
chr2	156502739	156502941	203	156502829	76	713.95	52.35	NM_146128	Dlgap4	156439440	63389	No	CRE	No	no
chr17	3084103	3084635	533	3084452	75	203.9	9.01	NR_003519	Pisd-ps2	3084183	-269	No	CRE	Half CRE	yes
chr4	136480482	136480764	283	136480631	75	607.68	46.42	NM_007939	Epha8	136512731	32100	No	No	No	no
chr5	112771912	112772205	294	112772077	68	511.91	30.59	NM_027323	Srrd	112772060	-17	TGACGTCA	CRE	Half CRE	yes
chr17	46783069	46783345	277	46783184	68	580.92	48.74	NM_025302	Mrpl2	46783196	-12	No	No	Half CRE	yes
chr19	46150162	46150568	407	46150416	67	410.12	23.77	NM_001039351	Nolc1	46150352	64	No	CRE	Half CRE	yes
chr5	114222566	114222918	353	114222773	67	436.27	37.22	NM_025526	Iscu	114222820	-47	No	CRE	Half CRE	yes
chr4	152173605	152173925	321	152173723	67	520.38	29.49	no_match				No	No	Half CRE	no
chr8	87471122	87471337	216	87471248	67	634.42	53.27	NM_144929	Rtbdn	87470889	359	No	No	No	no
chr5	33780888	33781231	344	33781012	65	440.06	39.79	no_match				No	No	Half CRE	no
chr19	4163231	4163463	233	4163326	65	556.17	37.07	NM_021485	Rps6kb2	4163245	-81	No	No	Half CRE	yes
chr15	91736771	91737504	734	91737332	64	269.83	14.79	NM_207243	Muc19	91668756	68576	No	No	No	no
chr7	25144344	25144656	313	25144493	64	503.39	45.41	no_match				No	No	Half CRE	no
chr5	34279024	34279292	269	34279156	64	467.76	36.06	NM_011914	Whsc2	34278907	-249	No	No	No	yes
chr19	5041200	5041634	435	5041335	62	381.2	39.96	NM_134155	Brms1	5041403	-68	No	CRE	Half CRE	yes
chr7	52973261	52973516	256	52973382	62	517.85	36.69	NM_009077	Rpl18	52973440	-58	TGACGTCA	CRE	Half CRE	yes
chr10	52249010	52250013	1004	52249737	61	72.04	6.01	no_match				No	No	Half CRE	no
chr2	38273596	38273796	201	38273680	61	588.42	53.57	no_match				No	No	No	no
chr5	113147694	113147963	270	113147861	60	474.1	40.68	NM_028901	Myo18b	113308477	160616	No	CRE	Half CRE	no
chr8	19784359	19785206	848	19784622	59	126.64	10.78	no_match				No	No	Half CRE	yes
chr5	121528562	121528830	269	121528749	58	477.73	49.45	no_match				No	CRE	Half CRE	no
chr2	172066638	172066853	216	172066742	58	568.44	56.09	no_match				No	No	No	no
chr4	133576634	133576825	192	133576746	58	563.05	57.13	NM_145833	Lin28	133574731	-2015	No	No	No	no
chr5	37139827	37140109	283	37139953	57	431.51	33.72	NM_133724	Cno	37139918	-35	No	CRE	Half CRE	yes
chr14	65187473	65187728	256	65187609	56	497.48	50.44	no_match				No	No	No	no
chr1	91925038	91925242	205	91925137	56	517.33	49.45	no_match				No	No	No	no
chr16	11144044	11144264	221	11144106	55	518.8	37.83	NM_145931	Zc3h7a	11176486	32380	No	No	Half CRE	no
chr6	48071198	48071409	212	48071309	55	510.18	37.88	no_match				No	No	No	no
chr11	103782072	103782261	190	103782170	55	535.59	46.62	NM_008740	Nsf	103815370	33200	No	No	Half CRE	no
chr15	98398017	98398481	465	98398130	54	317.44	25.45	NM_009833	Ccnt1	98398067	-63	No	CRE	Half CRE	yes
chr9	108729197	108729524	328	108729434	54	386.51	32.97	NM_080437	Celsr3	108728650	784	No	No	No	no
chr15	73906461	73906712	252	73906581	54	472.21	51.18	no_match				No	No	Half CRE	no
chr1	84960168	84961149	982	84960497	53	46.45	5.85	no_match				No	No	Half CRE	no
chr19	5609629	5610367	739	5610076	53	191.73	22.48	NM_178637	Kat5	5610029	-47	No	CRE	Half CRE	yes
chr9	35018371	35018862	492	35018530	53	340.68	24.48	NM_172291	Foxred1	35018510	-20	No	No	Half CRE	yes
chr19	8810185	8810589	405	8810292	53	353.15	38.16	NM_134139	Wdr74	8810328	-36	No	CRE	Half CRE	yes
chr19	6084745	6085081	337	6084975	53	355.16	26.92	NM_024231	Zfpl1	6084891	-84	No	CRE	Half CRE	yes
chr8	19724349	19724887	539	19724505	52	93.65	4.73	no_match				No	CRE	Half CRE	no
chr5	31593292	31593736	445	31593498	52	282.47	24.98	NM_026298	Ift172	31593487	-11	No	CRE	Half CRE	yes
chr5	114893679	114894092	414	114893798	52	305.15	24.69	NM_029956	Mmab	114894036	238	TGACGTCA	CRE	Half CRE	yes
chr15	75672266	75672588	323	75672357	52	380.69	32.05	NM_172121	Zc3h3	75672338	-19	No	CRE	Half CRE	yes
chr5	69948036	69948321	286	69948188	52	413.21	37.56	NM_172711	Guf1	69948180	8	No	CRE	Half CRE	yes
chr4	147603856	147604070	215	147603987	52	485.52	52.02	no_match				No	No	No	no
chr5	139960328	139960697	370	139960413	51	368.36	23.21	NM_001159908	Zfand2a	139960445	32	TGACGTCA	CRE	Half CRE	yes
chr19	42330351	42330694	344	42330554	51	322.47	35.75	NM_027694	Golga7b	42330228	326	No	No	Half CRE	no
chr19	25035938	25036278	341	25036104	51	389	40.49	NM_146097	Cbwd1	25036048	-56	No	CRE	No	yes
chr2	152858060	152858249	190	152858151	51	478.86	50.23	NM_001011732	Xkr7	152857587	564	No	No	Half CRE	no
chr10	57685712	57686320	609	57685930	50	47.91	5.29	no_match				No	No	No	no
chr17	34973824	34974161	338	34973928	50	329.34	28.98	NM_033613	Dom3z	34973963	-35	No	No	Half CRE	yes
chr9	86916573	86916881	309	86916664	50	417.02	55.47	NM_024195	Cyb5r4	86916863	-199	No	No	Half CRE	yes
chrX	166439962	166440222	261	166440102	50	95.5	6.85	no_match				No	No	Half CRE	no
chr9	90009472	90009720	249	90009610	50	422.01	33.58	NM_001039147	Morf4l1	90009600	-10	No	CRE	Half CRE	yes
chr15	94420227	94420460	234	94420315	50	459.66	42.93	NM_008971	Twf1	94420255	-60	No	CRE	Half CRE	yes
chr5	35917642	35917911	270	35917735	49	393.44	36.63	NM_030208	2310079F23Rik	35917719	-16	No	No	Half CRE	yes
chr5	125029013	125029227	215	125029125	49	464.25	37.77	NM_181410	Gtf2h3	125029179	-54	No	CRE	Half CRE	yes
chr6	55058454	55058645	192	55058523	49	453.68	36.42	NM_009953	Crhr2	55082966	24443	No	No	No	no
chr6	47689922	47690029	108	47689975	49	564.52	64.1	NR_002841	Rn4.5s	47694230	4255	No	CRE	Half CRE	no
chr10	57684061	57684892	832	57684250	48	69.03	6.87	no_match				No	No	No	no
chr5	92787049	92787407	359	92787249	48	352.36	38.46	NM_019494	Cxcl11	92792303	5054	No	CRE	No	no
chr9	20661569	20661831	263	20661771	48	383.85	45.07	no_match				No	No	Half CRE	no
chr5	77334427	77334679	253	77334561	48	407.79	40.74	NM_173765	Aasdh	77334525	-36	TGACGTCA	CRE	Half CRE	yes
chr2	178928490	178928702	213	178928616	48	413.82	35.35	no_match				No	No	No	no
chr11	3073256	3073832	577	3073597	47	40.73	5.51	NM_030207	Sfi1	3093466	19869	No	CRE	No	yes
chr4	154998550	154999094	545	154999005	47	266.43	16.03	NM_007661	Cdc2l1	154998977	28	No	CRE	Half CRE	yes
chr5	24083078	24083587	510	24083377	47	271.95	36.06	NM_013853	Abcf2	24083177	-200	No	CRE	Half CRE	yes
chr1	136351869	136352363	495	136352097	47	258.76	27.92	NM_153128	Klhl12	136352131	-34	TGACGTCA	CRE	Half CRE	yes
chr11	87256611	87256961	351	87256851	47	316.83	36.06	NM_031386	Tex14	87218566	38285	No	No	Half CRE	no
chr12	117519500	117519829	330	117519607	47	354.14	36.06	NM_028731	Esyt2	117519694	-87	No	CRE	Half CRE	yes
chrX	71114774	71114967	194	71114866	47	441.41	39.41	NM_008478	L1cam	71126173	11307	No	No	Half CRE	no
chr19	12039861	12040369	509	12040175	46	236.51	14.79	NM_001033174	Osbp	12040333	-158	No	No	Half CRE	yes
chr2	181652343	181652776	434	181652423	46	104.74	11.67	no_match				No	No	No	yes
chr1	85077401	85077818	418	85077469	46	135.19	11.2	no_match				No	No	No	no
chr14	56300462	56300868	407	56300726	46	303.85	25.76	NM_145705	Tinf2	56300654	-72	TGACGTCA	CRE	Half CRE	yes
chr4	155078984	155079312	329	155079184	46	327.51	31.53	NM_026899	Ssu72	155078923	261	TGACGTCA	CRE	Half CRE	yes
chr15	81230412	81230733	322	81230505	46	344.29	42.17	NM_177310	Xpnpep3	81230617	-112	TGACGTCA	CRE	Half CRE	yes
chr6	91390803	91391080	278	91390956	46	386.05	45.36	no_match				TGACGTCA	CRE	Half CRE	yes
chr8	126473097	126473351	255	126473207	46	413.89	51.92	NM_172288	Nup133	126473165	-42	TGACGTCA	CRE	Half CRE	yes
chr1	92499911	92500128	218	92500026	46	429.35	40.95	NM_133805	Cops8	92499999	27	No	CRE	Half CRE	yes
chr15	83916879	83917053	175	83916984	46	388.79	34.75	NM_013873	Sult4a1	83936184	19200	No	CRE	Half CRE	no
chr10	57909383	57909827	445	57909612	45	294.48	32.05	NM_011240	Ranbp2	57909599	13	No	No	Half CRE	yes
chr8	3621241	3621624	384	3621315	45	307.51	33.22	NM_026156	Xab2	3621296	-19	TGACGTCA	CRE	Half CRE	yes
chr19	53388643	53388982	340	53388816	45	304.95	30.53	NM_001008542	Mxi1	53384995	3821	TGACGTCA	CRE	Half CRE	yes
chr11	121215653	121215824	172	121215733	45	451.22	48.92	NM_025793	Wdr45l	121215761	28	No	CRE	Half CRE	yes
chr19	46379046	46379538	493	46379203	44	192.63	20.69	NM_019408	Nfkb2	46380107	-904	No	No	Half CRE	yes
chr11	3068507	3068932	426	3068841	44	59.15	8.96	NM_030207	Sfi1	3093466	24625	No	CRE	No	yes
chrX	166442142	166442561	420	166442466	44	77.04	14.04	no_match				No	No	No	no
chr9	44773521	44773839	319	44773681	44	327.09	36.06	NM_145400	Ube4a	44773683	2	No	CRE	No	yes
chr3	84618319	84618619	301	84618381	44	337.59	32.62	no_match				No	CRE	Half CRE	yes
chr16	3115672	3115942	271	3115741	44	82.43	7.25	no_match				No	CRE	No	no
chr10	77875656	77875905	250	77875799	44	371.44	37.77	NM_010925	Rrp1	77875788	-11	No	CRE	Half CRE	yes
chr14	37829154	37829403	250	37829287	44	399.87	52.08	no_match				No	CRE	No	no
chr2	118982643	118982838	196	118982738	44	400.55	36.25	NM_001033136	Fam82a2	118982691	-47	No	CRE	Half CRE	yes
chr10	7512558	7512748	191	7512687	44	442.42	51.92	NM_026141	Ppil4	7512691	-4	No	CRE	Half CRE	yes
chrX	8191510	8191677	168	8191617	44	470.33	66.72	no_match				No	CRE	Half CRE	no
chr19	6057831	6057985	155	6057906	44	485.53	56.91	NM_001160239	Fau	6057892	14	TGACGTCA	CRE	Half CRE	yes
chr15	79518269	79518707	439	79518398	43	246.27	31.53	NM_028792	Josd1	79518302	-96	No	CRE	Half CRE	yes
chr5	137506971	137507210	240	137507090	43	321.94	33.39	NM_001039385	Vgf	137506164	926	No	No	Half CRE	yes
chr11	101413179	101413746	568	101413441	42	195.66	20.49	NM_009764	Brca1	101413269	-172	No	CRE	Half CRE	yes
chr7	109358598	109359092	495	109358958	42	256.9	22.04	NM_022979	Nup98	109358634	-324	TGACGTCA	CRE	Half CRE	yes
chr17	37095372	37095830	459	37095534	42	266.07	31.4	NM_029602	1700022C21Rik	37095536	-2	TGACGTCA	CRE	Half CRE	yes
chrX	166429971	166430243	273	166430023	42	104.38	11.77	NM_183151	Mid1	166317553	112470	No	No	Half CRE	no
chr4	127297143	127297398	256	127297291	42	374.03	55.24	no_match				No	No	Half CRE	no
chr2	31829780	31830029	250	31829950	42	367.3	50	NM_172268	Nup214	31829969	-19	TGACGTCA	CRE	Half CRE	yes
chr2	112295047	112295236	190	112295152	42	430.93	50.17	NM_133749	2900064A13Rik	112295181	-29	No	CRE	Half CRE	yes
chr1	197067750	197068080	331	197067800	41	297.39	34.47	no_match				No	No	No	yes
chr4	155233475	155233758	284	155233620	41	296.77	32.57	NM_031872	Tas1r3	155237462	3842	No	No	No	no
chr3	127256114	127256497	384	127256256	40	281.97	28.64	NM_138593	Larp7	127256267	11	TGACGTCA	CRE	Half CRE	yes
chr17	36368192	36368550	359	36368244	40	258.86	33.16	no_match				No	No	No	yes
chr4	120887620	120887850	231	120887786	40	366.38	49.1	no_match				No	No	Half CRE	yes
chr1	75475776	75476225	450	75476067	39	216.77	23.62	NM_177056	Tmem198	75476106	-39	TGACGTCA	CRE	Half CRE	yes
chr15	38448901	38449345	445	38449064	39	203.34	24.42	NM_001102458	Azin1	38449021	-43	TGACGTCA	CRE	Half CRE	yes
chr11	97643568	97643970	403	97643817	39	257.22	37.28	NM_022891	Rpl23	97643753	-64	No	CRE	Half CRE	yes
chrX	166434926	166435240	315	166435098	39	53.85	5.45	no_match				TGACGTCA	CRE	Half CRE	yes
chr6	50516484	50516796	313	50516745	39	294.15	28.85	NR_015581	5430402O13Rik	50516641	104	TGACGTCA	CRE	Half CRE	yes
chr4	56815000	56815272	273	56815178	39	309.86	35.13	NM_001081420	BC026590	56815200	-22	TGACGTCA	CRE	Half CRE	yes
chr5	48763492	48763756	265	48763592	39	331.11	42.96	NM_025755	Pacrgl	48763630	-38	TGACGTCA	CRE	Half CRE	yes
chr4	126354724	126354981	258	126354884	39	332.05	46.07	NM_011970	Psmb2	126354886	-2	TGACGTCA	CRE	Half CRE	yes
chr11	68821851	68822095	245	68821971	39	333.82	44.23	NM_001159519	Pfas	68821962	-9	No	No	Half CRE	yes
chr8	88949389	88949616	228	88949472	39	342.35	52.79	no_match				No	No	No	no
chr8	19713786	19714345	560	19713936	38	80.59	6.46	no_match				No	No	Half CRE	no
chr15	89185933	89186341	409	89186139	38	224.7	32.62	NM_001115132	Ncaph2	89186152	-13	TGACGTCA	CRE	Half CRE	yes
chr17	27976921	27977212	292	27977027	38	321.51	64.1	NM_011432	Snrpc	27977031	-4	No	No	Half CRE	yes
chr17	25321348	25321622	275	25321507	38	291.28	35.61	no_match				No	No	Half CRE	yes
chr4	118219658	118219930	273	118219706	38	281.25	26.53	NM_172383	Tmem125	118216331	-3375	No	No	No	no
chr19	29881035	29881249	215	29881132	38	339.37	45.25	NM_177721	Ranbp6	29887443	6311	No	CRE	No	yes
chr11	118902161	118902654	494	118902497	37	176.2	15.76	NM_013926	Cbx8	118902227	-270	TGACGTCA	CRE	Half CRE	yes
chrY	2887738	2888166	429	2887827	37	95.25	15.41	no_match				No	CRE	Half CRE	no
chr2	25187936	25188274	339	25188102	37	275.99	40.6	NR_027448	AA543186	25188091	-11	No	CRE	Half CRE	yes
chr17	56017800	56018103	304	56017904	37	246.55	37.83	NM_144546	Zfp119	56018195	291	TGACGTCA	CRE	Half CRE	yes
chr15	78707469	78707759	291	78707661	37	243.59	17.75	NM_145929	Gga1	78707619	42	No	CRE	Half CRE	yes
chr14	64300433	64300665	233	64300540	37	352.3	52.88	no_match				No	No	No	no
chr13	46823290	46823520	231	46823371	37	315.71	41.48	NM_175749	Nup153	46823218	-153	No	No	Half CRE	yes
chr9	66155244	66155467	224	66155369	37	358.5	52.88	no_match				No	No	No	no
chr4	147278929	147279114	186	147278995	37	302.47	30.66	NM_133201	Mfn2	147278928	-67	No	CRE	Half CRE	yes
chr8	19759829	19759994	166	19759880	37	164.87	16.11	no_match				No	No	No	no
chr10	52248472	52248992	521	52248632	36	59.9	7.4	no_match				No	No	No	no
chr2	120434989	120435428	440	120435162	36	226.96	23.5	NM_025475	Haus2	120435171	-9	No	CRE	Half CRE	yes
chr19	8815825	8816260	436	8815941	36	207.62	29.59	NM_019829	Stx5a	8816309	-368	No	No	Half CRE	yes
chr15	44259339	44259769	431	44259658	36	229.94	19.23	NM_175009	Eny2	44259656	2	No	No	Half CRE	yes
chr8	72826326	72826712	387	72826437	36	274.42	38.98	NM_001024922	Ddx49	72826351	-86	TGACGTCA	CRE	Half CRE	yes
chr10	59907954	59908269	316	59908088	36	251.29	29.03	NM_023370	Cdh23	60159238	251150	No	No	No	no
chr17	27957538	27957773	236	27957714	36	306.43	37.28	NM_001033279	D17Wsu92e	27957487	-227	TGACGTCA	CRE	Half CRE	yes
chr11	59761619	59761848	230	59761729	36	287.57	35.43	NM_138675	Med9	59761715	14	No	No	Half CRE	yes
chr17	56381502	56381718	217	56381616	36	328.73	41.81	no_match				No	No	No	no
chr6	113481579	113481789	211	113481657	36	317.31	33.94	NM_001033244	Fancd2	113481678	-21	No	CRE	Half CRE	yes
chr5	121995865	121996053	189	121995983	36	353.22	44.87	NM_010765	Mapkapk5	121995901	-82	No	CRE	Half CRE	yes
chr1	85105928	85106651	724	85106206	35	51.38	6.23	NM_213615	A530032D15Rik	85106428	222	No	No	No	no
chr1	85108266	85108911	646	85108498	35	47.06	5.3	NM_213615	A530032D15Rik	85106428	-2070	No	No	No	no
chr15	100382187	100382653	467	100382516	35	221.94	30.49	NM_033476	Tcfcp2	100382378	-138	No	No	Half CRE	yes
chr16	98183423	98183886	464	98183779	35	226.31	31.25	NM_001081684	Zfp295	98183786	7	TGACGTCA	CRE	Half CRE	yes
chr5	24728591	24729016	426	24728687	35	193.98	22.73	NM_144908	Galnt11	24728710	-23	TGACGTCA	CRE	Half CRE	yes
chr5	124482132	124482496	365	124482360	35	225.89	28.28	NM_177876	Vps37b	124482269	-91	TGACGTCA	CRE	Half CRE	yes
chr2	98170245	98170575	331	98170328	35	239.72	28.28	no_match				No	CRE	Half CRE	no
chr6	121423141	121423380	240	121423277	35	283.23	35.13	NM_001033354	Iqsec3	121423696	419	No	No	Half CRE	no
chr15	102348101	102348590	490	102348526	34	166.79	22.73	NM_009319	Tarbp2	102348676	-150	No	No	Half CRE	yes
chr1	187186586	187186957	372	187186862	34	257.83	31.19	NM_029735	Eprs	187186973	-111	No	CRE	Half CRE	yes
chr6	137683459	137683809	351	137683645	34	258.6	36.98	NM_011499	Strap	137683602	43	No	CRE	Half CRE	yes
chr17	13498821	13499111	291	13499062	34	285.12	34.52	NM_009340	Tcp10a	13254056	245006	No	No	No	no
chr11	6191437	6191710	274	6191559	34	261.33	37.28	NM_010956	Ogdh	6191599	-40	TGACGTCA	CRE	Half CRE	yes
chr8	124999889	125000154	266	125000019	34	277.55	25.64	NM_153775	2310061F22Rik	125000042	-23	No	CRE	Half CRE	yes
chr2	136539956	136540174	219	136540060	34	329.73	43.02	NM_011428	Snap25	136539185	875	No	No	No	no
chr11	97627854	97628049	196	97627931	34	321.31	44.87	NM_026186	Ccdc49	97627870	-61	No	No	Half CRE	yes
chr4	130671266	130671450	185	130671381	34	350.49	59.17	no_match				No	CRE	Half CRE	no
chr17	34161149	34161699	551	34161611	33	151.03	20.34	NM_009066	Ring1	34161625	14	No	CRE	Half CRE	yes
chr8	19729667	19730198	532	19729908	33	40.29	5	no_match				No	No	No	no
chr15	99555638	99556095	458	99555913	33	174.27	27.74	NM_183256	2310016M24Rik	99556048	-135	No	CRE	Half CRE	yes
chr15	8049112	8049436	325	8049218	33	254.57	38.46	NM_001081402	Wdr70	8049209	-9	No	CRE	Half CRE	yes
chr15	76540900	76541223	324	76541062	33	205.03	29.84	NM_145471	Lrrc14	76541169	-107	No	CRE	Half CRE	yes
chr1	94370336	94370608	273	94370398	33	265.41	41.52	NM_024197	Ndufa10	94370335	-63	TGACGTCA	CRE	Half CRE	yes
chr2	155890764	155891024	261	155890905	33	254.04	38.46	NM_139151	Spag4	155890948	-43	TGACGTCA	CRE	Half CRE	yes
chr15	79285900	79286157	258	79286007	33	258.39	39.25	no_match				TGACGTCA	CRE	Half CRE	yes
chr2	69560731	69560979	249	69560823	33	237.93	26.08	NM_001081086	Ppig	69561144	-321	TGACGTCA	CRE	Half CRE	yes
chr6	25759058	25759304	247	25759234	33	299.62	55.67	NM_133931	Pot1a	25759226	-8	TGACGTCA	CRE	Half CRE	yes
chr11	6428715	6428950	236	6428818	33	270.64	27.47	no_match				TGACGTCA	CRE	Half CRE	yes
chr2	164737188	164737417	230	164737287	33	255.84	32.62	NM_199027	Zfp335	164737250	-37	TGACGTCA	CRE	Half CRE	yes
chr14	64331962	64332169	208	64332043	33	335.37	49.45	no_match				No	CRE	Half CRE	no
chr19	53465147	53465350	204	53465257	33	293.71	36.06	NM_172429	Smndc1	53465063	-194	No	CRE	Half CRE	yes
chr5	74927702	74927886	185	74927810	33	329.56	44.56	NM_001114660	Scfd2	74927774	-36	No	CRE	Half CRE	yes
chr7	52025491	52025666	176	52025601	33	333.21	45.79	NM_133945	Vrk3	52003998	21603	No	No	No	no
chr2	181665917	181666050	134	181665977	33	129.66	9.43	no_match				No	No	No	yes
chr7	12595693	12596191	499	12596074	32	167.61	22.5	no_match				No	No	No	no
chr11	68908259	68908719	461	68908474	32	132.65	14.14	NM_011065	Per1	68912457	-3983	No	CRE	Half CRE	yes
chr11	103559136	103559449	314	103559266	32	211.06	23.58	NM_019650	Gosr2	103559024	-242	TGACGTCA	CRE	Half CRE	yes
chr11	52209734	52210037	304	52209865	32	230.94	30.69	NM_153117	9530068E07Rik	52209929	-64	TGACGTCA	CRE	Half CRE	yes
chr17	53618438	53618724	287	53618574	32	241.35	33.44	NM_025887	Rab5a	53618558	16	TGACGTCA	CRE	Half CRE	yes
chr11	98448482	98448740	259	98448603	32	231.33	29.72	NM_025661	Ormdl3	98448559	-44	TGACGTCA	CRE	Half CRE	yes
chr17	47748334	47748588	255	47748501	32	275.8	40.87	NM_020048	Med20	47748544	-43	No	No	Half CRE	yes
chr8	75016548	75016786	239	75016663	32	284.55	43.27	NM_177766	Slc35e1	75016513	-150	No	No	Half CRE	yes
chr1	152239768	152239997	230	152239937	32	286.4	39.87	NM_133780	Tpr	152239982	-45	No	No	Half CRE	yes
chr16	31948526	31948755	230	31948617	32	265.17	36.06	NR_027897	0610012G03Rik	31948607	-10	No	CRE	Half CRE	yes
chr5	144090794	144091018	225	144090925	32	286.11	41.21	NM_028379	Zdhhc4	144090905	-20	No	CRE	Half CRE	yes
chr17	71948013	71948225	213	71948157	32	284.2	44.87	NR_015549	Trmt61b	71948101	-56	No	CRE	Half CRE	yes
chr8	63966417	63966615	199	63966547	32	306.08	37.52	NM_145595	Cbr4	63966580	-33	No	CRE	Half CRE	yes
chr11	107781502	107781697	196	107781629	32	286.72	44.07	no_match				No	No	No	no
chr11	76057129	76057317	189	76057267	32	291.65	30.05	NM_183263	Rnmtl1	76057237	30	TGACGTCA	CRE	Half CRE	yes
chr18	3005625	3005742	118	3005677	32	157.39	13.8	no_match				No	CRE	No	yes
chr1	84991484	84991952	469	84991629	31	96.67	13.26	no_match				No	No	No	no
chr1	85091995	85092430	436	85092206	31	42.75	4.61	NM_213615	A530032D15Rik	85106428	14222	No	No	No	no
chr11	69571993	69572410	418	69572237	31	161.5	13.99	NM_009089	Polr2a	69571725	-512	No	No	Half CRE	yes
chr6	21899342	21899736	395	21899591	31	170.52	17.81	NM_023626	Ing3	21899614	-23	TGACGTCA	CRE	Half CRE	yes
chr17	26206282	26206620	339	26206500	31	209.24	31.35	NM_001162869	Rab11fip3	26206122	-378	TGACGTCA	CRE	Half CRE	yes
chr11	70223490	70223797	308	70223568	31	239.24	45.67	NM_029231	Pelp1	70223530	-38	No	No	Half CRE	yes
chr9	123022158	123022440	283	123022346	31	283.45	52.73	NM_001081188	Exosc7	123022348	-2	No	No	Half CRE	yes
chr8	82235549	82235818	270	82235654	31	270	42.74	NM_015751	Abce1	82235639	-15	TGACGTCA	CRE	Half CRE	yes
chr5	35104254	35104515	262	35104413	31	242.07	29.26	NM_010414	Htt	35104388	25	TGACGTCA	CRE	Half CRE	yes
chr5	90653004	90653258	255	90653089	31	254.3	35.78	NM_001033310	Cox18	90653021	-68	No	CRE	Half CRE	yes
chr11	31571793	31572033	241	31571889	31	267.85	44.56	NM_001024919	Bod1	31571862	-27	No	CRE	Half CRE	yes
chr19	28085997	28086218	222	28086080	31	263.55	33.44	NM_011265	Rfx3	28085630	-450	No	No	Half CRE	yes
chr16	22009423	22009611	189	22009534	31	287.53	38.46	NM_029457	Senp2	22009556	-22	TGACGTCA	CRE	Half CRE	yes
chr11	69793688	69793871	184	69793793	31	247.09	39.68	NR_027884	Rai12	69793745	-48	No	CRE	Half CRE	yes
chr6	131243159	131243327	169	131243260	31	324.82	50.61	NM_025564	Magohb	131243262	2	TGACGTCA	CRE	Half CRE	yes
chr11	54336029	54336507	479	54336323	30	186.96	29.38	NM_175258	Rapgef6	54336348	-25	No	No	Half CRE	yes
chr11	101526597	101527031	435	101526835	30	171.84	21.37	NM_025404	Arl4d	101526854	-19	TGACGTCA	CRE	Half CRE	yes
chr8	56199010	56199441	432	56199399	30	49.42	5.85	no_match				No	No	Half CRE	no
chr5	33972232	33972658	427	33972434	30	142.58	17.93	NM_178390	Fam53a	33972284	-150	No	CRE	Half CRE	yes
chr15	57966535	57966956	422	57966852	30	192.58	27.12	NM_027435	Atad2	57966637	-215	No	No	No	yes
chr15	25913843	25914262	420	25914090	30	193.15	22.19	NM_144523	Zfp622	25914120	-30	No	No	Half CRE	yes
chr8	19729261	19729626	366	19729360	30	59.28	6.18	no_match				No	No	No	no
chr15	81702698	81702997	300	81702864	30	216.77	25.64	NM_080633	Aco2	81702892	-28	No	CRE	Half CRE	yes
chr9	50576181	50576479	299	50576344	30	259.82	39.06	NM_198675	Fdxacb1	50576342	2	No	CRE	Half CRE	yes
chr9	13631467	13631764	298	13631624	30	207.13	27.47	NM_026665	Cep57	13631537	-87	TGACGTCA	CRE	Half CRE	yes
chr5	139936426	139936715	290	139936601	30	238.76	34.52	NM_028469	3110082I17Rik	139936488	-113	No	CRE	Half CRE	yes
chr15	102300702	102300990	289	102300818	30	194.61	27.47	NM_001103165	Pcbp2	102301062	-244	No	No	No	yes
chr16	20535298	20535586	289	20535408	30	252.79	38.46	NM_009679	Ap2m1	20535576	-168	No	CRE	Half CRE	yes
chr6	125115540	125115812	273	125115751	30	208.25	23.58	NM_008084	Gapdh	125115601	-150	No	No	Half CRE	yes
chr3	87733924	87734192	269	87734086	30	258.29	42.74	NM_153562	BC023814	87734066	-20	No	CRE	Half CRE	yes
chr11	69495355	69495591	237	69495450	30	225.69	29.03	NM_030702	Senp3	69495472	22	No	No	Half CRE	yes
chr3	129534258	129534493	236	129534341	30	268.03	48.08	NM_026578	Gar1	129534074	-267	No	No	Half CRE	yes
chr8	73397271	73397501	231	73397409	30	261.11	39.87	NM_026964	Ccdc124	73397389	-20	No	CRE	Half CRE	yes
chr2	162843058	162843286	229	162843183	30	265.34	33.65	NM_172150	Ift52	162843207	-24	No	CRE	Half CRE	yes
chr15	79377141	79377356	216	79377242	30	263.58	29.07	NM_199080	Ddx17	79377171	-71	No	CRE	Half CRE	yes
chr7	31449906	31450115	210	31450029	30	282.92	37.96	NM_027999	Haus5	31450013	-16	TGACGTCA	CRE	Half CRE	yes
chr19	5845327	5845816	490	5845517	29	75.42	6.27	NR_003513	Neat1	5845478	-39	No	CRE	Half CRE	yes
chr4	150978666	150979130	465	150978762	29	91.45	14.07	NM_001081557	Camta1	151235855	257093	No	No	No	no
chr15	98905083	98905539	457	98905379	29	154.76	22.99	NM_001162506	Troap	98905403	-24	TGACGTCA	CRE	Half CRE	yes
chr15	80085413	80085858	446	80085616	29	145.93	13.2	NM_009716	Atf4	80085613	3	No	No	Half CRE	yes
chr15	79158597	79159026	430	79158693	29	172.06	16.03	NM_016915	Pla2g6	79158598	-95	No	CRE	Half CRE	yes
chr16	22265973	22266295	323	22266142	29	214.42	29.59	NM_009186	Tra2b	22266002	-140	No	CRE	Half CRE	yes
chr11	86621039	86621355	317	86621146	29	223	28.59	NM_026191	Dhx40	86621162	16	No	No	Half CRE	yes
chr4	32743899	32744204	306	32744082	29	206.48	37.15	NM_001081392	Mdn1	32744093	-11	No	No	Half CRE	yes
chr5	112755223	112755524	302	112755390	29	197.72	28.04	NM_018783	Tfip11	112755388	2	No	No	Half CRE	yes
chr7	4088414	4088710	297	4088642	29	210.03	26.22	NM_172736	Leng8	4088657	-15	No	CRE	Half CRE	yes
chr5	32761292	32761569	278	32761491	29	198.05	20.34	NM_172707	Ppp1cb	32761342	149	No	No	Half CRE	yes
chr11	119352514	119352788	275	119352717	29	201.63	26.4	NM_177394	A730011L01Rik	119353013	-296	No	CRE	Half CRE	yes
chr17	15636737	15637011	275	15636862	29	222.01	26.83	NM_013684	Tbp	15636851	11	No	CRE	Half CRE	yes
chr4	131399200	131399473	274	131399341	29	247.43	32.97	NM_025297	Mecr	131399385	-44	No	No	Half CRE	yes
chr3	35964816	35965071	256	35964972	29	242.52	32.05	NM_172678	Acad9	35964921	51	No	CRE	Half CRE	yes
chr5	108741673	108741920	248	108741784	29	270.71	45.07	NM_001081234	Pigg	108741943	-159	No	No	Half CRE	yes
chr13	53472626	53472867	242	53472755	29	266.25	56.56	NM_009269	Sptlc1	53472730	-25	No	No	Half CRE	yes
chr1	37486926	37487164	239	37487008	29	223.18	33.36	NM_026123	Unc50	37487016	-8	No	No	No	yes
chr11	87217943	87218175	233	87217991	29	239.29	28.41	NM_053269	Rad51c	87217997	6	TGACGTCA	CRE	Half CRE	yes
chr4	133801435	133801664	230	133801506	29	232.86	28.64	NM_024215	Zfp593	133801506	0	TGACGTCA	CRE	Half CRE	yes
chr17	24844495	24844719	225	24844618	29	246.36	33.54	NM_145396	Tbl3	24844598	-20	TGACGTCA	CRE	Half CRE	yes
chr17	31795648	31795869	222	31795701	29	266.46	41.58	NM_001163769	U2af1	31795699	-2	No	CRE	Half CRE	yes
chr17	32173195	32173411	217	32173325	29	253.67	34.34	NM_028244	Rrp1b	32173106	219	No	CRE	Half CRE	yes
chr16	23890310	23890522	213	23890433	29	278.45	49.45	NM_009215	Sst	23890930	497	No	No	Half CRE	no
chr15	89283822	89284029	208	89283929	29	245.09	36.82	NM_021921	Mapk8ip2	89284562	-633	No	CRE	No	no
chr4	138936405	138936583	179	138936497	29	266.16	35.54	NM_001160319	Ubr4	138936573	-76	No	No	Half CRE	yes
chr15	81877959	81878121	163	81878050	29	283.26	39.34	NM_011482	Nhp2l1	81878028	-22	No	CRE	Half CRE	yes
chr18	60720303	60720464	162	60720355	29	320.01	49.53	NM_025776	Rbm22	60720439	-84	No	No	Half CRE	yes
chr10	61912424	61912576	153	61912501	29	309.47	55.67	NM_181423	Supv3l1	61912441	-60	No	No	Half CRE	yes
chr9	123371053	123371186	134	123371103	29	313.55	52.66	NM_153168	Lars2	123276057	95046	No	No	No	no
chr7	127039276	127039901	626	127039376	28	154.92	21.71	NM_001163703	Dcun1d3	127039259	-117	TGACGTCA	CRE	Half CRE	yes
chr11	78349634	78350063	430	78349928	28	160.25	20.13	NM_018854	Ift20	78349937	-9	No	No	Half CRE	yes
chr16	3232726	3233114	389	3232832	28	96.92	8.84	no_match				No	CRE	Half CRE	no
chr19	3767778	3768164	387	3768104	28	137.3	13.04	NM_144871	Suv420h1	3767420	684	No	No	Half CRE	yes
chr13	54789416	54789766	351	54789463	28	209.91	22.62	NM_001146027	Rnf44	54789561	98	TGACGTCA	CRE	Half CRE	yes
chr10	52248155	52248466	312	52248364	28	72.31	6.82	no_match				No	No	No	no
chr15	82176248	82176558	311	82176337	28	181.88	17.66	NM_026914	1500032L24Rik	82176475	-138	TGACGTCA	CRE	Half CRE	yes
chr8	56200019	56200327	309	56200217	28	62.66	6.65	no_match				No	No	No	no
chr11	74986928	74987235	308	74986979	28	151.51	13.31	NM_010430	Hic1	74983757	-3222	TGACGTCA	CRE	Half CRE	yes
chr16	17921980	17922272	293	17922121	28	212.01	33.65	NM_153150	Slc25a1	17928312	6191	No	CRE	No	yes
chr16	18248911	18249183	273	18249048	28	209.15	26.22	NM_001081000	Trmt2a	18248975	73	TGACGTCA	CRE	Half CRE	yes
chr11	120345812	120346082	271	120345896	28	212.67	31.31	NM_027204	Mrpl12	120345982	-86	No	No	Half CRE	yes
chr17	35399762	35400032	271	35399942	28	227.1	43.02	NM_010380	H2-D1	35400038	-96	No	CRE	Half CRE	yes
chr7	19813358	19813602	245	19813437	28	216.56	22.99	NM_207525	Opa3	19813737	-300	TGACGTCA	CRE	Half CRE	yes
chr17	24551490	24551726	237	24551564	28	223	27.78	NM_001080127	Rnps1	24551619	-55	No	CRE	Half CRE	yes
chr15	93228617	93228840	224	93228784	28	219.64	37.28	NM_146062	Pphln1	93228780	4	No	CRE	Half CRE	yes
chr4	126850867	126851072	206	126850946	28	280.18	57.09	NM_198618	Dlgap3	126850123	823	No	CRE	Half CRE	no
chr14	32064582	32064778	197	32064670	28	268.11	49.38	NM_027088	Bap1	32064674	-4	No	No	Half CRE	yes
chr19	42244970	42245139	170	42245077	28	276.44	33.65	NM_177319	Zfyve27	42245110	-33	TGACGTCA	CRE	Half CRE	yes
chr19	4625563	4625720	158	4625660	28	253.81	40.68	NM_023131	Rce1	4625617	-43	TGACGTCA	CRE	Half CRE	yes
chr14	64479062	64479215	154	64479150	28	294.56	53.14	NM_028228	2610028A01Rik	64479200	-50	TGACGTCA	CRE	Half CRE	yes
chr5	34000172	34000825	654	34000700	27	70.02	8.88	NM_001040435	Tacc3	34000795	-95	No	No	Half CRE	yes
chr1	87489312	87489836	525	87489440	27	49.56	4.62	NM_175397	Sp110	87500466	11026	No	No	No	no
chr1	85276862	85277284	423	85277065	27	59.77	7.62	no_match				No	CRE	Half CRE	no
chr15	98748470	98748851	382	98748661	27	161.48	24.04	NM_029098	Lmbr1l	98748529	-132	No	CRE	Half CRE	yes
chr11	72028695	72029060	366	72028764	27	185.02	33.78	NM_001163728	4930563E22Rik	72028639	125	TGACGTCA	CRE	Half CRE	yes
chr11	116704706	116705062	357	116704827	27	152.92	20.74	NM_028865	1110005A03Rik	116704828	-1	No	No	No	yes
chr7	108812015	108812367	353	108812103	27	195.18	27.47	NM_009191	Clpb	108812281	-178	No	CRE	No	yes
chr11	3027327	3027654	328	3027605	27	62.86	7.5	NR_003518	Pisd-ps3	3024029	3576	No	No	No	yes
chr7	125676404	125676696	293	125676603	27	158.46	22.82	NM_009940	Coq7	125676827	224	TGACGTCA	CRE	Half CRE	yes
chr7	7252209	7252498	290	7252325	27	142.94	19.51	NM_011334	Clcn4-2	7252222	-103	TGACGTCA	CRE	Half CRE	yes
chr11	114913635	114913904	270	114913742	27	225.35	43.96	NM_199201	Clm3	114909609	-4133	No	No	No	no
chr11	97223416	97223665	250	97223503	27	237.44	39.59	NM_138657	Socs7	97223864	-361	No	CRE	Half CRE	yes
chr10	17667820	17668064	245	17667896	27	243.18	37.88	NM_001033432	Heca	17667873	-23	TGACGTCA	CRE	Half CRE	yes
chr6	39542442	39542682	241	39542567	27	212.3	28.41	NM_026612	Ndufb2	39542581	-14	TGACGTCA	CRE	Half CRE	yes
chr2	166840668	166840889	222	166840774	27	235.33	34.52	NM_153065	Ddx27	166840812	-38	No	CRE	Half CRE	yes
chr5	32000780	32001000	221	32000874	27	209.94	27.47	NM_144541	Bre	32000422	452	TGACGTCA	CRE	Half CRE	yes
chr5	35925504	35925723	220	35925594	27	227.91	29.76	NM_030721	Acox3	35925708	-114	No	CRE	Half CRE	yes
chr17	87338137	87338340	204	87338220	27	242.12	50.48	no_match				No	No	Half CRE	no
chr11	62094862	62095062	201	62094971	27	266.03	37.88	NM_029704	Ttc19	62094974	-3	TGACGTCA	CRE	Half CRE	yes
chr2	155207410	155207609	200	155207535	27	196.59	20.49	NM_178111	Trp53inp2	155207591	-56	TGACGTCA	CRE	Half CRE	yes
chr2	178935352	178935551	200	178935441	27	247.3	39.45	no_match				No	No	No	no
chr2	126959588	126959783	196	126959660	27	238.41	40.25	NM_144818	Ncaph	126959639	-21	TGACGTCA	CRE	Half CRE	yes
chr8	108424240	108424430	191	108424334	27	291.14	61.81	NM_173432	Pskh1	108424373	-39	No	CRE	Half CRE	yes
chr11	85048550	85048731	182	85048645	27	264.28	41.58	NM_025825	Appbp2	85048622	-23	TGACGTCA	CRE	Half CRE	yes
chr8	125897875	125898432	558	125898291	26	136.92	21.98	NM_001037877	Tcf25	125897734	557	TGACGTCA	CRE	Half CRE	yes
chr11	86570955	86571433	479	86571325	26	161.82	30.05	NM_001003908	Cltc	86570994	-331	No	CRE	Half CRE	yes
chr1	90173992	90174376	385	90174260	26	117	13.96	NM_172505	A730008H23Rik	90174132	-128	No	CRE	No	yes
chr19	10056959	10057302	344	10057217	26	168.02	25.18	NM_010239	Fth1	10057192	25	No	No	Half CRE	yes
chr1	136258430	136258769	340	136258624	26	188.65	30.22	NM_001042485	Tmem183a	136258576	-48	TGACGTCA	CRE	Half CRE	yes
chr15	59205552	59205885	334	59205804	26	168.65	22.36	NM_026746	Nsmce2	59205801	3	No	No	Half CRE	yes
chr5	90795517	90795843	327	90795651	26	181.24	32.05	NM_030886	Ankrd17	90795211	-440	No	CRE	Half CRE	yes
chr17	73457175	73457494	320	73457333	26	189.19	33.78	NM_001081071	Lclat1	73457333	0	No	CRE	Half CRE	yes
chr17	28313979	28314274	296	28314088	26	172.01	26.6	NM_172617	Zfp523	28314362	-274	TGACGTCA	CRE	Half CRE	yes
chr9	20807174	20807456	283	20807295	26	221.78	24.81	NM_023167	Mrpl4	20807180	115	No	CRE	Half CRE	yes
chr4	40704768	40705045	278	40704908	26	201.49	48.08	NM_021535	Smu1	40704918	10	No	No	No	yes
chr10	62383244	62383507	264	62383325	26	213.01	29.38	NM_175194	Slc25a16	62383380	-55	No	CRE	Half CRE	yes
chr2	103601318	103601581	264	103601480	26	216.09	38.46	NM_153126	Nat10	103601407	-73	No	CRE	Half CRE	yes
chr8	56202061	56202310	250	56202262	26	106.93	9.07	no_match				No	No	No	no
chr9	54582185	54582433	249	54582303	26	200.04	26.83	NM_001025375	Wdr61	54582301	-2	TGACGTCA	CRE	Half CRE	yes
chr17	28044557	28044799	243	28044730	26	176.25	26.22	NM_026836	Taf11	28044669	-61	TGACGTCA	CRE	Half CRE	yes
chr12	82695919	82696155	237	82695996	26	224.85	37.39	NM_027213	Med6	82695945	-51	No	No	Half CRE	yes
chr19	9028191	9028425	235	9028289	26	232.09	33.94	NM_197993	Tut1	9028339	-50	No	CRE	Half CRE	yes
chr19	29064725	29064959	235	29064808	26	194.4	24.04	NM_025950	Cdc37l1	29064983	-175	No	CRE	Half CRE	yes
chr5	125869498	125869727	230	125869592	26	196.72	24.04	NM_019639	Ubc	125870387	795	TGACGTCA	CRE	Half CRE	yes
chr3	8246204	8246423	220	8246293	26	114.79	14.73	no_match				No	No	Half CRE	yes
chr15	58704056	58704272	217	58704187	26	222.95	38.46	NM_026642	Trmt12	58704203	-16	TGACGTCA	CRE	Half CRE	yes
chr2	150434200	150434393	194	150434318	26	222.32	32.05	NM_027977	2310001A20Rik	150434259	-59	No	CRE	Half CRE	yes
chr2	172265966	172266141	176	172266063	26	251.86	43.02	NM_025542	2410001C21Rik	172266077	-14	No	No	Half CRE	yes
chr15	102236214	102236718	505	102236361	25	109.97	10.23	NM_013672	Sp1	102236746	-385	No	CRE	Half CRE	yes
chr1	87488089	87488569	481	87488462	25	50.34	5.77	NM_175397	Sp110	87500466	12004	No	No	Half CRE	no
chr15	76342239	76342630	392	76342568	25	157.91	18.19	NM_010046	Dgat1	76342248	-320	No	CRE	Half CRE	yes
chr10	41997367	41997753	387	41997495	25	144.17	20.13	NM_019740	Foxo3	41996548	-947	No	CRE	Half CRE	yes
chr5	31482116	31482499	384	31482349	25	136.17	18.41	NM_027901	Gtf3c2	31482517	168	No	No	Half CRE	yes
chr11	100800851	100801211	361	100801127	25	134.23	18.85	NM_011486	Stat3	100800825	-302	TGACGTCA	CRE	Half CRE	yes
chr15	79059584	79059938	355	79059828	25	170.76	21.37	NM_001045558	Pick1	79059811	17	No	No	Half CRE	yes
chr16	15863311	15863665	355	15863522	25	179.7	29.14	NM_029354	Fam128b	15863415	-107	No	CRE	Half CRE	yes
chr11	118151492	118151840	349	118151594	25	164.34	27.12	NM_001033528	Usp36	118151558	-36	No	CRE	Half CRE	yes
chr5	65782617	65782948	332	65782667	25	196.56	22.44	NM_011292	Rpl9	65782670	3	No	No	Half CRE	yes
chr5	116009194	116009508	315	116009281	25	149.64	17.31	NM_007475	Rplp0	116009475	-194	No	No	Half CRE	yes
chr6	86422195	86422492	298	86422380	25	168.14	19.67	NR_027370	C87436	86388639	33741	TGACGTCA	CRE	Half CRE	yes
chr2	163470755	163471036	282	163470881	25	173.79	26.22	NM_012032	Serinc3	163470879	-2	No	CRE	Half CRE	yes
chr10	90586662	90586935	274	90586778	25	200.53	35.71	NM_133668	Slc25a3	90586708	-70	No	CRE	Half CRE	yes
chr19	38129332	38129600	269	38129487	25	178.64	26.22	NM_028760	Cep55	38129578	-91	No	CRE	Half CRE	yes
chr14	76244948	76245212	265	76245095	25	207.09	31.11	NM_009429	Tpt1	76245137	-42	No	CRE	Half CRE	yes
chr5	38952952	38953182	231	38953098	25	175.16	19.96	NM_011715	Wdr1	38952834	-264	No	CRE	Half CRE	yes
chr11	22890485	22890699	215	22890570	25	235.76	39.06	NM_009837	Cct4	22890592	-22	TGACGTCA	CRE	Half CRE	yes
chr11	3087258	3087455	198	3087333	25	50.32	5.94	NM_030207	Sfi1	3093466	6133	No	No	Half CRE	yes
chr5	137460797	137460992	196	137460894	25	219.19	42.21	NM_011962	Plod3	137462891	-1997	No	No	No	no
chr2	91550885	91551066	182	91551000	25	244.04	38.46	NM_178724	Harbi1	91551106	-106	No	No	Half CRE	yes
chr4	123427481	123427660	180	123427566	25	248.35	39.59	NM_023423	Akirin1	123427542	-24	TGACGTCA	CRE	Half CRE	yes
chr4	137149551	137149709	159	137149635	25	229.22	33.44	NM_130879	Usp48	137150103	-468	TGACGTCA	CRE	Half CRE	yes
chr5	33072603	33073113	511	33072762	24	66.84	6.77	no_match				No	No	No	no
chr15	101076655	101077087	433	101076819	24	131.44	12.02	no_match				No	CRE	Half CRE	yes
chr5	32437640	32438068	429	32437745	24	72.27	7.3	NM_008037	Fosl2	32438844	-1099	No	CRE	Half CRE	yes
chr6	136776591	136777017	427	136776642	24	123.82	15.3	NM_021714	Wbp11	136776649	7	No	CRE	Half CRE	yes
chr10	96079372	96079797	426	96079517	24	154.37	21.03	NM_007569	Btg1	96079634	-117	No	CRE	Half CRE	yes
chr3	108374341	108374724	384	108374614	24	170.89	19.23	NM_025444	Taf13	108374616	-2	No	No	Half CRE	yes
chr15	102552516	102552890	375	102552650	24	147.56	22.19	NM_026192	Calcoco1	102552500	-150	No	CRE	Half CRE	yes
chr2	11699076	11699440	365	11699245	24	163.55	31.11	NM_015792	Fbxo18	11699154	-91	No	No	No	yes
chr7	107755940	107756290	351	107756074	24	179.82	28.85	NM_001163663	Rab6	107756099	-25	No	CRE	Half CRE	yes
chr5	86601761	86602103	343	86602019	24	166.82	24.73	NM_172712	Uba6	86601768	-251	No	CRE	Half CRE	yes
chr11	61668441	61668777	337	61668629	24	141.97	27.17	NM_013881	Ulk2	61668594	-35	No	CRE	Half CRE	yes
chr11	98543446	98543782	337	98543601	24	153.06	25.8	NM_009439	Psmd3	98543867	-266	No	CRE	No	yes
chr17	41071447	41071756	310	41071547	24	202.95	35.61	NM_031863	Cenpq	41071500	-47	No	CRE	Half CRE	yes
chr5	31504612	31504911	300	31504754	24	141.37	20.34	NM_175311	Zfp513	31504606	-148	No	No	No	yes
chr11	102146043	102146310	268	102146157	24	170.86	20.13	NM_028076	Tmub2	102146274	-117	No	CRE	Half CRE	yes
chr15	68089953	68090211	259	68090112	24	178.98	23.45	NM_001145888	Zfat	68090418	306	No	No	No	yes
chr1	24685256	24685500	245	24685373	24	203.44	31.11	NM_026719	Lmbrd1	24685382	-9	TGACGTCA	CRE	Half CRE	yes
chr11	115794682	115794926	245	115794855	24	194.87	33.78	NM_020483	Sap30bp	115794972	-117	No	No	Half CRE	yes
chr8	86590579	86590818	240	86590768	24	163	22.19	NM_009055	Rfx1	86590734	34	TGACGTCA	CRE	Half CRE	yes
chr19	7315599	7315832	234	7315700	24	208.11	31.11	NM_027643	Nat11	7315712	12	No	No	Half CRE	yes
chr3	94641175	94641394	220	94641308	24	214.41	31.11	NM_172683	Pogz	94641634	-326	No	No	Half CRE	yes
chr16	38562840	38563052	213	38562916	24	211.88	34.72	NM_026407	Tmem39a	38562971	-55	TGACGTCA	CRE	Half CRE	yes
chr5	135539901	135540107	207	135539995	24	233.56	41.67	NM_025375	Wbscr22	135539980	-15	TGACGTCA	CRE	Half CRE	yes
chr11	34712957	34713152	196	34713026	24	254.09	55.47	no_match				No	No	No	no
chr9	122860023	122860218	196	122860151	24	220.4	34.72	NM_010620	Kif15	122860198	-47	No	CRE	Half CRE	yes
chr11	83116085	83116277	193	83116150	24	224.88	38.46	NM_001035854	Ap2b1	83116198	-48	TGACGTCA	CRE	Half CRE	yes
chr13	100873968	100874155	188	100874076	24	236.84	33.05	NM_001081061	Bdp1	100874025	-51	TGACGTCA	CRE	Half CRE	yes
chr11	3041599	3041771	173	3041709	24	47.98	4.63	NM_030207	Sfi1	3093466	51757	No	No	No	yes
chr2	155207825	155207987	163	155207877	24	187.22	32.05	NM_178111	Trp53inp2	155207591	286	TGACGTCA	CRE	Half CRE	yes
chr1	55144742	55145219	478	55144950	23	128.58	22.62	NM_008303	Hspe1	55144991	-41	No	CRE	Half CRE	yes
chr11	74645576	74646037	462	74645764	23	82.41	11.22	NM_010813	Mnt	74644425	1339	No	No	Half CRE	yes
chr4	129784725	129785180	456	129785104	23	135.6	17.48	NM_026441	Pef1	129784799	305	TGACGTCA	CRE	Half CRE	yes
chr9	77764879	77765310	432	77765152	23	159.34	24.93	NM_134255	Elovl5	77765174	-22	TGACGTCA	CRE	Half CRE	yes
chr7	150254918	150255344	427	150255109	23	141.66	20.4	NM_138631	Tssc4	150255272	-163	No	No	Half CRE	yes
chr15	54903403	54903806	404	54903723	23	162.25	34.34	NM_001081288	Taf2	54903707	-16	TGACGTCA	CRE	Half CRE	yes
chr11	69485776	69486175	400	69485908	23	103.36	16.03	NM_144958	Eif4a1	69485925	17	No	CRE	Half CRE	yes
chr1	85160710	85161106	397	85160968	23	90.89	10.68	no_match				No	No	No	no
chr11	106078072	106078444	373	106078185	23	134.12	18.76	NM_028074	Ddx42	106078239	-54	No	CRE	Half CRE	yes
chr2	152495128	152495418	291	152495212	23	159.54	26.44	NM_001159553	H13	152495196	16	No	No	Half CRE	yes
chr2	30092986	30093274	289	30093170	23	165.06	30.36	NR_028299	1700084E18Rik	30093151	-19	TGACGTCA	CRE	Half CRE	yes
chr11	85124557	85124840	284	85124662	23	146.69	22.5	NM_016910	Ppm1d	85124755	-93	TGACGTCA	CRE	Half CRE	yes
chr11	101177131	101177413	283	101177277	23	139.44	22.62	NM_011192	Psme3	101177564	-287	No	CRE	Half CRE	yes
chr17	34324255	34324537	283	34324427	23	159.84	30.49	NM_001161730	Tap1	34324500	-73	No	CRE	Half CRE	yes
chr11	6525912	6526187	276	6526066	23	155.54	26.22	NM_134011	Tbrg4	6526070	4	TGACGTCA	CRE	Half CRE	yes
chr13	97440834	97441106	273	97440940	23	200.05	30.91	NM_008255	Hmgcr	97440891	-49	No	No	Half CRE	yes
chr15	89260242	89260501	260	89260381	23	135.41	14.92	NM_007692	Chkb	89260330	-51	No	No	Half CRE	yes
chr2	29202212	29202469	258	29202318	23	192.53	39.06	NM_026896	Med27	29202355	-37	No	No	Half CRE	yes
chr2	131035982	131036239	258	131036116	23	186.64	33.94	NM_027129	2310035K24Rik	131036175	-59	No	No	Half CRE	yes
chr6	73171644	73171893	250	73171772	23	198.7	37.22	no_match				TGACGTCA	CRE	Half CRE	yes
chr1	130140525	130140770	246	130140672	23	175.55	28.85	NM_026390	Ubxn4	130140757	-85	No	CRE	Half CRE	yes
chr19	57527286	57527531	246	57527424	23	197.18	51.08	NM_029839	Trub1	57527423	1	No	No	No	yes
chr10	129717142	129717383	242	129717237	23	215.48	42.74	NM_007501	Neurod4	129717296	59	No	No	No	no
chr7	140122612	140122853	242	140122753	23	195.77	37.88	no_match				TGACGTCA	CRE	Half CRE	yes
chr5	144309446	144309682	237	144309598	23	203.93	49.63	NM_026050	2810453I06Rik	144309573	25	TGACGTCA	CRE	Half CRE	yes
chr6	128714185	128714419	235	128714295	23	173	26.83	no_match				TGACGTCA	CRE	Half CRE	no
chrY	2890712	2890936	225	2890844	23	87.35	8.29	no_match				No	No	No	no
chr5	29704837	29705057	221	29704988	23	198.89	41.21	NM_020295	Lmbr1	29704930	-58	No	No	Half CRE	yes
chr8	124900409	124900628	220	124900536	23	217.84	39.79	NM_001029994	Zc3h18	124900515	21	No	No	Half CRE	yes
chr2	119114369	119114585	217	119114490	23	185.27	30.49	NM_172269	Vps18	119114477	13	No	No	Half CRE	yes
chr15	76406648	76406861	214	76406773	23	194	30.36	NM_172960	Adck5	76406788	-15	No	CRE	Half CRE	yes
chr11	43561486	43561696	211	43561637	23	197.99	25.99	NM_133795	Ttc1	43561475	-162	TGACGTCA	CRE	Half CRE	yes
chr2	22599175	22599382	208	22599254	23	176.18	34.78	no_match				No	No	No	no
chr2	118860412	118860614	203	118860563	23	216.06	48.08	NM_173450	Rpusd2	118860525	38	No	CRE	Half CRE	yes
chr17	34137246	34137440	195	34137330	23	182.4	30.69	NM_001001892	H2-K1	34137278	-52	No	CRE	Half CRE	yes
chr5	111082362	111082542	181	111082423	23	202.95	32.83	NM_153570	Noc4l	111082401	-22	TGACGTCA	CRE	Half CRE	yes
chr15	78280599	78280777	179	78280656	23	184.69	25	NM_027902	Tmprss6	78299064	18408	TGACGTCA	CRE	Half CRE	no
chr4	40226368	40226543	176	40226449	23	243.54	48.08	NM_001033305	Ndufb6	40226401	-48	No	CRE	Half CRE	yes
chr18	25659068	25659237	170	25659137	23	262.52	76.12	NM_001146293	Brunol4	25912484	253347	No	No	Half CRE	no
chr17	24305985	24306149	165	24306053	23	212.05	30.49	NM_009729	Atp6v0c	24306374	321	TGACGTCA	CRE	Half CRE	yes
chr4	40917830	40917994	165	40917890	23	207.36	35.78	NM_023739	Nfx1	40917975	-85	No	CRE	Half CRE	yes
chr1	175291927	175292071	145	175291993	23	274.47	65.38	NM_053199	Cadm3	175297826	5833	No	No	No	no
chr11	93857040	93857498	459	93857225	22	118.44	16.03	NM_027569	Spag9	93857404	-179	No	CRE	Half CRE	yes
chr1	74634454	74634906	453	74634858	22	135.53	19.23	NM_025784	Bcs1l	74634934	-76	No	No	Half CRE	yes
chr11	50105731	50106178	448	50106065	22	130.81	21.03	NM_175334	Maml1	50105838	-227	No	No	Half CRE	yes
chr11	3023760	3024167	408	3023893	22	78.24	13.11	NR_003517	Pisd-ps1	3024023	-130	No	CRE	Half CRE	yes
chr17	36053553	36053960	408	36053697	22	109.43	17.09	NM_175934	Ppp1r10	36053855	-158	No	No	Half CRE	yes
chr6	38483612	38484017	406	38483953	22	165.58	28.04	NM_025363	Fmc1	38484860	-907	No	CRE	Half CRE	yes
chr15	99223124	99223516	393	99223329	22	154.47	27.47	NM_026669	Tmbim6	99223416	-87	No	No	Half CRE	yes
chr15	98553209	98553591	383	98553542	22	116.74	17.48	NM_024169	Fkbp11	98558629	5087	No	No	Half CRE	yes
chr10	61158123	61158499	377	61158250	22	140.73	31.11	NM_027912	Tysnd1	61158261	-11	No	No	Half CRE	yes
chr1	43990612	43990961	350	43990743	22	147.4	33.94	NM_009418	Tpp2	43990851	-108	No	No	Half CRE	yes
chr1	31006536	31006873	338	31006610	22	153.25	20.4	NM_011200	Ptp4a1	31006600	-10	No	CRE	Half CRE	yes
chr19	8894241	8894567	327	8894386	22	143.51	17.71	NM_001081196	Hnrnpul2	8893890	496	No	No	No	yes
chr12	113182367	113182691	325	113182501	22	151.47	27.47	no_match				TGACGTCA	CRE	Half CRE	yes
chr16	17911306	17911628	323	17911533	22	172.44	37.77	NM_001081633	Dgcr14	17911441	-92	No	CRE	Half CRE	yes
chr5	24348285	24348607	323	24348420	22	149.48	24.04	NM_053075	Rheb	24348179	-241	No	No	Half CRE	yes
chrY	2858906	2859222	317	2859063	22	72.11	9.41	no_match				No	No	No	no
chr7	80682656	80682957	302	80682780	22	189.24	34.62	NM_001081345	Chd2	80686632	3852	TGACGTCA	CRE	Half CRE	yes
chr2	157854003	157854297	295	157854193	22	150.44	19.72	NM_027434	Rprd1b	157854529	-336	No	No	Half CRE	yes
chr11	62364757	62365048	292	62364997	22	163.86	33.94	NM_011664	Ubb	62365005	-8	No	CRE	Half CRE	yes
chr11	6376006	6376292	287	6376110	22	171.02	27.04	NM_011221	Purb	6375920	-190	TGACGTCA	CRE	Half CRE	yes
chr1	182781087	182781369	283	182781267	22	188.12	42.74	NM_145943	BC031781	182781281	-14	No	No	Half CRE	yes
chr2	167602842	167603114	273	167602952	22	148.62	22.36	no_match				TGACGTCA	CRE	Half CRE	yes
chr15	76353546	76353814	269	76353657	22	46.25	5.55	NM_130893	Scrt1	76352559	-1098	TGACGTCA	CRE	Half CRE	yes
chr19	8848883	8849150	268	8848985	22	171.75	33.94	NR_015538	Gm2518	8848974	11	No	No	Half CRE	yes
chr2	56967354	56967619	266	56967502	22	142.97	22.5	NM_013613	Nr4a2	56967449	-53	TGACGTCA	CRE	Half CRE	yes
chr11	75275018	75275282	265	75275153	22	130.97	19.59	no_match				No	CRE	Half CRE	yes
chr17	84865580	84865844	265	84865636	22	197.83	44.38	NM_183021	Thada	84865456	-180	TGACGTCA	CRE	Half CRE	yes
chr11	51398100	51398361	262	51398149	22	173.84	22.62	NM_028398	Agxt2l2	51398258	-109	No	CRE	Half CRE	yes
chr15	72898070	72898327	258	72898176	22	158.06	21.11	no_match				No	No	Half CRE	yes
chr7	54050996	54051253	258	54051130	22	175.27	39.59	NM_001005247	Hps5	54051048	-82	No	No	Half CRE	yes
chr11	97490997	97491245	249	97491142	22	161.3	25.8	NM_175332	E130012A19Rik	97491030	-112	TGACGTCA	CRE	Half CRE	yes
chr15	58720343	58720589	247	58720477	22	166.63	32.05	NM_175226	Rnf139	58720852	-375	No	No	Half CRE	yes
chr8	19705792	19706028	237	19705890	22	57.11	6.37	no_match				No	No	No	no
chr4	40650110	40650344	235	40650221	22	181.24	32.97	NM_001025444	Aptx	40650220	-1	TGACGTCA	CRE	Half CRE	yes
chr17	31992808	31993041	234	31992889	22	202.57	30.91	NM_010831	Sik1	31992737	-152	TGACGTCA	CRE	Half CRE	yes
chr3	65470049	65470281	233	65470129	22	209.99	51.78	NM_001037923	Gm6534	65470156	-27	TGACGTCA	CRE	Half CRE	yes
chr17	35226098	35226326	229	35226174	22	166.77	27.47	NM_178592	Bat5	35226235	-61	TGACGTCA	CRE	Half CRE	yes
chr13	23853054	23853279	226	23853216	22	157.69	24.55	NM_178192	Hist1h4a	23853026	-190	TGACGTCA	CRE	Half CRE	no
chr11	6167666	6167888	223	6167787	22	176.06	39.45	NM_026538	Ddx56	6167732	-55	No	No	Half CRE	yes
chr19	29887427	29887648	222	29887479	22	211	46.3	NM_177721	Ranbp6	29887443	-36	TGACGTCA	CRE	Half CRE	yes
chr19	11023669	11023886	218	11023765	22	175.82	24.04	NM_023731	Ccdc86	11023756	-9	TGACGTCA	CRE	Half CRE	yes
chr14	21167266	21167481	216	21167343	22	213.6	46.3	NM_027475	Ecd	21167343	0	No	No	Half CRE	yes
chr6	39675435	39675645	211	39675538	22	196.83	34.97	NM_139294	Braf	39675462	-76	TGACGTCA	CRE	Half CRE	yes
chr12	34114372	34114545	174	34114449	22	237.88	40.68	NM_172253	Twistnb	34114488	-39	No	CRE	Half CRE	yes
chr12	82877295	82877467	173	82877372	22	218.56	45.07	NM_177395	Map3k9	82881994	4622	No	CRE	No	no
chr16	43889744	43889904	161	43889802	22	228.46	40.32	NM_029128	Qtrtd1	43889789	-13	No	No	Half CRE	yes
chr1	58670757	58670866	110	58670809	22	265.19	65.14	no_match				No	No	No	no
chr5	76612739	76613187	449	76612901	21	111.79	21.37	NM_011626	Tmem165	76612904	-3	No	CRE	Half CRE	yes
chr15	78756865	78757295	431	78757083	21	85.71	11.09	NM_008495	Lgals1	78757154	-71	No	No	No	yes
chr9	24956248	24956646	399	24956353	21	142.95	20.6	NM_020586	Herpud2	24956280	-73	No	CRE	Half CRE	yes
chr11	102963309	102963705	397	102963389	21	122	16.03	NM_025988	Acbd4	102963001	388	TGACGTCA	CRE	Half CRE	yes
chr11	100389061	100389450	390	100389147	21	130.84	14.57	NM_134037	Acly	100389215	68	No	No	Half CRE	yes
chr5	121038683	121039070	388	121038928	21	142.34	26.53	NM_029408	Iqcd	121039031	-103	No	No	Half CRE	yes
chr15	77759382	77759747	366	77759445	21	106.7	18.41	NM_019913	Txn2	77759424	-21	No	No	Half CRE	yes
chr19	4756203	4756566	364	4756359	21	116.39	18.32	NM_025717	Rbm4b	4756524	-165	No	CRE	Half CRE	yes
chr2	118375271	118375623	353	118375551	21	144.74	27.92	NM_138313	Bmf	118375414	-137	No	No	Half CRE	yes
chr10	80084602	80084920	319	80084829	21	123.52	15.3	NM_134002	Csnk1g2	80085524	-695	TGACGTCA	CRE	Half CRE	yes
chr11	84953658	84953969	312	84953859	21	142.49	21.37	NM_001029934	Usp32	84953457	-402	No	No	Half CRE	yes
chr9	20965960	20966265	306	20966066	21	163.06	26.53	NM_183408	Pde4a	20970157	-4091	No	CRE	Half CRE	yes
chr10	61142883	61143181	299	61143064	21	159.22	34.12	NM_009120	Sar1a	61143068	-4	No	No	Half CRE	yes
chr6	51419760	51420037	278	51419923	21	137.14	24.6	NM_016806	Hnrnpa2b1	51419893	-30	No	CRE	Half CRE	yes
chr11	53244239	53244515	277	53244300	21	143.67	24.04	NM_025352	Uqcrq	53244333	33	No	CRE	Half CRE	yes
chr9	121619297	121619568	272	121619455	21	156.88	32.97	NM_026794	Deb1	121619506	-51	No	No	Half CRE	yes
chr10	84380125	84380394	270	84380297	21	165.41	33.05	NM_183172	Ric8b	84380360	-63	No	CRE	Half CRE	yes
chr11	98820886	98821148	263	98820981	21	165.02	34.97	NM_009024	Rara	98799009	21972	No	CRE	No	yes
chr1	64579362	64579623	262	64579530	21	142.23	29.07	NM_009952	Creb1	64579377	153	No	No	Half CRE	yes
chr5	28397571	28397831	261	28397750	21	138.65	21.37	NM_153526	Insig1	28397951	-201	No	CRE	Half CRE	yes
chr17	56766224	56766475	252	56766326	21	154.09	22.19	NM_028782	Lonp1	56766326	0	No	CRE	Half CRE	yes
chr2	118938379	118938627	249	118938544	21	152.92	26.44	NM_011234	Rad51	118938552	-8	No	No	Half CRE	yes
chr1	84980398	84980634	237	84980500	21	79.93	10.37	no_match				No	CRE	No	no
chr2	91022572	91022806	235	91022705	21	142.12	22.04	NM_145527	Madd	91023135	430	No	CRE	Half CRE	yes
chr13	99032903	99033136	234	99033021	21	207.94	41.81	NM_178918	Utp15	99032947	-74	No	CRE	Half CRE	yes
chr11	97311342	97311569	228	97311413	21	148.42	27.17	NM_021493	4933428G20Rik	97311473	-60	No	CRE	Half CRE	yes
chr5	130221243	130221466	224	130221372	21	194.06	30.91	NM_025450	Mrps17	130221402	-30	No	No	Half CRE	yes
chr2	35992019	35992238	220	35992180	21	170.7	36.38	NR_027515	Rbm18	35992224	44	TGACGTCA	CRE	Half CRE	yes
chr11	77978527	77978745	219	77978612	21	159.9	22.89	NM_009423	Traf4	77979052	440	TGACGTCA	CRE	Half CRE	yes
chr15	31460730	31460947	218	31460861	21	154.25	27.78	NM_172606	March6	31460792	-69	No	No	Half CRE	yes
chr15	36723346	36723557	212	36723412	21	134.72	23.21	NM_011740	Ywhaz	36723999	587	TGACGTCA	CRE	Half CRE	yes
chr19	5087879	5088085	207	5088003	21	124.52	17.22	NM_026553	Yif1a	5088552	-549	No	No	Half CRE	yes
chr18	9958038	9958242	205	9958176	21	212.4	46.15	NM_153552	Thoc1	9958177	-1	TGACGTCA	CRE	Half CRE	yes
chr7	51751836	51752039	204	51751920	21	199.34	39.79	NM_197991	2310044H10Rik	51751883	-37	TGACGTCA	CRE	Half CRE	yes
chr3	41546380	41546564	185	41546473	21	211.43	41.21	NM_001081411	Sclt1	41546436	-37	No	No	Half CRE	yes
chr2	90519421	90519604	184	90519519	21	205.64	35.26	NM_021512	Nup160	90517371	2148	No	No	Half CRE	yes
chr12	32339603	32339781	179	32339654	21	224.82	42.31	NM_028002	Dus4l	32339691	37	No	CRE	Half CRE	yes
chr11	75492689	75492862	174	75492765	21	182.47	30.49	NM_133656	Crk	75492811	-46	No	No	Half CRE	yes
chr7	126864236	126864408	173	126864285	21	214.35	43.1	NM_145585	Thumpd1	126864279	-6	No	CRE	Half CRE	yes
chr11	100981052	100981562	511	100981125	20	97.84	16.97	NM_026501	Fam134c	100981138	13	No	No	No	yes
chr19	6996332	6996768	437	6996579	20	103.4	12.99	NM_007953	Esrra	6996298	-281	No	No	No	yes
chr17	28369383	28369818	436	28369709	20	95.65	16.42	NM_011145	Ppard	28369698	11	No	CRE	Half CRE	yes
chr1	133904007	133904441	435	133904139	20	93.99	18.32	NM_007923	Elk4	133904181	-42	No	No	Half CRE	yes
chr11	69232303	69232733	431	69232523	20	94.69	13.74	NM_001081330	Dnahc2	69362610	130087	No	No	Half CRE	yes
chr1	127332013	127332419	407	127332342	20	125.75	25.64	NM_023735	Actr3	127332067	-275	No	No	No	yes
chr7	54305735	54306122	388	54305987	20	138.29	32.05	NM_026436	Tmem86a	54306009	-22	No	CRE	Half CRE	yes
chr19	7568660	7569040	381	7568709	20	125.87	18.03	NM_001163505	Atl3	7568529	180	No	CRE	Half CRE	yes
chr9	114549159	114549535	377	114549231	20	129.32	21.71	NM_153585	Cnot10	114549192	-39	No	No	Half CRE	yes
chr19	45005389	45005756	368	45005616	20	123.77	14.14	NM_001081225	Fam178a	45005608	8	No	No	Half CRE	yes
chr11	102254524	102254886	363	102254669	20	137.89	36.47	NM_016759	Rundc3a	102254748	-79	TGACGTCA	CRE	Half CRE	yes
chr1	74331183	74331543	361	74331471	20	110.34	14.07	NM_001039509	Pnkd	74331607	-136	No	No	Half CRE	yes
chr15	97598100	97598456	357	97598293	20	100.53	16.37	NM_144850	Rapgef3	97598097	-196	No	No	Half CRE	yes
chr15	103103051	103103407	357	103103114	20	140.71	26.99	NM_019817	Copz1	103103348	-234	No	CRE	Half CRE	yes
chr9	37015622	37015974	353	37015768	20	149.29	33.28	NM_025464	Tmem218	37015917	-149	No	No	Half CRE	yes
chr2	154482497	154482844	348	154482568	20	109.47	13.42	NM_029362	Chmp4b	154482761	-193	No	No	Half CRE	yes
chr11	69727389	69727732	344	69727499	20	101.77	16.03	NM_019726	Gps2	69727693	-194	No	No	Half CRE	yes
chr5	14995035	14995377	343	14995213	20	72.77	10.83	NR_001584	Speer8-ps1	14985705	9508	No	No	No	no
chr11	23671160	23671496	337	23671283	20	126.27	26.71	NM_009044	Rel	23670970	-313	TGACGTCA	CRE	Half CRE	yes
chr3	32635614	32635938	325	32635825	20	133.9	22.62	NM_029017	Mrpl47	32635697	-128	No	CRE	Half CRE	yes
chr4	43454945	43455263	319	43455020	20	148.62	23.21	NM_011571	Tesk1	43455148	-128	TGACGTCA	CRE	Half CRE	yes
chr11	120012533	120012843	311	120012643	20	132.82	24.04	NM_024249	Slc38a10	120012588	-55	No	No	Half CRE	yes
chr7	3655444	3655753	310	3655601	20	163.53	42.31	NM_029767	Rps9	3655642	-41	TGACGTCA	CRE	Half CRE	yes
chr11	60643948	60644255	308	60644116	20	138.32	33.94	NM_145428	Dhrs7b	60644188	-72	TGACGTCA	CRE	Half CRE	yes
chr13	41700813	41701117	305	41701010	20	141.6	29.14	NM_001163572	Tmem170b	41701584	-574	No	No	Half CRE	yes
chr7	4100924	4101228	305	4101092	20	114.58	14.63	NM_175529	Leng9	4101474	382	TGACGTCA	CRE	Half CRE	yes
chr19	45122144	45122435	292	45122284	20	131.43	24.65	NM_053197	Sfxn3	45122163	121	No	CRE	Half CRE	yes
chr17	25023370	25023654	285	25023422	20	152.48	37.22	NM_011956	Nubp2	25023295	-127	No	CRE	Half CRE	yes
chr16	57606818	57607100	283	57606969	20	158.68	39.79	NM_025599	2610528E23Rik	57606980	11	TGACGTCA	CRE	Half CRE	yes
chr18	14941431	14941713	283	14941607	20	150.4	33.05	NM_001100449	Taf4b	14941753	-146	TGACGTCA	CRE	Half CRE	yes
chr17	34741093	34741371	279	34741321	20	96.95	12.21	NM_019403	Rnf5	34740506	-815	No	No	Half CRE	yes
chr10	29920228	29920505	278	29920381	20	187.79	41.21	NM_001109747	2610036L11Rik	29920346	-35	TGACGTCA	CRE	Half CRE	yes
chr17	31649122	31649398	277	31649253	20	140.1	28.59	NM_021322	Wdr4	31649432	179	No	CRE	No	yes
chr11	69714434	69714708	275	69714598	20	122.89	18.81	NM_027419	2810408A11Rik	69714488	-110	No	CRE	No	yes
chr2	155101955	155102224	270	155102010	20	137.87	22.19	NM_025735	Map1lc3a	155102179	-169	TGACGTCA	CRE	Half CRE	yes
chr17	71824583	71824844	262	71824696	20	142.51	25.3	NM_028887	Smchd1	71824683	-13	No	No	Half CRE	yes
chr11	95245793	95246052	260	95245844	20	182.05	28.04	NM_016752	Slc35b1	95246235	-391	No	No	Half CRE	yes
chr8	19719061	19719307	247	19719259	20	52.42	5.06	no_match				No	No	No	no
chr1	10027965	10028210	246	10028062	20	149.98	23.39	NM_013715	Cops5	10027979	-83	No	No	Half CRE	yes
chr5	115939951	115940192	242	115940042	20	124.88	24.51	no_match				No	No	Half CRE	no
chr17	80295324	80295562	239	80295434	20	164.65	24.04	NM_178050	Atl2	80295463	29	TGACGTCA	CRE	Half CRE	yes
chr8	125566199	125566436	238	125566275	20	165.01	36.06	NM_001081379	Ankrd11	125565897	-378	No	CRE	Half CRE	yes
chr19	37000468	37000703	236	37000577	20	165.73	30.05	NM_001080706	Btaf1	37000568	9	TGACGTCA	CRE	Half CRE	yes
chr3	53267502	53267735	234	53267571	20	163.84	26.22	NM_173382	2810046L04Rik	53267738	-167	No	No	No	yes
chr5	151325040	151325273	234	151325175	20	177.85	34.34	NM_009765	Brca2	151325197	-22	TGACGTCA	CRE	Half CRE	yes
chr5	136674750	136674976	227	136674832	20	159.04	32.05	NM_025774	Prkrip1	136674824	-8	No	CRE	Half CRE	yes
chr15	98702594	98702816	223	98702679	20	125.39	22.73	no_match				No	No	No	yes
chr13	67710455	67710675	221	67710624	20	203.66	52.45	NM_001163246	AA987161	67710600	-24	No	CRE	No	yes
chr9	64026988	64027204	217	64027085	20	178.41	38.46	NM_183316	Snapc5	64027103	-18	TGACGTCA	CRE	Half CRE	yes
chr6	113802453	113802664	212	113802615	20	174.87	30.05	NM_001036684	Atp2b2	113841370	38755	No	CRE	No	no
chr14	76510542	76510751	210	76510622	20	184.14	33.16	NM_026177	1200011I18Rik	76510622	0	No	CRE	Half CRE	yes
chr2	144381860	144382064	205	144381976	20	167.68	29.38	NM_019787	Sec23b	144382012	-36	No	CRE	Half CRE	yes
chr18	81130694	81130886	193	81130828	20	197.63	46.3	NM_015805	Atp9b	81130797	-31	No	CRE	Half CRE	yes
chr6	49213999	49214189	191	49214084	20	183.83	36.06	NM_198102	Tra2a	49214051	-33	TGACGTCA	CRE	Half CRE	yes
chr13	24892567	24892756	190	24892627	20	181.63	32.05	NM_024473	BC005537	24893525	-898	No	CRE	Half CRE	yes
chr2	152223856	152224045	190	152223962	20	137.01	15.45	NM_011438	Sox12	152223782	-180	No	No	Half CRE	yes
chr11	59015931	59016073	143	59015983	20	196.31	33.78	NM_026035	Mrpl55	59016018	-35	No	CRE	Half CRE	yes
chr8	4275874	4276016	143	4275938	20	230.64	57.69	NM_011592	Timm44	4275905	-33	No	No	Half CRE	yes
chr1	133424042	133424527	486	133424477	19	87.5	12.99	NM_175382	Fam72a	133424565	-88	No	CRE	Half CRE	yes
chr15	82980147	82980571	425	82980316	19	105.84	11.66	NR_004432	Rnu12	82980074	242	No	No	Half CRE	no
chr4	151235969	151236379	411	151236332	19	123.77	14.25	NM_001081557	Camta1	151235855	-477	No	CRE	Half CRE	yes
chr10	86168149	86168558	410	86168507	19	113.31	15.51	NM_001003939	BC030307	86168555	-48	No	No	Half CRE	yes
chr19	27504323	27504706	384	27504581	19	92.02	13.11	NR_027987	C030016D13Rik	27504526	55	No	No	Half CRE	yes
chr11	22759693	22760071	379	22759828	19	107.92	18.7	NM_016888	B3gnt2	22759680	-148	No	No	Half CRE	yes
chr19	5088373	5088743	371	5088603	19	71.33	9.46	NM_026553	Yif1a	5088552	51	No	CRE	Half CRE	yes
chr11	95170687	95171052	366	95170971	19	142.17	24.04	NM_177619	Myst2	95171515	544	No	No	Half CRE	yes
chr5	114540983	114541344	362	114541264	19	133.71	35.61	NM_026805	Svop	114541389	125	No	No	No	no
chr5	138227899	138228252	354	138228076	19	103.26	21.11	NM_144913	Mepce	138227929	-147	No	CRE	Half CRE	yes
chr2	153566812	153567157	346	153567043	19	119.25	25.45	NM_007896	Mapre1	153567022	21	No	CRE	Half CRE	yes
chr13	48641227	48641568	342	48641278	19	141.2	40.68	no_match				TGACGTCA	CRE	Half CRE	yes
chr19	6984019	6984355	337	6984200	19	106.97	23.45	NM_026306	Trmt112	6984187	13	No	No	Half CRE	yes
chr4	45025190	45025513	324	45025368	19	111.82	19.23	NM_001163284	Zbtb5	45025284	-84	No	No	Half CRE	yes
chr7	28954556	28954873	318	28954744	19	135.62	25.64	NM_007991	Fbl	28954766	-22	No	No	Half CRE	yes
chr11	5420735	5421050	316	5420960	19	115.67	17.26	NM_013842	Xbp1	5420969	-9	No	No	Half CRE	yes
chr15	101904128	101904436	309	101904175	19	108.18	15.3	NM_145625	Eif4b	101904203	-28	No	No	No	yes
chr2	121097035	121097338	304	121097138	19	136.59	24.81	NM_013735	Trp53bp1	121097122	-16	No	CRE	Half CRE	yes
chr7	7251412	7251715	304	7251489	19	74.59	10.83	NM_011334	Clcn4-2	7252222	733	TGACGTCA	CRE	Half CRE	yes
chr11	100599565	100599866	302	100599758	19	125.36	16.03	NM_024456	Rab5c	100599444	-314	No	No	Half CRE	yes
chr7	132851130	132851425	296	132851322	19	159.22	28.04	NM_001081022	D430042O09Rik	132851389	-67	TGACGTCA	CRE	Half CRE	yes
chr19	4810979	4811272	294	4811175	19	136.72	24.04	NM_019869	Rbm14	4811634	459	No	No	Half CRE	yes
chr6	67525683	67525974	292	67525891	19	175.2	43.27	no_match				No	CRE	Half CRE	no
chr8	56197775	56198058	284	56197989	19	44.6	7.15	no_match				No	No	No	no
chr11	53113936	53114215	280	53114077	19	113.97	17.09	NM_008300	Hspa4	53113981	-96	No	CRE	Half CRE	yes
chr13	111185027	111185305	279	111185240	19	143.4	24.81	NM_152804	Plk2	111185251	-11	TGACGTCA	CRE	Half CRE	yes
chr19	42164676	42164953	278	42164811	19	134.06	19.23	NM_145501	Pi4k2a	42164924	-113	No	No	Half CRE	yes
chr6	145289273	145289549	277	145289380	19	118.29	29.07	no_match				No	No	Half CRE	yes
chr2	32631132	32631404	273	32631300	19	140.16	20.4	NM_178595	Ptrh1	32631340	-40	TGACGTCA	CRE	Half CRE	yes
chr3	36451384	36451653	270	36451528	19	157.13	32.05	NM_019393	Exosc9	36451527	1	No	CRE	Half CRE	yes
chr16	32247165	32247432	268	32247306	19	149.24	38.46	NM_026898	Wdr53	32247371	-65	No	CRE	No	yes
chr16	11203355	11203620	266	11203450	19	149.84	32.05	NM_025546	Rsl1d1	11203385	-65	No	CRE	Half CRE	yes
chr4	32050712	32050976	265	32050860	19	150.15	28.85	NM_172688	Map3k7	32051081	-221	No	No	Half CRE	yes
chr15	76545669	76545932	264	76545778	19	110.43	15.38	NM_145471	Lrrc14	76541169	4609	No	No	Half CRE	yes
chr10	127930848	127931108	261	127930996	19	141.36	25.45	NM_010860	Myl6	127930881	-115	TGACGTCA	CRE	Half CRE	yes
chr3	36470879	36471138	260	36470973	19	154.41	36.47	NM_009828	Ccna2	36470918	-55	TGACGTCA	CRE	Half CRE	yes
chr7	4894940	4895197	258	4895079	19	144.66	23.31	NM_173008	A430110N23Rik	4877445	17634	No	CRE	No	no
chr1	95698438	95698689	252	95698504	19	129.35	18.76	NM_001105667	Dtymk	95698511	7	No	CRE	Half CRE	yes
chr4	49533883	49534134	252	49533972	19	156.93	33.16	NM_178603	Mrpl50	49533955	-17	No	No	Half CRE	yes
chr17	35516399	35516646	248	35516529	19	140.87	21.37	NM_001143689	H2-gs10	35516561	-32	No	CRE	Half CRE	yes
chr13	43266730	43266971	242	43266896	19	163.06	37.77	NM_025935	Tbc1d7	43266728	-168	No	CRE	Half CRE	yes
chr17	35118892	35119133	242	35119024	19	157.46	25.64	NM_030597	Lsm2	35119074	-50	TGACGTCA	CRE	Half CRE	yes
chr9	53056176	53056414	239	53056304	19	164.07	24.04	NM_029936	Ddx10	53056217	-87	No	CRE	Half CRE	yes
chr15	36103664	36103901	238	36103771	19	170.46	40.68	NM_023127	Polr2k	36103771	0	No	No	Half CRE	yes
chr12	57446793	57447029	237	57446884	19	196.68	45.55	NM_145442	Mbip	57446855	-29	No	CRE	Half CRE	yes
chr11	76031007	76031241	235	76031096	19	154.62	27.04	NM_021294	Dbil5	76031114	-18	No	No	Half CRE	yes
chr6	86388525	86388756	232	86388662	19	163.64	36.47	NR_027370	C87436	86388639	23	No	CRE	Half CRE	yes
chr2	75497005	75497234	230	75497124	19	161.58	32.05	NM_198090	Hnrnpa3	75497315	-191	No	CRE	Half CRE	yes
chr11	119161308	119161534	227	119161466	19	154.93	23.31	NM_138669	Eif4a3	119161357	-109	No	No	Half CRE	yes
chr4	147278668	147278889	222	147278807	19	99.24	19.51	NM_133201	Mfn2	147278928	121	No	CRE	Half CRE	yes
chr7	16683833	16684053	221	16683918	19	139.7	28.14	NM_025898	Napa	16683991	-73	TGACGTCA	CRE	Half CRE	yes
chr7	52781546	52781766	221	52781650	19	162.16	31.02	NM_148927	Plekha4	52781699	-49	TGACGTCA	CRE	Half CRE	yes
chr8	98331922	98332142	221	98332063	19	147.89	25.99	NM_153164	Cnot1	98331366	-697	No	No	Half CRE	yes
chr5	100467855	100468073	219	100468009	19	138.51	22.89	NM_016690	Hnrpdl	100468241	232	No	No	Half CRE	yes
chr9	96379034	96379250	217	96379201	19	158.57	26.22	NM_011279	Rnf7	96379014	-187	TGACGTCA	CRE	Half CRE	yes
chr1	63777071	63777278	208	63777233	19	195.34	48.08	NM_172422	Fastkd2	63777198	35	No	CRE	Half CRE	yes
chr19	5689567	5689774	208	5689678	19	125.77	18.49	NM_022012	Map3k11	5689130	548	No	No	Half CRE	yes
chr4	107552236	107552440	205	107552368	19	170.96	35.26	NM_010760	Magoh	107552417	-49	No	CRE	Half CRE	yes
chr15	65618470	65618673	204	65618597	19	177.02	30.91	NM_133766	Efr3a	65618602	-5	TGACGTCA	CRE	Half CRE	yes
chr5	125946160	125946358	199	125946307	19	165.61	34.97	no_match				No	No	No	no
chr1	55109469	55109660	192	55109555	19	150.94	28.14	NM_001039710	Coq10b	55109613	-58	No	CRE	Half CRE	yes
chr10	80462705	80462895	191	80462807	19	157.49	27.83	NM_001038655	Gng7	80464110	1303	TGACGTCA	CRE	Half CRE	no
chr4	132833603	132833789	187	132833676	19	181.29	26.53	NM_025667	Tmem222	132833705	29	No	No	Half CRE	yes
chr15	102796965	102797129	165	102797041	19	155.65	27.78	NM_010462	Hoxc10	102797295	-254	TGACGTCA	CRE	Half CRE	yes
chr11	98768907	98769069	163	98768963	19	164.18	32.83	NM_001025779	Cdc6	98769202	-239	No	CRE	Half CRE	yes
chr8	124353393	124353533	141	124353472	19	217.14	61.54	NM_145605	Klhdc4	124353469	-3	No	No	No	yes
chr18	3005463	3005589	127	3005507	19	59.44	7.67	no_match				No	CRE	No	yes
chr11	60230430	60230936	507	60230570	18	84.93	11.66	NM_145427	Atpaf2	60230601	31	No	No	Half CRE	yes
chr2	151285403	151285907	505	151285520	18	94.21	16.58	no_match				No	No	No	no
chr1	85065162	85065630	469	85065553	18	49.85	6.25	no_match				No	No	No	no
chr5	34530486	34530940	455	34530576	18	74.33	11.18	NM_010753	Mxd4	34530359	-217	No	No	No	yes
chr5	34000883	34001331	449	34001056	18	52.94	11.03	NM_001040435	Tacc3	34000795	261	No	No	No	yes
chr2	120676154	120676553	400	120676338	18	116.19	21.37	NM_080788	Ttbk2	120676320	-18	No	No	No	yes
chr13	108680320	108680718	399	108680388	18	131.64	26.22	NM_145456	Zswim6	108680258	-130	No	CRE	Half CRE	yes
chr11	69484687	69485075	389	69484807	18	73.41	9.43	NM_144958	Eif4a1	69485925	1118	No	No	Half CRE	yes
chr3	100726053	100726438	386	100726239	18	124.54	19.23	NM_194343	Trim45	100726537	-298	No	CRE	Half CRE	yes
chr10	79578223	79578606	384	79578428	18	127.98	20.03	NM_011492	Stk11	79579280	-852	No	No	Half CRE	yes
chr15	12047226	12047607	382	12047270	18	93.01	12.33	NM_011767	Zfr	12047605	-335	No	CRE	Half CRE	yes
chr1	107886690	107887034	345	107886944	18	132.96	30.77	NM_001122676	Zcchc2	107886982	-38	No	No	Half CRE	yes
chr11	100181063	100181400	338	100181248	18	93.13	13.11	NM_011508	Eif1	100181309	-61	No	CRE	Half CRE	yes
chr11	116442700	116443036	337	116442851	18	126.21	27.47	NM_173755	Ube2o	116442761	-90	No	No	Half CRE	yes
chr14	30781367	30781702	336	30781446	18	134.96	26.92	NM_019979	Selk	30781565	-119	No	CRE	Half CRE	yes
chr11	106640649	106640983	335	106640852	18	144.91	30.59	NM_015810	Polg2	106640851	-1	No	CRE	Half CRE	yes
chr13	44829228	44829562	335	44829378	18	132.22	33.28	NM_021878	Jarid2	44826271	3107	TGACGTCA	CRE	Half CRE	yes
chr11	68666515	68666847	333	68666608	18	104.64	25.3	NM_023668	Ndel1	68666633	25	No	CRE	Half CRE	yes
chr19	8797632	8797964	333	8797733	18	108.56	16.03	NM_001161413	Slc3a2	8797859	126	No	No	Half CRE	yes
chr16	13668055	13668375	321	13668267	18	135.45	29.59	NM_028761	Parn	13668263	-4	No	No	Half CRE	yes
chr19	7054915	7055231	317	7055066	18	84.64	16.33	NM_008020	Fkbp2	7054920	-146	No	No	Half CRE	yes
chr19	4012647	4012962	316	4012737	18	125.87	22.44	NM_133666	Ndufv1	4012725	-12	No	No	Half CRE	yes
chr16	5049998	5050307	310	5050089	18	147.44	25.08	NM_026666	Ubn1	5050160	-71	TGACGTCA	CRE	Half CRE	yes
chr11	52045282	52045590	309	52045499	18	125.09	24.81	NM_011543	Skp1a	52045496	3	TGACGTCA	CRE	Half CRE	yes
chr17	47027395	47027702	308	47027563	18	108.41	17.26	NM_178385	Tbcc	47027569	-6	TGACGTCA	CRE	Half CRE	yes
chr16	57231398	57231696	299	57231621	18	153.64	26.22	NM_026254	Tbc1d23	57231579	-42	No	CRE	Half CRE	yes
chr8	87364494	87364790	297	87364715	18	135.72	24.04	NM_009010	Rad23a	87364540	-175	No	CRE	Half CRE	yes
chr11	51912134	51912424	291	51912324	18	124.9	26.22	NM_019411	Ppp2ca	51912325	-1	TGACGTCA	CRE	Half CRE	yes
chr13	23515632	23515922	291	23515783	18	108.9	21.11	NM_013924	Abt1	23515735	-48	No	CRE	Half CRE	yes
chr8	112302342	112302620	279	112302571	18	162.6	32.05	NM_009677	Ap1g1	112302539	32	No	No	Half CRE	yes
chr7	51723073	51723350	278	51723216	18	135.5	28.85	NM_025368	Josd2	51723425	-209	No	CRE	Half CRE	yes
chr14	56179258	56179533	276	56179345	18	153.1	32.05	NM_133734	Dcaf11	56178868	477	TGACGTCA	CRE	Half CRE	yes
chr15	103070253	103070526	274	103070420	18	88.49	13.26	NM_001076789	Cbx5	103070247	-173	No	No	Half CRE	yes
chr17	24592201	24592473	273	24592325	18	139.45	26.53	NM_007893	E4f1	24592256	-69	No	CRE	Half CRE	yes
chr4	133556665	133556932	268	133556802	18	152.22	38.46	NM_026144	Dhdds	133556779	-23	No	No	Half CRE	yes
chr15	81958192	81958456	265	81958312	18	125.39	21.37	NM_172428	Ccdc134	81958351	-39	No	CRE	Half CRE	yes
chr5	33079057	33079321	265	33079191	18	44.19	6.41	NM_177298	Pisd	33128275	49084	No	No	Half CRE	no
chr15	79913798	79914059	262	79913850	18	142.58	39.79	NM_013762	Rpl3	79913836	-14	No	No	Half CRE	yes
chr4	11893616	11893876	261	11893732	18	151.24	40.68	NM_001098230	Ppm2c	11893597	-135	TGACGTCA	CRE	Half CRE	yes
chr11	70817865	70818123	259	70818006	18	140.87	32.05	NM_178367	Dhx33	70817934	-72	No	CRE	Half CRE	yes
chr12	70260059	70260317	259	70260203	18	140.87	22.44	NM_009093	Rps29	70260173	-30	TGACGTCA	CRE	Half CRE	yes
chr10	127984376	127984633	258	127984576	18	101.83	18.85	NM_134003	Zc3h10	127984800	224	TGACGTCA	CRE	Half CRE	yes
chr19	10491996	10492253	258	10492135	18	129.51	24.73	NM_173067	Syt7	10463579	28556	No	CRE	Half CRE	yes
chr2	152560832	152561087	256	152560927	18	136.86	30.05	NM_010495	Id1	152562009	-1082	TGACGTCA	CRE	Half CRE	yes
chr1	85107614	85107868	255	85107781	18	41.85	5.92	NM_213615	A530032D15Rik	85106428	-1353	No	No	No	no
chr17	34987199	34987452	254	34987350	18	144.95	19.89	NM_001045863	Rdbp	34987335	15	No	CRE	Half CRE	yes
chr8	46020402	46020655	254	46020569	18	156.36	38.46	no_match				TGACGTCA	CRE	Half CRE	yes
chr18	32279664	32279914	251	32279766	18	145.86	29.84	NM_008934	Proc	32297859	18093	No	CRE	No	no
chr7	109590168	109590418	251	109590327	18	167.21	39.34	NM_009103	Rrm1	109590208	119	No	No	Half CRE	yes
chr13	64376263	64376512	250	64376328	18	151.65	32.05	NM_172587	Cdc14b	64376296	-32	TGACGTCA	CRE	Half CRE	yes
chr5	125866550	125866797	248	125866667	18	125.33	17.48	NM_019639	Ubc	125870387	3720	No	No	No	no
chr4	137990490	137990735	246	137990559	18	172.41	36.63	NM_026689	Mul1	137990586	-27	No	CRE	Half CRE	yes
chr6	30254479	30254720	242	30254590	18	163.28	32.05	NM_009459	Ube2h	30254345	-245	TGACGTCA	CRE	Half CRE	yes
chr17	29797421	29797659	239	29797521	18	144.5	27.92	NM_028791	1300018I05Rik	29797545	-24	No	CRE	Half CRE	yes
chr5	25265701	25265935	235	25265791	18	153.61	34.34	NM_001004365	Actr3b	25265843	-52	TGACGTCA	CRE	Half CRE	yes
chr2	25110786	25111016	231	25110947	18	140.06	28.28	NM_177344	C730025P13Rik	25110958	-11	No	CRE	Half CRE	yes
chr17	35914209	35914438	230	35914298	18	128.11	26.44	no_match				TGACGTCA	CRE	Half CRE	no
chr16	55973755	55973983	229	55973819	18	164.4	34.62	NR_027965	2310061J03Rik	55974730	911	TGACGTCA	CRE	Half CRE	yes
chr5	140267404	140267631	228	140267487	18	150.63	38.46	NM_010757	Mafk	140267489	-2	No	No	Half CRE	yes
chr2	23011363	23011589	227	23011444	18	168.26	48.08	NM_025979	Mastl	23011544	100	TGACGTCA	CRE	Half CRE	yes
chr2	30837371	30837595	225	30837458	18	126.1	25.18	NM_144885	BC005624	30837406	-52	No	CRE	Half CRE	yes
chr7	4874268	4874490	223	4874437	18	134.3	22.77	NM_201355	Nat14	4873852	585	No	CRE	Half CRE	yes
chr10	40021958	40022176	219	40022018	18	159.06	27.47	NM_009665	Amd1	40021992	-26	No	CRE	Half CRE	yes
chr14	75684020	75684235	216	75684137	18	178.97	48.08	NM_026083	Zc3h13	75684179	-42	No	No	Half CRE	yes
chr15	68194741	68194955	215	68194846	18	152.62	27.92	no_match				TGACGTCA	CRE	Half CRE	yes
chr5	26323311	26323524	214	26323478	18	118.37	15.7	no_match				No	No	No	no
chr17	57150738	57150950	213	57150896	18	137.77	32.89	NM_133801	Gtf2f1	57150711	-185	TGACGTCA	CRE	Half CRE	yes
chr17	26675155	26675366	212	26675202	18	164.41	28.49	no_match				TGACGTCA	CRE	Half CRE	no
chr5	23670713	23670912	200	23670852	18	200.93	42.74	NM_153092	Nupl2	23670780	72	TGACGTCA	CRE	Half CRE	yes
chr19	37450686	37450881	196	37450761	18	176.56	30.77	NM_010615	Kif11	37450892	-131	No	CRE	Half CRE	yes
chr11	3028348	3028539	192	3028397	18	40.79	6.01	NR_003518	Pisd-ps3	3024029	4368	No	No	No	no
chr11	59021761	59021951	191	59021813	18	146.08	32.89	NM_024210	2310033P09Rik	59021862	-49	TGACGTCA	CRE	Half CRE	yes
chr9	64101482	64101670	189	64101565	18	179.41	42.31	NM_008927	Map2k1	64101412	-153	No	No	Half CRE	yes
chr14	9119190	9119374	185	9119236	18	194.87	64.1	no_match				No	CRE	No	no
chr15	86044700	86044881	182	86044776	18	176.33	39.17	NM_145476	Tbc1d22a	86044888	-112	No	CRE	Half CRE	yes
chr14	60216732	60216900	169	60216781	18	185.13	36.98	NM_027986	Cdadc1	60216781	0	TGACGTCA	CRE	Half CRE	yes
chr4	41222326	41222494	169	41222413	18	157.55	28.59	NM_026872	Ubap2	41222168	-245	No	CRE	Half CRE	yes
chr7	125676760	125676914	155	125676811	18	129.84	21.55	NM_009940	Coq7	125676827	16	TGACGTCA	CRE	Half CRE	yes
chr4	116855162	116855315	154	116855213	18	189.49	49.86	NM_134471	Kif2c	116855229	16	No	No	Half CRE	yes
chr4	53025045	53025192	148	53025125	18	201.99	48.08	NM_025623	Nipsnap3a	53024795	330	No	No	Half CRE	yes
chr3	134875430	134875576	147	134875490	18	177.35	40.79	NM_173762	Cenpe	134875526	-36	TGACGTCA	CRE	Half CRE	yes
chr7	129814427	129814562	136	129814505	18	205.48	50	NM_019430	Cacng3	129815257	-752	No	No	No	no
chr17	21938496	21938624	129	21938537	18	216.36	45.99	no_match				No	No	Half CRE	no
chr11	77302261	77302388	128	77302337	18	173.11	31.25	NM_172945	Ankrd13b	77303180	843	No	No	Half CRE	yes
chrX	166441987	166442096	110	166442039	18	63.66	7.8	no_match				No	No	No	no
chr13	65585811	65586241	431	65585862	17	53.68	6.75	no_match				No	CRE	No	no
chr10	79144427	79144848	422	79144490	17	89.4	14.57	NM_177613	Cdc34	79144939	-449	No	No	Half CRE	yes
chr5	33616692	33617113	422	33616757	17	64	7.85	NM_013502	Ctbp1	33617618	861	No	No	Half CRE	yes
chr15	53177905	53178319	415	53177953	17	73.21	15.65	NM_010162	Ext1	53177738	-215	No	CRE	Half CRE	yes
chr19	14672578	14672991	414	14672627	17	94.9	15.51	NM_011600	Tle4	14672473	-154	No	No	No	yes
chr15	59479619	59480010	392	59479705	17	71.19	10.23	NM_144549	Trib1	59480208	-503	TGACGTCA	CRE	Half CRE	yes
chr19	45437960	45438340	381	45438069	17	105.14	19.89	NM_009771	Btrc	45438223	-154	No	No	No	yes
chr12	21423423	21423801	379	21423513	17	118.75	20.03	NM_011739	Ywhaq	21423297	-216	No	CRE	Half CRE	yes
chr7	4764122	4764500	379	4764255	17	107.94	20.6	NM_133777	Ube2s	4763942	-313	No	CRE	Half CRE	yes
chr1	72301800	72302176	377	72302053	17	108.31	20.6	NM_023523	Pecr	72330888	28835	No	No	No	no
chr2	168055772	168056139	368	168055874	17	100.76	21.03	NM_010072	Dpm1	168055879	5	No	CRE	Half CRE	yes
chr1	108655987	108656345	359	108656231	17	114.27	24.93	NM_027534	Kdsr	108656319	88	No	No	No	yes
chr11	101503220	101503577	358	101503375	17	94.61	18.7	no_match				No	No	No	no
chr9	44863174	44863528	355	44863250	17	117.72	29.59	NM_176993	Mpzl3	44863270	-20	TGACGTCA	CRE	Half CRE	yes
chr11	115885581	115885933	353	115885884	17	120.89	19.23	NM_008211	H3f3b	115885818	-66	No	No	Half CRE	yes
chr8	86496566	86496898	333	86496726	17	119.57	21.37	NM_008854	Prkaca	86496876	-150	No	CRE	Half CRE	yes
chr2	119722788	119723116	329	119722953	17	120.43	24.93	NM_013720	Mga	119722963	-10	No	No	Half CRE	yes
chr15	78004456	78004782	327	78004620	17	76.3	9.25	NM_025931	Rabl4	78004538	-82	No	No	Half CRE	yes
chr13	64471527	64471850	324	64471619	17	129.93	20.03	NM_009984	Ctsl	64471614	-5	No	No	Half CRE	yes
chr1	135027687	135028003	317	135027824	17	104.86	16.48	NM_133819	Ppp1r15b	135028039	-215	No	CRE	Half CRE	yes
chr15	81021169	81021483	315	81021326	17	92.84	13.74	NR_015603	4930483J18Rik	81021282	44	No	CRE	No	yes
chr4	41295788	41296101	314	41296011	17	129.25	30.77	NM_023305	Ubap1	41296028	-17	No	CRE	Half CRE	yes
chr5	31262577	31262888	312	31262697	17	114.42	24.81	NM_016703	Preb	31262734	37	No	No	Half CRE	yes
chr8	19682364	19682675	312	19682512	17	51.33	7.04	no_match				No	No	No	no
chr11	66865945	66866249	305	66866096	17	123.23	30.91	NM_025510	2310004I24Rik	66866120	24	No	No	Half CRE	yes
chr9	36575313	36575605	293	36575536	17	137.18	28.04	NM_008408	Stt3a	36575163	-373	No	No	Half CRE	yes
chr2	72876480	72876764	285	72876717	17	128.07	24.04	no_match				No	CRE	Half CRE	yes
chr1	51535201	51535478	278	51535307	17	154.33	52.88	NM_028696	Obfc2a	51535243	-64	No	CRE	Half CRE	yes
chr19	21346619	21346895	277	21346685	17	122.84	24.81	NM_009551	Zfand5	21346767	-82	No	CRE	Half CRE	yes
chr17	24664780	24665042	263	24664864	17	112.13	17.71	NM_153792	Traf7	24664775	-89	No	No	Half CRE	yes
chr7	146037856	146038118	263	146038054	17	142.06	26.92	NM_026391	Ppp2r2d	146038068	-14	TGACGTCA	CRE	Half CRE	yes
chr2	34657678	34657938	261	34657789	17	118.45	24.73	NM_145522	Rabepk	34655311	-2478	TGACGTCA	CRE	Half CRE	yes
chr1	127456924	127457179	256	127457082	17	107.03	16.03	NM_028787	Slc35f5	127457592	-510	No	CRE	Half CRE	yes
chr7	108450548	108450802	255	108450618	17	128.75	24.81	NM_001111111	Atg16l2	108450602	-16	TGACGTCA	CRE	Half CRE	yes
chr17	95149254	95149506	253	95149432	17	139.28	28.49	NR_024720	2700099C18Rik	95149439	-7	TGACGTCA	CRE	Half CRE	yes
chr5	118695064	118695315	252	118695267	17	139.57	28.49	NM_001081236	2410131K14Rik	118695235	32	No	CRE	Half CRE	yes
chr17	35068117	35068367	251	35068282	17	142.6	29.59	NM_010893	Neu1	35068197	85	No	CRE	Half CRE	yes
chr13	63066063	63066312	250	63066220	17	162.17	48.08	no_match				No	No	Half CRE	yes
chr16	55966323	55966572	250	55966399	17	162.17	48.08	NM_024218	Rpl24	55966387	12	No	CRE	No	yes
chr17	3077432	3077681	250	3077483	17	54.44	6.94	NR_003519	Pisd-ps2	3084183	6700	No	CRE	Half CRE	no
chr2	166888545	166888788	244	166888636	17	136.73	29.84	NM_001033196	Znfx1	166888515	-121	No	No	Half CRE	yes
chr10	79604034	79604272	239	79604153	17	111.82	18.32	NM_025313	Atp5d	79605059	-906	TGACGTCA	CRE	Half CRE	no
chr4	115410191	115410427	237	115410316	17	166.13	43.27	NM_172698	4732418C07Rik	115410677	-361	TGACGTCA	CRE	Half CRE	yes
chr7	31514465	31514699	235	31514589	17	144.65	32.05	NM_027215	Tmem147	31514553	-36	TGACGTCA	CRE	Half CRE	yes
chr13	75844627	75844859	233	75844753	17	132.95	27.04	NM_138953	Ell2	75844931	-178	TGACGTCA	CRE	Half CRE	yes
chr19	6363282	6363512	231	6363359	17	107.85	22.99	NM_011750	Sf1	6363689	-330	No	CRE	Half CRE	yes
chr14	120876978	120877206	229	120877145	17	143.89	27.47	NM_029519	Rap2a	120877682	-537	TGACGTCA	CRE	Half CRE	yes
chr2	71384679	71384907	229	71384862	17	136.49	27.92	NM_010054	Dlx2	71384811	-51	No	No	Half CRE	yes
chr16	4880435	4880662	228	4880503	17	130.15	31.11	NM_145359	Fam100a	4879851	-652	TGACGTCA	CRE	Half CRE	yes
chr5	9161671	9161898	228	9161843	17	136.81	27.92	NM_011806	Dmtf1	9161776	-67	No	CRE	Half CRE	yes
chr15	25772786	25773010	225	25772925	17	125.04	20.79	NM_001034851	Fam134b	25773018	-93	TGACGTCA	CRE	Half CRE	yes
chr8	113618413	113618637	225	113618525	17	153.48	34.62	NM_198308	4930402E16Rik	113618644	-119	TGACGTCA	CRE	Half CRE	yes
chr19	53603506	53603724	219	53603614	17	119.67	21.11	NM_001085390	Dusp5	53603807	-193	No	CRE	Half CRE	yes
chr7	4966114	4966331	218	4966282	17	127.3	25.99	NM_001110328	Fiz1	4966299	17	No	No	Half CRE	yes
chr6	29698750	29698966	217	29698872	17	90.64	12.21	NM_176996	Smo	29685496	13376	No	No	No	no
chr4	140857032	140857246	215	140857081	17	136.53	23.31	NM_010139	Epha2	140857154	-73	TGACGTCA	CRE	Half CRE	yes
chr16	17451856	17452067	212	17451985	17	167.33	43.71	NM_007764	Crkl	17452079	-94	TGACGTCA	CRE	Half CRE	yes
chr2	166731313	166731524	212	166731398	17	123.73	24.04	NM_023565	Cse1l	166731595	-197	TGACGTCA	CRE	Half CRE	yes
chr5	135870324	135870534	211	135870476	17	142.43	31.02	NM_148932	Pom121	135870416	-60	No	CRE	Half CRE	yes
chr11	79068088	79068293	206	79068195	17	139.63	32.05	NM_019653	Wsb1	79068197	2	TGACGTCA	CRE	Half CRE	yes
chr5	114185866	114186069	204	114185983	17	118.1	19.23	NM_001010825	Ficd	114185790	193	No	No	Half CRE	yes
chr10	80522933	80523133	201	80523034	17	141.42	26.22	NM_024499	Sgta	80522899	-135	TGACGTCA	CRE	Half CRE	yes
chr6	54631469	54631669	201	54631621	17	143.66	24.04	NM_026629	2410066E13Rik	54631765	-144	TGACGTCA	CRE	Half CRE	yes
chr7	29766766	29766961	196	29766886	17	160.76	36.98	NM_028659	Eif3k	29766833	-53	No	No	Half CRE	yes
chr5	3893913	3894106	194	3893980	17	173.95	43.71	NM_001013023	Mterf	3893933	-47	TGACGTCA	CRE	Half CRE	no
chr17	33897554	33897742	189	33897621	17	137.58	28.59	NM_008997	Rab11b	33897431	-190	No	CRE	Half CRE	yes
chr16	20693204	20693389	186	20693340	17	154.07	28.85	NM_133778	Fam131a	20695129	-1789	No	CRE	Half CRE	yes
chr11	16408152	16408335	184	16408270	17	154.86	25.64	NM_001109971	Sec61g	16408487	217	No	CRE	Half CRE	yes
chr15	4317953	4318136	184	4318015	17	192.98	74.79	no_match				No	CRE	No	no
chr10	60915537	60915714	178	60915625	17	180.39	43.71	NM_010124	Eif4ebp2	60915417	-208	No	No	Half CRE	yes
chr6	128710739	128710916	178	128710834	17	134.49	21.11	no_match				No	CRE	Half CRE	yes
chr8	9635332	9635501	170	9635454	17	198.96	58.76	NM_173446	Fam155a	9771023	135569	No	No	No	no
chr10	121176630	121176798	169	121176738	17	151.91	31.11	NM_173022	BC048403	121176992	-254	TGACGTCA	CRE	Half CRE	yes
chr11	76891867	76892031	165	76891919	17	170.75	35.61	NM_001012309	Ccdc55	76891937	18	No	No	Half CRE	yes
chr3	132347014	132347177	164	132347089	17	180	44.07	NM_173032	A630047E20Rik	132347107	-18	TGACGTCA	CRE	Half CRE	yes
chr2	127410460	127410622	163	127410565	17	140.87	21.11	NM_028141	Zfp661	127410413	-152	No	No	Half CRE	yes
chr2	38781877	38782037	161	38781963	17	172.58	42.74	NM_010264	Nr6a1	38781981	18	TGACGTCA	CRE	Half CRE	yes
chr5	30062391	30062545	155	30062484	17	146.34	24.04	NM_001127367	Dnajb6	30062437	47	No	No	Half CRE	yes
chr19	44210310	44210438	129	44210361	17	171.91	36.76	NM_001081077	Cwf19l1	44210366	5	TGACGTCA	CRE	Half CRE	yes
chr15	96291240	96291358	119	96291307	17	163.99	32.83	NM_028148	Sfrs2ip	96291274	-33	No	No	Half CRE	yes
chr15	77672575	77673008	434	77672699	16	77.66	11.31	NM_022410	Myh9	77672545	-154	No	No	Half CRE	yes
chr15	76181408	76181817	410	76181710	16	75.95	10.4	NM_026859	Maf1	76181735	-25	No	No	Half CRE	yes
chr11	70482491	70482885	395	70482537	16	69.08	8.94	NM_172561	Spag7	70482795	258	No	No	No	yes
chr11	121534313	121534693	381	121534472	16	80.5	12.99	NM_178664	B3gntl1	121534465	-7	No	No	Half CRE	yes
chr11	4086597	4086969	373	4086774	16	93.06	15.51	NM_134023	Tbc1d10a	4086835	-61	No	No	Half CRE	yes
chr2	38920961	38921333	373	38921151	16	141.79	51.28	NM_029793	Golga1	38920926	-225	No	No	Half CRE	yes
chr11	120328721	120329092	372	120328974	16	89.23	14.57	NM_001159328	Hgs	120328948	26	No	CRE	Half CRE	yes
chr7	80703198	80703568	371	80703492	16	93.41	18.61	no_match				No	No	No	yes
chr15	80540992	80541359	368	80541160	16	105.42	22.19	NM_144812	Tnrc6b	80541742	-582	No	No	Half CRE	yes
chr2	104430312	104430679	368	104430463	16	126.48	25.3	NM_001037326	Cstf3	104430640	-177	No	CRE	Half CRE	yes
chr10	98376718	98377080	363	98377004	16	117.47	26.22	NM_026482	Atp2b1	98377785	-781	No	CRE	Half CRE	yes
chr11	102742020	102742382	363	102742342	16	101.45	20.6	NM_001109995	Eftud2	102742289	-53	No	No	No	yes
chr17	6303675	6304028	354	6303904	16	43.13	6.33	NM_001033178	Tmem181a	6270474	33430	No	CRE	Half CRE	no
chr12	107022627	107022979	353	107022846	16	133.02	26.71	NM_011112	Papola	107022911	-65	No	No	Half CRE	yes
chr17	57171352	57171703	352	57171479	16	94.76	18.03	NM_010613	Khsrp	57170930	-549	No	No	Half CRE	yes
chr7	99818422	99818772	351	99818468	16	106.05	17.81	NM_029078	Pcf11	99818394	-74	No	No	No	yes
chr19	42203488	42203836	349	42203753	16	101.72	16.58	NM_027106	Avpi1	42203483	-270	TGACGTCA	CRE	Half CRE	yes
chr5	116474263	116474605	343	116474562	16	105.17	24.04	NM_031869	Prkab1	116474437	-125	No	CRE	No	yes
chr15	86019601	86019942	342	86019786	16	68.68	7.69	NM_145475	Cerk	86016571	-3215	No	CRE	No	no
chr15	85888981	85889321	341	85889232	16	82.56	12.02	NM_172611	Gramd4	85888136	1096	No	No	Half CRE	yes
chr1	157883070	157883408	339	157883199	16	101.41	25.64	NM_001160182	Ifrg15	157883165	34	No	No	Half CRE	yes
chr5	67698015	67698351	337	67698172	16	136.21	32.05	NM_178651	Slc30a9	67698195	-23	No	No	Half CRE	yes
chr2	132078819	132079151	333	132079077	16	98.36	12.02	NM_011045	Pcna	132078916	-161	No	CRE	Half CRE	yes
chr11	114713208	114713539	332	114713490	16	92.75	16.48	NM_147217	Gprc5c	114713343	147	No	CRE	Half CRE	yes
chr19	4231731	4232062	332	4231830	16	90.94	18.7	NM_027196	Pold4	4231936	-106	No	No	Half CRE	yes
chr2	132073370	132073694	325	132073527	16	106.42	19.89	NM_027478	5730494N06Rik	132073524	-3	No	No	Half CRE	yes
chr10	80288976	80289295	320	80289052	16	95.12	16.48	NM_008753	Oaz1	80289400	-348	No	CRE	Half CRE	yes
chr8	112089600	112089911	312	112089763	16	113.89	17.81	NM_175646	Txnl4b	112089885	-122	TGACGTCA	CRE	Half CRE	yes
chr8	86590225	86590534	310	86590276	16	72.24	11.09	NM_009055	Rfx1	86590734	-458	TGACGTCA	CRE	Half CRE	yes
chr6	29697699	29698002	304	29697912	16	63.86	14.19	NM_176996	Smo	29685496	12416	No	No	No	no
chr3	157699463	157699764	302	157699551	16	133.15	27.47	NM_001093752	Sfrs11	157699603	52	No	CRE	Half CRE	yes
chr2	31993401	31993696	296	31993518	16	119.97	18.49	no_match				No	CRE	No	yes
chr1	136311817	136312107	291	136311973	16	107.22	21.03	NM_028320	Adipor1	136312043	-70	No	No	Half CRE	yes
chr11	69222958	69223247	290	69223152	16	70.72	10.12	NM_001017426	Kdm6b	69227177	4025	No	CRE	Half CRE	yes
chr15	81977429	81977714	286	81977534	16	87.65	15.3	NM_033218	Srebf2	81977698	-164	No	CRE	Half CRE	yes
chr4	155186420	155186704	285	155186496	16	125.19	34.62	NM_207678	Ccnl2	155186597	-101	No	No	Half CRE	yes
chr11	68829356	68829637	282	68829530	16	137.87	45.79	NM_001143790	1500010J02Rik	68829412	118	TGACGTCA	CRE	Half CRE	yes
chr5	123844663	123844941	279	123844792	16	112.13	21.71	NM_177582	Mlxip	123844827	-35	No	CRE	Half CRE	yes
chr7	137662960	137663238	279	137663120	16	135.4	34.97	NM_013799	Ate1	137663053	-67	No	No	Half CRE	yes
chr2	90910369	90910646	278	90910501	16	108.2	26.22	NM_026721	Slc39a13	90910378	-123	No	CRE	Half CRE	yes
chr15	101303438	101303714	277	101303576	16	127.13	34.62	NM_010667	Krt86	101303908	-332	No	No	No	no
chr8	19684484	19684760	277	19684638	16	58.83	10.54	no_match				No	No	Half CRE	no
chr18	75165320	75165595	276	75165498	16	142.73	33.65	NM_001001181	BC031181	75165553	-55	No	CRE	Half CRE	yes
chr8	123113046	123113321	276	123113214	16	117.32	23.21	NM_178856	Gins2	123112975	-239	No	No	Half CRE	yes
chr4	150432028	150432302	275	150432080	16	127.63	34.62	NM_009498	Vamp3	150432062	-18	TGACGTCA	CRE	Half CRE	yes
chr5	66347098	66347372	275	66347251	16	130.42	32.05	no_match				TGACGTCA	CRE	Half CRE	no
chr5	36807521	36807791	271	36807652	16	94.08	18.32	NM_024478	Grpel1	36807833	-181	No	CRE	Half CRE	yes
chr10	127984789	127985058	270	127984895	16	81.96	11.31	NM_134003	Zc3h10	127984800	-95	TGACGTCA	CRE	Half CRE	yes
chr2	172825444	172825713	270	172825609	16	123.64	28.49	NM_175112	Rae1	172825637	-28	No	No	Half CRE	yes
chr5	34162863	34163127	265	34163035	16	111.39	23.31	NM_001081102	Whsc1	34163477	-442	TGACGTCA	CRE	Half CRE	yes
chr16	49699151	49699414	264	49699238	16	149.38	45.55	NM_028680	Ift57	49699406	-168	TGACGTCA	CRE	Half CRE	yes
chr17	21787448	21787710	263	21787580	16	139.47	34.97	no_match				No	CRE	Half CRE	no
chr11	68910565	68910826	262	68910701	16	56.77	10.82	NM_011065	Per1	68912457	-1756	TGACGTCA	CRE	Half CRE	yes
chr5	136254247	136254508	262	136254413	16	120.84	29.84	NM_008617	Mdh2	136254518	-105	TGACGTCA	CRE	Half CRE	yes
chr17	37165581	37165841	261	37165679	16	150.18	35.43	no_match				No	CRE	Half CRE	yes
chr19	5840665	5840921	257	5840868	16	58.59	6.09	NR_003513	Neat1	5845478	4610	No	No	Half CRE	yes
chr1	16646887	16647142	256	16647037	16	117.9	21.71	NM_026456	Tceb1	16646946	-91	No	No	Half CRE	yes
chr3	132754683	132754936	254	132754777	16	135.87	28.04	NM_026231	Gstcd	132754704	-73	No	No	Half CRE	yes
chr4	150663379	150663632	254	150663497	16	96.75	17.89	NM_001081557	Camta1	151235855	572358	No	No	No	no
chr17	3077799	3078043	245	3077993	16	41.42	5.93	NR_003519	Pisd-ps2	3084183	6190	No	CRE	Half CRE	no
chr17	27053687	27053931	245	27053830	16	116.65	26.22	NM_053173	Kifc1	27054035	-205	No	No	Half CRE	yes
chr19	36908544	36908786	243	36908698	16	125.94	33.16	NM_001163635	Tnks2	36908721	-23	No	CRE	Half CRE	yes
chr10	80640744	80640984	241	80640886	16	86.7	16.33	NM_007907	Eef2	80639375	1511	No	No	No	yes
chr15	53177653	53177892	240	53177781	16	100.45	15.65	NM_010162	Ext1	53177738	-43	No	CRE	Half CRE	yes
chr9	69245623	69245862	240	69245716	16	168.15	48.08	NM_145618	Narg2	69245804	-88	TGACGTCA	CRE	Half CRE	yes
chr10	20672324	20672557	234	20672408	16	113.89	26.71	NM_026203	Ahi1	20672390	18	TGACGTCA	CRE	Half CRE	yes
chr3	19957630	19957862	233	19957815	16	139.01	30.77	NM_144959	Hltf	19957810	5	No	No	Half CRE	yes
chr8	26707903	26708135	233	26708032	16	136.3	22.19	NM_173012	Letm2	26707959	-73	TGACGTCA	CRE	Half CRE	yes
chr11	100181676	100181907	232	100181754	16	99.69	23.5	NM_011508	Eif1	100181309	445	No	No	Half CRE	yes
chr19	5731659	5731887	229	5731811	16	105.08	16.03	NM_020491	Sssca1	5731721	-90	No	No	Half CRE	yes
chr5	93635701	93635928	228	93635781	16	127.98	32.05	NM_017367	Ccni	93635521	-260	No	CRE	Half CRE	yes
chr6	86321332	86321558	227	86321475	16	138.1	25.89	NM_026506	Snrpg	86321533	-58	TGACGTCA	CRE	Half CRE	yes
chr12	87165727	87165951	225	87165839	16	144.25	32.05	NM_001081423	Ttll5	87165659	180	No	CRE	Half CRE	yes
chr3	157609778	157609994	217	157609933	16	152.84	30.59	NM_001013806	Ankrd13c	157610429	-496	TGACGTCA	CRE	Half CRE	yes
chr11	120852561	120852775	215	120852639	16	112.51	21.63	NM_027874	Csnk1d	120852647	8	TGACGTCA	CRE	Half CRE	yes
chr15	102181131	102181345	215	102181191	16	134.32	26.53	NM_153416	Aaas	102181190	-1	No	No	Half CRE	yes
chr9	59334399	59334613	215	59334549	16	129.75	24.81	NM_019927	Arih1	59334181	-368	TGACGTCA	CRE	Half CRE	yes
chr1	135989629	135989842	214	135989777	16	109.57	18.32	no_match				No	No	Half CRE	yes
chr11	68876221	68876434	214	68876338	16	105	27.78	NM_028005	2310047M10Rik	68873276	3062	No	No	Half CRE	yes
chr15	12754402	12754611	210	12754468	16	135.94	26.53	NM_029998	6030458C11Rik	12754396	-72	No	No	Half CRE	yes
chr6	42642224	42642431	208	42642273	16	144.15	40.68	NM_029930	Fam115a	42643058	785	TGACGTCA	CRE	Half CRE	yes
chr5	23889447	23889653	207	23889522	16	132.34	34.12	NM_001002897	Atg9b	23897961	8439	TGACGTCA	CRE	Half CRE	yes
chr1	59741728	59741932	205	59741792	16	150.73	36.06	NM_018868	Nop58	59741849	-57	No	CRE	Half CRE	yes
chr10	80645532	80645736	205	80645619	16	103.57	18.03	NM_007828	Dapk3	80646749	-1130	TGACGTCA	CRE	Half CRE	yes
chr11	101163522	101163725	204	101163615	16	127.02	31.11	NM_019584	Becn1	101163581	-34	TGACGTCA	CRE	Half CRE	yes
chr11	22967756	22967957	202	22967887	16	143.56	28.49	no_match				No	No	Half CRE	yes
chr9	59139248	59139443	196	59139376	16	143.13	44.64	NM_028121	Adpgk	59139378	-2	No	CRE	Half CRE	yes
chr5	73683941	73684132	192	73684010	16	139.78	38.46	NM_001159889	Ociad1	73684032	-22	TGACGTCA	CRE	Half CRE	yes
chr9	123761148	123761335	188	123761214	16	166.19	45.79	NM_001110253	Fyco1	123761020	-194	No	CRE	Half CRE	yes
chr4	32702077	32702262	186	32702198	16	149.3	32.05	NM_001122978	Casp8ap2	32702447	-249	No	CRE	Half CRE	yes
chr2	122564123	122564307	185	122564257	16	157.92	48.08	NM_019788	Pldn	122564240	17	No	CRE	Half CRE	yes
chr4	14753722	14753905	184	14753843	16	171.16	38.46	NM_152812	Otud6b	14753734	-109	No	CRE	Half CRE	yes
chr5	65726810	65726992	183	65726905	16	158.68	40.06	NM_011258	Rfc1	65726878	-27	No	CRE	Half CRE	yes
chr7	4130151	4130333	183	4130254	16	168.09	41.21	no_match				No	No	No	no
chr13	94073581	94073762	182	94073633	16	168.48	41.21	NM_147176	Homer1	94074449	-816	No	CRE	Half CRE	yes
chr2	164571417	164571593	177	164571491	16	132.83	29.38	NM_133763	Dnttip1	164571514	-23	TGACGTCA	CRE	Half CRE	yes
chr10	52247658	52247831	174	52247707	16	47.65	8.13	no_match				No	No	No	no
chr4	150663161	150663334	174	150663286	16	121.88	26.83	NM_001081557	Camta1	151235855	572569	No	No	No	no
chr16	17619379	17619550	172	17619462	16	147.41	32.05	NM_029945	Smpd4	17619446	16	No	CRE	Half CRE	yes
chr8	19717957	19718127	171	19718007	16	56.58	7.04	no_match				No	No	Half CRE	no
chr15	79255062	79255230	169	79255112	16	116.42	22.04	NM_013767	Csnk1e	79272487	17375	TGACGTCA	CRE	Half CRE	no
chr19	24551952	24552120	169	24552027	16	132.29	27.83	NM_026520	Fam122a	24551964	-63	No	No	Half CRE	yes
chr7	119822714	119822880	167	119822830	16	171.27	34.97	NM_009346	Tead1	119823106	-276	TGACGTCA	CRE	Half CRE	yes
chr6	87788800	87788964	165	87788896	16	165.97	32.05	NM_133934	Isy1	87788753	-143	No	No	Half CRE	yes
chr1	75259674	75259836	163	75259731	16	146.66	27.04	NM_008985	Ptprn	75260783	1052	No	No	No	yes
chr1	95375510	95375671	162	95375622	16	149.3	31.02	NM_001159719	2002-09-01	95375637	-15	No	CRE	Half CRE	yes
chr16	23127764	23127925	162	23127848	16	170.28	41.81	NM_145480	Rfc4	23127803	-45	No	CRE	Half CRE	yes
chr7	133792719	133792876	158	133792778	16	175.2	43.71	NM_029339	Ccdc101	133792822	-44	No	No	Half CRE	yes
chr13	30637128	30637281	154	30637201	16	165.19	40.68	NM_025710	Uqcrfs1	30637185	-16	TGACGTCA	CRE	Half CRE	yes
chr8	112261626	112261774	149	112261724	16	179.37	48.08	NM_001080930	Atxn1l	112261639	-85	TGACGTCA	CRE	Half CRE	yes
chr16	91931825	91931972	148	91931922	16	183.16	54.95	NM_138597	Atp5o	91931875	-47	No	No	Half CRE	yes
chr11	101177438	101177582	145	101177514	16	122.67	22.62	NM_011192	Psme3	101177564	-50	No	CRE	Half CRE	yes
chr17	13743761	13743903	143	13743835	16	105.33	15.79	no_match				No	No	No	no
chr3	89262924	89263065	142	89262991	16	140.75	24.04	NM_026784	Pmvk	89263039	-48	TGACGTCA	CRE	Half CRE	yes
chr2	181664913	181665018	106	181664967	16	42.08	5.57	no_match				No	No	No	no
chr11	40568625	40569016	392	40568750	15	94.43	19.23	NM_009831	Ccng1	40568788	38	No	No	No	yes
chr10	62113779	62114169	391	62114065	15	92.18	18.49	NM_053183	Ddx50	62113946	-119	No	CRE	Half CRE	yes
chr5	31357339	31357720	382	31357607	15	81.04	15.02	NM_023525	Cad	31357183	424	No	No	Half CRE	yes
chr2	30663175	30663551	377	30663288	15	92.1	14.25	NM_170592	Mettl11a	30663496	-208	No	No	Half CRE	yes
chr17	87424660	87425034	375	87424763	15	125.43	30.05	NM_008838	Pigf	87424741	-22	No	No	Half CRE	yes
chr1	94076822	94077192	371	94077016	15	93.08	14.25	no_match				No	No	Half CRE	yes
chr8	26712288	26712644	357	26712597	15	95.45	14.25	NM_001001735	Whsc1l1	26712777	-180	No	No	Half CRE	yes
chr17	29169321	29169674	354	29169602	15	93.73	17.17	NM_013663	Sfrs3	29169617	-15	No	CRE	Half CRE	yes
chr11	87405457	87405808	352	87405607	15	64.71	10.45	NM_133215	Mtmr4	87405718	-111	No	No	Half CRE	yes
chr10	127520071	127520419	349	127520305	15	106.86	20.9	NM_016774	Atp5b	127520362	-57	No	No	Half CRE	yes
chr5	143668180	143668525	346	143668407	15	73.72	14.42	NM_007393	Actb	143668403	-4	No	No	No	yes
chr5	33128147	33128489	343	33128339	15	83.85	14.14	NM_177298	Pisd	33128275	-64	No	CRE	Half CRE	yes
chr12	56181258	56181597	340	56181473	15	105.82	28.04	NM_011899	Srp54a	56181482	-9	No	CRE	Half CRE	yes
chr15	73342896	73343226	331	73343105	15	86	16.97	NM_001081066	Dennd3	73342989	116	No	No	Half CRE	yes
chr9	20781177	20781495	319	20781412	15	109.84	28.04	NM_010333	S1pr2	20781237	-175	TGACGTCA	CRE	Half CRE	yes
chr15	89203801	89204117	317	89203939	15	68.24	10.02	NM_001111288	Sco2	89204249	310	No	No	No	yes
chr8	19873434	19873747	314	19873696	15	77.96	11.73	no_match				No	No	Half CRE	no
chr1	182125957	182126269	313	182126222	15	119.56	22.89	NM_023341	Cabc1	182126151	-71	No	No	No	yes
chr8	4678224	4678530	307	4678401	15	90.56	19.8	no_match				TGACGTCA	CRE	Half CRE	yes
chr11	95119884	95120183	300	95120061	15	88.49	18.7	NM_053093	Tac4	95122842	-2781	No	No	Half CRE	yes
chr1	37921785	37922082	298	37921987	15	102.23	19.89	NM_207228	Tsga10	37921924	-63	No	No	No	yes
chr14	17197481	17197778	298	17197533	15	100.11	22.44	NM_009409	Top2b	17197719	-186	No	No	Half CRE	yes
chr19	30104879	30105173	295	30104925	15	109.73	18.49	NM_144873	Uhrf2	30105002	-77	No	No	Half CRE	yes
chr5	137974354	137974648	295	137974506	15	126.52	43.27	NM_010312	Gnb2	137974457	-49	No	No	Half CRE	yes
chr6	21899798	21900091	294	21900005	15	65.83	10.68	NM_023626	Ing3	21899614	391	TGACGTCA	CRE	Half CRE	yes
chr6	146673295	146673583	289	146673371	15	121.7	26.22	NM_172734	Stk38l	146673529	-158	TGACGTCA	CRE	Half CRE	yes
chr11	4604536	4604820	285	4604685	15	107.23	20.6	NM_026015	Zmat5	4604680	5	No	No	No	yes
chr2	84555391	84555673	283	84555571	15	97.4	23.31	NM_144887	Zdhhc5	84555321	-250	No	No	Half CRE	yes
chr17	56443354	56443635	282	56443546	15	97.62	17.48	NM_001111078	Uhrf1	56443735	-189	No	No	Half CRE	yes
chr11	51814149	51814429	281	51814364	15	90.8	18.19	NM_009458	Ube2b	51813968	-396	TGACGTCA	CRE	Half CRE	yes
chr18	3337294	3337574	281	3337405	15	123.5	34.97	NM_001110859	Crem	3337587	182	No	No	Half CRE	yes
chr17	71876068	71876347	280	71876172	15	126.74	27.47	NM_023294	Ndc80	71876197	25	TGACGTCA	CRE	Half CRE	yes
chr11	72836608	72836878	271	72836765	15	106.05	28.85	NM_018883	Camkk1	72832509	4256	TGACGTCA	CRE	Half CRE	no
chr17	37088559	37088829	271	37088760	15	120.24	20.03	NM_029632	Ppp1r11	37088734	-26	No	CRE	Half CRE	yes
chr7	117265380	117265650	271	117265493	15	122.97	25.08	NM_009516	Wee1	117265572	-79	No	No	Half CRE	yes
chr1	137625613	137625881	269	137625757	15	110.88	20.6	NM_007791	Csrp1	137625773	-16	No	CRE	No	yes
chr8	19751067	19751333	267	19751119	15	54.86	11.94	no_match				No	No	No	no
chr13	23853355	23853620	266	23853492	15	79.7	12.27	NM_178192	Hist1h4a	23853026	-466	TGACGTCA	CRE	Half CRE	no
chr1	133049651	133049912	262	133049784	15	114.86	21.37	NM_010709	Lgtn	133049783	1	No	No	Half CRE	yes
chr11	115049080	115049338	259	115049227	15	94.17	15.18	NM_001033393	Tmem104	115048840	387	No	No	No	yes
chr17	35302018	35302276	259	35302143	15	108.91	22.44	NM_020027	Bat2	35299993	-2150	No	CRE	Half CRE	yes
chr17	56018118	56018375	258	56018186	15	67.26	8.01	NM_144546	Zfp119	56018195	9	TGACGTCA	CRE	Half CRE	yes
chr18	36904096	36904352	257	36904279	15	150.15	48.08	NM_011879	Ik	36904309	-30	No	No	Half CRE	yes
chr2	122203142	122203398	257	122203194	15	96.29	20.79	no_match				TGACGTCA	CRE	Half CRE	yes
chr6	82983584	82983834	251	82983763	15	106.82	21.03	NM_010070	Dok1	82983465	-298	No	CRE	Half CRE	yes
chr16	22857652	22857901	250	22857802	15	125.43	28.04	NM_026400	Dnajb11	22857938	-136	No	No	Half CRE	yes
chr19	6242319	6242568	250	6242488	15	99.7	18.7	NM_194348	Atg2a	6241667	821	No	No	Half CRE	yes
chr8	73895355	73895604	250	73895511	15	115.53	27.47	NM_029865	Ocel1	73895251	260	No	CRE	Half CRE	yes
chr7	117204871	117205118	248	117204922	15	93.68	16.83	NM_009281	Zfp143	117205215	-293	No	CRE	Half CRE	yes
chr13	67552447	67552693	247	67552560	15	138.08	38.46	NM_177712	Zfp874	67552547	-13	TGACGTCA	CRE	Half CRE	yes
chr15	58246887	58247132	246	58247014	15	102.46	24.73	NM_145959	D15Ertd621e	58247036	-22	No	CRE	Half CRE	yes
chr7	16871944	16872188	245	16871991	15	102.71	13.74	NM_001136471	Ccdc9	16872144	153	No	No	Half CRE	yes
chr3	94757885	94758128	244	94758003	15	119.41	28.49	NM_017395	Rfx5	94758936	-933	No	No	Half CRE	yes
chr5	115791063	115791306	244	115791239	15	104.78	22.62	NM_026933	Triap1	115791255	-16	No	CRE	Half CRE	yes
chr17	29232265	29232507	243	29232446	15	108.86	21.03	NM_007669	Cdkn1a	29230716	1730	No	No	Half CRE	yes
chr4	124614156	124614395	240	124614305	15	143.33	35.43	NM_177573	9930104L06Rik	124614291	14	No	No	Half CRE	yes
chr15	89259789	89260026	238	89259929	15	72.87	9.78	NR_004843	Chkb-cpt1b	89260127	198	No	CRE	Half CRE	yes
chr18	11288579	11288813	235	11288705	15	148.28	37.39	no_match				No	No	No	no
chr17	28046156	28046389	234	28046253	15	76.92	12.02	NM_181413	Anks1	28046284	-31	No	No	Half CRE	yes
chr8	13338677	13338908	232	13338755	15	127.63	38.46	NM_009361	Tfdp1	13339673	-918	No	No	Half CRE	yes
chr5	35002722	35002951	230	35002834	15	95.32	16.03	NM_029278	Nop14	35002797	-37	No	No	Half CRE	yes
chr11	58144097	58144323	227	58144226	15	115.2	24.81	NM_024480	Sh3bp5l	58144219	7	No	No	No	yes
chr2	126532935	126533161	227	126533068	15	119.46	23.21	NM_019729	Usp8	126533098	-30	No	No	Half CRE	yes
chr15	78072829	78073054	226	78072899	15	90.81	18.81	NM_008677	Ncf4	78075240	-2341	TGACGTCA	CRE	Half CRE	no
chr1	135975852	135976075	224	135975948	15	104.85	23.39	NM_007570	Btg2	135975732	-216	TGACGTCA	CRE	Half CRE	yes
chr8	19928878	19929098	221	19928929	15	66.49	8.13	no_match				No	CRE	No	no
chr11	20641523	20641741	219	20641611	15	121.77	29.84	NM_181411	Aftph	20641487	-124	No	No	Half CRE	yes
chr11	51076467	51076682	216	51076553	15	110.64	24.73	NM_177567	BC049762	51076453	-100	TGACGTCA	CRE	Half CRE	yes
chr1	43155510	43155724	215	43155578	15	109.15	29.38	NM_133818	AI597479	43155554	24	No	CRE	Half CRE	yes
chr5	118928301	118928514	214	118928410	15	125.52	34.34	no_match				TGACGTCA	CRE	Half CRE	no
chr10	81641292	81641504	213	81641431	15	133.18	34.62	no_match				TGACGTCA	CRE	Half CRE	yes
chr12	111829702	111829914	213	111829789	15	135.84	28.04	no_match				No	No	Half CRE	yes
chr17	34256421	34256627	207	34256484	15	92.32	19.62	NM_001025387	Brd2	34257328	844	TGACGTCA	CRE	Half CRE	yes
chr6	94450176	94450379	204	94450281	15	154.06	35.43	NM_026255	Slc25a26	94450341	-60	TGACGTCA	CRE	Half CRE	yes
chr11	59005233	59005435	203	59005338	15	144.7	34.97	NM_008193	Guk1	59005454	116	No	No	Half CRE	yes
chr2	127614527	127614728	202	127614677	15	145.03	43.71	NM_016902	Nphp1	127614590	-87	No	No	Half CRE	yes
chr8	19974044	19974245	202	19974096	15	78.65	12.21	no_match				No	No	No	no
chr4	137817973	137818173	201	137818089	15	131.94	35.61	NM_010623	Kif17	137818165	-76	TGACGTCA	CRE	Half CRE	yes
chr9	45511982	45512180	199	45512045	15	132.59	28.49	NM_001081270	Dscaml1	45238375	273670	No	No	No	no
chr19	5845960	5846155	196	5846010	15	56.39	10.02	NR_003513	Neat1	5845478	-532	TGACGTCA	CRE	Half CRE	yes
chr13	77847832	77848025	194	77847940	15	161	58.76	NR_028109	Fam172a	77847950	-10	No	No	Half CRE	yes
chr7	5031656	5031848	193	5031713	15	125.62	27.92	NM_010147	Epn1	5031906	-193	No	No	Half CRE	yes
chr7	146574555	146574747	193	146574651	15	123.57	27.04	NM_183144	Inpp5a	146575007	-356	TGACGTCA	CRE	Half CRE	yes
chr15	36538717	36538908	192	36538801	15	116.34	29.38	NM_008774	Pabpc1	36538717	-84	No	CRE	Half CRE	yes
chr8	23763822	23764008	187	23763937	15	136.65	28.49	NM_011130	Polb	23763909	-28	TGACGTCA	CRE	Half CRE	yes
chr13	41096516	41096699	184	41096613	15	133.04	26.53	NM_026550	Pak1ip1	41096378	235	No	CRE	Half CRE	yes
chr11	58976765	58976947	183	58976882	15	131.19	28.85	NM_173785	A230051G13Rik	58977244	362	TGACGTCA	CRE	Half CRE	yes
chr14	52899150	52899329	180	52899242	15	144.2	38.46	NM_172601	Rab2b	52899004	-238	No	No	Half CRE	yes
chr6	33979358	33979536	179	33979409	15	153.01	34.97	NM_028886	Lrguk	33979447	-38	TGACGTCA	CRE	Half CRE	yes
chr7	89920256	89920434	179	89920300	15	108.05	26.22	NM_001159672	Eftud1	89797123	123177	No	No	No	yes
chr5	124777869	124778046	178	124777967	15	126.8	26.22	NM_028310	2810006K23Rik	124778097	-130	No	CRE	Half CRE	yes
chr7	31435114	31435289	176	31435182	15	125.6	25.45	NM_133693	Rbm42	31435247	65	No	No	Half CRE	yes
chr8	119445769	119445944	176	119445850	15	143.1	29.59	NM_028131	Cenpn	119445639	211	No	CRE	Half CRE	yes
chr17	34334497	34334668	172	34334623	15	147.2	34.62	NM_010724	Psmb8	34335139	-516	TGACGTCA	CRE	Half CRE	yes
chr2	34681696	34681865	170	34681785	15	150.67	36.06	NM_013890	Fbxw2	34681708	-77	No	No	Half CRE	yes
chr11	35612471	35612636	166	35612537	15	155.06	50.17	NM_001004147	Fbll1	35612386	-151	No	CRE	Half CRE	no
chr11	68714864	68715025	162	68714935	15	159.64	48.08	NM_009080	Rpl26	68715067	-132	TGACGTCA	CRE	Half CRE	yes
chr13	65453248	65453404	157	65453353	15	131.13	30.22	no_match				TGACGTCA	CRE	Half CRE	no
chr5	124341752	124341906	155	124341856	15	154.08	46.15	no_match				TGACGTCA	CRE	Half CRE	no
chr7	126499883	126500034	152	126499960	15	170.26	48.08	no_match				No	No	No	no
chr2	109120876	109121025	150	109120929	15	171.15	57.69	NM_139303	Kif18a	109120894	35	TGACGTCA	CRE	Half CRE	yes
chr7	133936023	133936170	148	133936097	15	159.87	48.08	NM_019674	Ppp4c	133935985	-112	No	No	Half CRE	yes
chr6	36328080	36328225	146	36328140	15	180.05	53.42	no_match				No	No	No	no
chr8	74195582	74195727	146	74195658	15	150.54	37.77	NM_001029873	Unc13a	74195546	-112	No	No	Half CRE	yes
chr1	59176631	59176773	143	59176716	15	165	41.81	NM_001037812	Als2cr4	59176650	-66	No	No	Half CRE	yes
chr11	74986729	74986866	138	74986781	15	99.9	17.75	NM_010430	Hic1	74983757	-3024	TGACGTCA	CRE	Half CRE	yes
chr5	118915361	118915475	115	118915430	15	159.62	43.42	no_match				No	No	Half CRE	yes
chr5	36134587	36134980	394	36134752	14	67.81	8.48	NM_177678	Ablim2	36100579	34173	No	CRE	No	no
chr11	48630669	48631044	376	48630914	14	73.71	12.02	NM_145377	Trim41	48630893	-21	No	No	Half CRE	yes
chr19	46835722	46836092	371	46835994	14	86.18	18.49	NM_001102471	Cnnm2	46836098	-104	No	No	No	yes
chr8	119681598	119681965	368	119681728	14	88.91	15.38	NM_001081151	Gan	119682034	-306	No	No	Half CRE	yes
chr17	23687497	23687856	360	23687781	14	95.03	16.72	no_match				No	CRE	Half CRE	yes
chr17	17200721	17201079	359	17200815	14	113.14	22.62	NM_001005358	BC018101	17201066	-251	No	No	No	yes
chr11	95685582	95685939	358	95685725	14	86.06	17.81	NM_153104	Phospho1	95685813	-88	No	No	Half CRE	yes
chr6	30351566	30351910	345	30351720	14	119.21	24.04	NM_029742	Klhdc10	30351908	-188	No	No	Half CRE	yes
chr11	16851193	16851535	343	16851301	14	100.48	21.85	NM_176982	Fbxo48	16851412	-111	No	No	No	yes
chr8	19790530	19790871	342	19790714	14	59.22	8.36	no_match				No	CRE	No	no
chr2	104974609	104974946	338	104974794	14	81.47	12.41	NM_144783	Wt1	104966685	8109	TGACGTCA	CRE	Half CRE	no
chr5	33376795	33377132	338	33377056	14	85.26	16.58	no_match				No	No	No	no
chr12	86814569	86814903	335	86814768	14	94.36	23.08	NM_010234	Fos	86814850	-82	No	CRE	Half CRE	yes
chr11	60745333	60745664	332	60745488	14	74.08	13.35	NM_008928	Map2k3	60745558	-70	No	No	No	yes
chr15	102993659	102993988	330	102993831	14	86.64	13.26	NM_027885	Smug1	102993715	-116	No	CRE	Half CRE	yes
chr5	33089017	33089341	325	33089055	14	60.77	8.18	NM_177298	Pisd	33128275	39220	No	No	No	yes
chr19	4397148	4397464	317	4397309	14	65.63	13.11	NM_001001984	Kdm2a	4397077	-232	No	No	Half CRE	yes
chr19	43749355	43749668	314	43749463	14	72.73	12.33	NM_145156	Slc25a28	43749371	-92	No	No	Half CRE	yes
chr15	101936759	101937071	313	101937029	14	68.19	13.57	NM_153533	Tenc1	101933418	3611	No	CRE	Half CRE	no
chr1	192849889	192850199	311	192850117	14	115.08	25.3	NM_001081259	Mfsd7b	192850069	-48	No	No	Half CRE	yes
chr5	38611468	38611777	310	38611729	14	96.6	22.19	NM_025281	Lyar	38611720	9	No	No	Half CRE	yes
chr5	115117510	115117818	309	115117773	14	112.38	28.85	NM_019821	Gltp	115140944	23171	No	CRE	No	no
chr11	86922355	86922659	305	86922448	14	91.18	19.89	NM_175563	Prr11	86922191	-257	No	No	No	yes
chr15	81846707	81847004	298	81846955	14	88.67	15.51	NM_010247	Xrcc6	81846798	157	No	No	Half CRE	yes
chr11	20442873	20443168	296	20443026	14	90.95	12.82	NM_021372	Sertad2	20443255	-229	No	No	Half CRE	yes
chr15	78893294	78893588	295	78893335	14	97.3	17.81	NM_144849	Ankrd54	78893289	-46	No	No	No	yes
chr19	17468347	17468641	295	17468548	14	85.66	17.48	NM_019437	Rfk	17468572	-24	No	No	Half CRE	yes
chr19	61302131	61302421	291	61302256	14	61.27	12.94	NM_009970	Csf2ra	61304321	2065	TGACGTCA	CRE	Half CRE	no
chr15	79346673	79346962	290	79346815	14	102.85	23.08	NM_134090	Kdelr3	79346897	-82	No	No	Half CRE	yes
chr16	17928185	17928474	290	17928347	14	102.85	23.08	NM_153150	Slc25a1	17928312	-35	No	CRE	Half CRE	yes
chr1	174563013	174563300	288	174563162	14	103.26	26.92	NM_026725	Dusp23	174563105	-57	No	No	Half CRE	yes
chr3	68808696	68808979	284	68808782	14	95.34	16.58	NM_133786	Smc4	68808893	-111	No	No	Half CRE	yes
chr5	31495464	31495746	283	31495610	14	79.99	15.18	NM_153680	Snx17	31495676	-66	No	No	Half CRE	yes
chr5	115017186	115017466	281	115017417	14	109.7	33.44	NM_001004180	BC057022	115018259	-842	No	No	Half CRE	yes
chr5	53225287	53225566	280	53225370	14	96.17	13.26	NM_024213	Anapc4	53225373	-3	No	No	No	yes
chr7	72017761	72018039	279	72017877	14	107.58	28.04	NM_023239	Ndnl2	72017926	49	TGACGTCA	CRE	Half CRE	yes
chr7	134041596	134041873	278	134041727	14	100.79	21.37	NM_026827	Tmem219	134041792	65	TGACGTCA	CRE	Half CRE	yes
chr17	64681341	64681617	277	64681491	14	113.23	30.59	NM_001025309	Pja2	64681223	-268	No	No	Half CRE	yes
chr10	116500684	116500959	276	116500852	14	113.44	30.59	NM_007636	Cct2	116500870	18	No	CRE	Half CRE	yes
chr15	84867254	84867527	274	84867301	14	91.69	18.03	NM_177067	Fam118a	84867491	-190	No	No	No	yes
chr8	35217480	35217748	269	35217649	14	127.19	32.05	NM_026432	Tmem66	35217616	33	TGACGTCA	CRE	Half CRE	yes
chr9	20325701	20325967	267	20325900	14	127.65	42.74	NM_001082485	5730601F06Rik	20325863	-37	TGACGTCA	CRE	Half CRE	yes
chr12	110030813	110031077	265	110030936	14	101.47	30.91	NM_009537	Yy1	110031520	-584	TGACGTCA	CRE	Half CRE	yes
chr4	140960557	140960819	263	140960700	14	99.85	23.21	NM_019701	Clcnkb	140971903	11203	TGACGTCA	CRE	Half CRE	no
chr7	4453256	4453518	263	4453341	14	104.08	24.93	NM_029834	Ppp1r12c	4453282	-59	TGACGTCA	CRE	Half CRE	yes
chr14	63456050	63456311	262	63456155	14	128.81	26.71	NM_175546	Wdfy2	63456526	-371	No	No	Half CRE	no
chr15	72897786	72898046	261	72897999	14	78.91	11.45	no_match				No	No	Half CRE	yes
chr15	75911248	75911508	261	75911389	14	92.73	26.22	NM_028364	Puf60	75911340	-49	No	No	No	yes
chr2	32279562	32279820	259	32279670	14	104.99	28.49	NM_146118	Slc25a25	32306939	27269	TGACGTCA	CRE	Half CRE	yes
chr18	31794640	31794895	256	31794686	14	80.01	18.32	NM_172965	Sap130	31794036	650	No	No	Half CRE	yes
chr17	33822376	33822630	255	33822495	14	118.22	26.22	NM_001109913	Hnrnpm	33822403	-92	No	CRE	Half CRE	yes
chr4	150228983	150229237	255	150229154	14	127.15	35.43	NM_133753	Errfi1	150229199	-45	TGACGTCA	CRE	Half CRE	yes
chr12	60320657	60320907	251	60320789	14	109.11	25.89	NM_001033156	Fbxo33	60320470	-319	TGACGTCA	CRE	Half CRE	yes
chr1	90153131	90153380	250	90153316	14	51.57	7.9	no_match				No	CRE	No	no
chr8	94879991	94880235	245	94880131	14	129.61	25.3	NM_018826	Irx5	94881694	-1563	No	CRE	Half CRE	yes
chr17	45710130	45710373	244	45710287	14	80.09	10.93	NM_008302	Hsp90ab1	45710210	-77	TGACGTCA	CRE	Half CRE	yes
chr13	59871086	59871328	243	59871183	14	123.98	27.47	NM_026921	Isca1	59871150	-33	No	CRE	Half CRE	yes
chr2	34627339	34627580	242	34627452	14	118.7	33.44	NM_001163434	Hspa5	34627609	-157	No	CRE	Half CRE	yes
chr18	73731992	73732232	241	73732155	14	118.95	25.08	NM_001039214	Mex3c	73732358	-203	No	No	Half CRE	yes
chr2	156688743	156688983	241	156688807	14	103.01	22.44	NM_026124	1110008F13Rik	156688857	-50	No	No	Half CRE	yes
chr19	3851621	3851852	232	3851777	14	99.63	20.4	NM_013490	Chka	3851772	5	No	CRE	Half CRE	yes
chr11	121121123	121121352	230	121121200	14	105.79	25.64	NM_001080932	Foxk2	121121300	-100	No	No	No	yes
chr12	56922040	56922269	230	56922218	14	105.79	28.85	NM_001003719	Garnl1	56922154	-64	TGACGTCA	CRE	Half CRE	yes
chr2	155937649	155937877	229	155937698	14	137.1	53.42	NM_170588	Cpne1	155937700	2	No	CRE	Half CRE	yes
chr5	123464820	123465048	229	123464949	14	117	23.08	NM_175423	Orai1	123465082	-133	No	No	Half CRE	yes
chr6	69466323	69466551	229	69466374	14	148.42	57.69	no_match				No	No	No	no
chr3	130433217	130433444	228	130433351	14	119.74	28.04	NM_026724	Rpl34	130433226	-125	No	No	Half CRE	yes
chr6	87863752	87863979	228	87863929	14	130.87	28.85	NM_173737	8430410A17Rik	87863969	-40	No	CRE	Half CRE	yes
chr7	104099915	104100141	227	104100065	14	131.14	38.46	NM_153591	Nars2	104100036	29	No	CRE	Half CRE	yes
chr11	3025493	3025718	226	3025627	14	41.59	9.71	NR_003518	Pisd-ps3	3024029	1598	No	No	No	yes
chr15	66409007	66409232	226	66409100	14	120.27	28.04	NM_001081409	Phf20l1	66409133	-33	No	CRE	Half CRE	yes
chr19	55816130	55816355	226	55816255	14	99.41	25.45	NM_009333	Tcf7l2	55816299	-44	No	No	Half CRE	yes
chr15	101097171	101097393	223	101097220	14	90.69	16.83	NM_010444	Nr4a1	101097276	-56	No	No	Half CRE	yes
chr5	89117937	89118154	218	89118071	14	133.63	28.85	no_match				TGACGTCA	CRE	Half CRE	no
chr6	55370439	55370655	217	55370580	14	122.74	32.05	no_match				No	No	No	no
chr4	147359366	147359580	215	147359507	14	113.96	27.47	NM_008726	Nppb	147359897	-390	No	CRE	Half CRE	no
chr7	54175249	54175462	214	54175399	14	137.94	30.36	NM_021884	Tsg101	54175300	-99	No	No	Half CRE	yes
chr17	35978236	35978448	213	35978361	14	129.2	34.97	NM_001010833	Mdc1	35978442	-81	No	No	Half CRE	yes
chr1	134313913	134314124	212	134314045	14	110.66	22.44	NM_172516	Dstyk	134314029	16	No	No	Half CRE	yes
chr17	7165539	7165749	211	7165702	14	98.48	15.59	NM_147155	Tagap1	7165505	-197	No	No	Half CRE	yes
chr12	29334338	29334547	210	29334465	14	153.83	51.28	NM_011275	Rnaseh1	29334466	-1	No	CRE	Half CRE	yes
chr10	126478845	126479053	209	126478962	14	104.04	19.8	NM_010792	Mettl1	126478987	-25	No	No	Half CRE	yes
chr5	34712255	34712462	208	34712390	14	109.83	21.71	no_match				No	CRE	Half CRE	yes
chr19	46380074	46380280	207	46380176	14	57.2	6.09	NM_019408	Nfkb2	46380107	69	No	No	Half CRE	yes
chr6	124881299	124881505	207	124881418	14	112.09	25.64	NM_145385	Mlf2	124881493	-75	TGACGTCA	CRE	Half CRE	yes
chr9	108392874	108393080	207	108393020	14	99.6	18.19	NM_027804	Usp19	108393078	-58	No	No	Half CRE	yes
chr13	91947179	91947384	206	91947335	14	123.42	26.92	NM_145453	Zcchc9	91947301	-34	No	No	Half CRE	yes
chr2	144096521	144096726	206	144096683	14	121.04	25.89	NM_028984	8430406I07Rik	144096770	-87	No	No	Half CRE	yes
chr8	63461955	63462160	206	63462110	14	147.21	45.25	NM_007711	Clcn3	63462108	-2	TGACGTCA	CRE	Half CRE	yes
chr4	41071394	41071598	205	41071520	14	128.82	25.08	NM_139236	Nol6	41071372	-148	No	CRE	Half CRE	yes
chr1	132994334	132994536	203	132994418	14	124.32	23.08	NM_008551	Mapkapk2	132994120	-298	No	No	Half CRE	yes
chr11	121065567	121065767	201	121065717	14	120.24	35.61	NM_001001333	Hexdc	121065746	-29	No	No	No	yes
chr2	163427848	163428047	200	163427998	14	116.21	39.79	NM_181734	Ttpal	163428049	-51	No	No	Half CRE	yes
chr5	140408664	140408862	199	140408731	14	118.64	20.6	NM_175522	Elfn1	140383896	24835	TGACGTCA	CRE	Half CRE	no
chr19	53815305	53815500	196	53815408	14	117.43	23.21	no_match				No	CRE	No	no
chr3	30501453	30501648	196	30501557	14	124.07	33.28	NM_030557	Mynn	30501008	549	No	CRE	Half CRE	yes
chr8	47060776	47060971	196	47060894	14	124.07	29.59	NM_138668	Ufsp2	47060892	2	TGACGTCA	CRE	Half CRE	yes
chr17	56856362	56856556	195	56856422	14	106.44	30.22	NM_178926	AI662250	56856275	-147	TGACGTCA	CRE	Half CRE	yes
chr17	36408750	36408942	193	36408891	14	102.16	20.24	NM_024468	Trim39	36408949	58	No	No	Half CRE	yes
chr11	95896093	95896284	192	95896237	14	125.33	36.98	NM_033568	Snf8	95896230	7	No	No	Half CRE	yes
chr11	100064842	100065033	192	100064982	14	135.59	30.59	NM_016958	Krt14	100068824	3842	No	No	No	no
chr8	125967085	125967275	191	125967149	14	128.05	30.77	NM_054046	Def8	125966885	264	No	CRE	No	yes
chr17	36046907	36047096	190	36047010	14	111.51	29.14	NM_001142744	2610110G12Rik	36047013	3	No	No	Half CRE	yes
chr4	62163243	62163430	188	62163322	14	108.62	16.48	NM_024257	Hdhd3	62163234	-88	No	No	Half CRE	yes
chr4	151851709	151851896	188	151851850	14	131.52	24.04	NM_010598	Kcnab2	151851588	-262	No	No	Half CRE	yes
chr12	102321827	102322012	186	102321949	14	140.43	32.05	NM_001160214	Smek1	102321912	-37	No	No	Half CRE	yes
chr13	41111568	41111751	184	41111661	14	147.32	40.49	NM_025387	Tmem14c	41111618	43	No	CRE	Half CRE	yes
chr16	3236742	3236925	184	3236784	14	46.87	7.06	no_match				No	No	No	no
chr11	88017763	88017943	181	88017837	14	131.35	42.31	NM_024174	Mrps23	88017919	-82	No	CRE	Half CRE	yes
chr4	33118255	33118435	181	33118337	14	122.26	23.21	NM_019586	Ube2j1	33118399	-62	No	CRE	Half CRE	yes
chr17	29588353	29588532	180	29588398	14	116.63	27.04	no_match				No	CRE	Half CRE	yes
chr4	94223429	94223607	179	94223520	14	145.84	38.46	NM_026368	5830433M19Rik	94223475	-45	No	CRE	Half CRE	yes
chr8	73046890	73047064	175	73046999	14	150.45	45.55	NM_029366	2810422J05Rik	73047079	80	No	CRE	Half CRE	yes
chr14	8912716	8912888	173	8912837	14	139.28	37.63	NM_025938	Rpp14	8912826	11	No	CRE	Half CRE	yes
chr1	75207333	75207503	171	75207431	14	123.66	25.64	NM_011494	Stk16	75207403	28	No	CRE	Half CRE	yes
chr18	67364949	67365114	166	67365049	14	168.61	57.69	NM_024190	Chmp1b	67365076	-27	TGACGTCA	CRE	Half CRE	yes
chr17	34781638	34781800	163	34781732	14	124.58	31.02	NM_019873	Fkbpl	34781827	-95	No	CRE	Half CRE	yes
chr15	91737657	91737818	162	91737755	14	71.01	11.09	NM_207243	Muc19	91668756	68999	No	No	No	no
chr17	47824939	47825095	157	47825028	14	137.7	36.98	NM_025365	Tomm6	47825335	307	No	No	Half CRE	yes
chr8	63471918	63472072	155	63472023	14	151.78	50.37	NM_175089	Nek1	63472016	7	TGACGTCA	CRE	Half CRE	yes
chr7	105804309	105804460	152	105804420	14	128.86	27.92	NM_172280	2210018M11Rik	105805079	659	No	No	Half CRE	yes
chr7	39056332	39056482	151	39056392	14	153.41	41.21	NM_025390	Pop4	39056367	-25	TGACGTCA	CRE	Half CRE	yes
chr19	7292060	7292206	147	7292124	14	137.19	34.34	NM_007750	Cox8a	7292106	-18	No	CRE	Half CRE	yes
chr18	66720739	66720881	143	66720804	14	159.88	52.88	no_match				No	CRE	No	no
chr6	57653275	57653413	139	57653363	14	147.69	38.46	NM_133737	Lancl2	57652629	734	TGACGTCA	CRE	Half CRE	yes
chr4	49644785	49644920	136	49644869	14	146.61	36.98	NM_001163263	Rnf20	49644931	-62	No	No	Half CRE	yes
chr10	85334519	85334653	135	85334588	14	157.51	39.34	NM_133993	Pwp1	85334609	-21	TGACGTCA	CRE	Half CRE	yes
chr3	145771076	145771209	134	145771152	14	138.65	38.46	NM_172864	Wdr63	145771000	-152	TGACGTCA	CRE	Half CRE	yes
chr6	122824428	122824560	133	122824511	14	143.39	37.77	NM_026267	Necap1	122824574	-63	No	CRE	Half CRE	yes
chr7	4828590	4828721	132	4828652	14	135.59	33.05	NM_001101598	Isoc2a	4828654	-2	No	No	No	yes
chr12	85657691	85657807	117	85657747	14	158.47	46.15	NM_144833	Zfp410	85658079	-332	TGACGTCA	CRE	Half CRE	yes
chr6	47690190	47690306	117	47690241	14	96.51	13.94	NR_002841	Rn4.5s	47694230	3989	No	CRE	Half CRE	no
chr15	31153792	31154165	374	31154096	13	88.29	18.32	NM_146057	Dap	31154139	-43	No	No	Half CRE	yes
chr13	21809531	21809881	351	21809650	13	69.26	15.02	NM_178206	Hist1h3h	21809496	154	No	No	Half CRE	no
chr7	26540007	26540356	350	26540225	13	84.65	20.03	NM_144922	Hnrnpul1	26539739	-486	No	No	No	yes
chr5	38750082	38750428	347	38750378	13	87.42	20.9	NM_001102415	Slc2a9	38871545	121167	No	CRE	No	no
chr15	102230009	102230353	345	102230287	13	104.44	22.62	no_match				No	No	Half CRE	yes
chr15	98886230	98886572	343	98886484	13	72.11	18.61	NM_001163588	Prph	98885604	880	No	No	No	yes
chr5	115608266	115608601	336	115608374	13	58.88	7.04	NM_175403	Mlec	115608185	-189	No	No	Half CRE	yes
chr1	93436910	93437235	326	93436954	13	86.28	19.23	NM_001039126	Asb1	93437141	-187	No	No	Half CRE	yes
chr8	113557572	113557893	322	113557711	13	105.11	21.37	NM_146217	Aars	113557866	-155	No	No	No	yes
chr17	13868559	13868879	321	13868801	13	96.69	22.89	NM_022311	Tcte2	13898401	29600	No	No	No	no
chr11	69446076	69446393	318	69446209	13	102.78	20.24	NM_011814	Fxr2	69446472	-263	No	No	Half CRE	yes
chr18	35658435	35658749	315	35658566	13	116.67	32.05	NM_030749	Sil1	35658520	-46	No	CRE	Half CRE	yes
chr5	136433582	136433890	309	136433693	13	98.8	22.89	NM_001160366	Srcrb4d	136450346	16653	No	No	Half CRE	yes
chr11	117515889	117516196	308	117516054	13	85.19	17.81	NM_198022	Tnrc6c	117515602	452	No	No	Half CRE	yes
chr17	15120882	15121178	297	15120982	13	51.89	10.78	NM_001123370	9030025P20Rik	15115827	5155	No	No	No	no
chr8	19984579	19984869	291	19984775	13	51.54	10.49	no_match				No	CRE	Half CRE	no
chrX	133572510	133572800	291	133572559	13	114.05	39.59	NM_001082412	Mcart6	133572841	282	No	CRE	Half CRE	yes
chr9	96096541	96096830	290	96096651	13	105.07	24.04	NM_178667	Tfdp2	96096693	-42	No	No	Half CRE	yes
chr19	9973932	9974218	287	9973984	13	79.85	15.02	NM_016692	Incenp	9974023	39	No	No	Half CRE	yes
chr2	155644789	155645074	286	155645002	13	91.28	22.19	NM_010579	Eif6	155652661	7659	No	No	Half CRE	yes
chr15	84118778	84119062	285	84118836	13	83.69	19.23	NM_133167	Parvb	84062472	56364	No	No	No	no
chr8	74684870	74685153	284	74685031	13	103.51	27.47	NM_023126	Rab8a	74685098	-67	No	No	Half CRE	yes
chr17	36116861	36117141	281	36116910	13	60.99	12.27	NM_008136	Gnal1	36116899	11	TGACGTCA	CRE	Half CRE	yes
chr8	114045973	114046252	280	114046107	13	109.94	30.36	NM_176923	Wdr59	114045887	-220	No	No	Half CRE	yes
chr4	154440889	154441166	278	154441119	13	99.62	20.9	NM_001042407	Pex10	154441138	-19	No	CRE	Half CRE	yes
chr7	58197042	58197318	277	58197094	13	63.91	14.96	no_match				No	No	No	no
chr18	46901062	46901336	275	46901285	13	105.31	32.05	NM_026217	Atg12	46901233	-52	No	No	Half CRE	yes
chr17	6239663	6239934	272	6239864	13	68.38	11.45	NM_054040	Tulp4	6138147	101717	No	No	No	no
chr17	32228775	32229046	272	32228900	13	88.06	19.89	NR_027316	Gm9743	32228368	-532	No	No	Half CRE	no
chr17	80623666	80623937	272	80623798	13	129.04	41.21	NM_026053	Gemin6	80623828	-30	TGACGTCA	CRE	Half CRE	yes
chr8	14888444	14888715	272	14888556	13	114.64	26.71	NM_012000	Cln8	14888535	21	TGACGTCA	CRE	Half CRE	yes
chr7	17460398	17460668	271	17460563	13	92.17	17.81	NM_001081655	Dact3	17460665	-102	No	No	Half CRE	yes
chr2	166612189	166612456	268	166612339	13	104.15	34.97	no_match				No	No	Half CRE	yes
chr1	140515722	140515987	266	140515929	13	93.19	21.37	NM_021605	Nek7	140516273	344	No	No	No	yes
chr11	78700623	78700888	266	78700718	13	89.27	19.89	no_match				No	CRE	No	no
chr15	98783953	98784216	264	98784111	13	95.69	18.49	NM_011653	Tuba1a	98783932	-179	No	CRE	No	yes
chr1	132612354	132612616	263	132612475	13	89.89	19.89	NR_027859	Pfkfb2	132612398	-77	No	CRE	Half CRE	yes
chr10	127105138	127105394	257	127105184	13	66.62	14.63	NM_008668	Nab2	127103759	-1425	No	No	Half CRE	yes
chr15	76490425	76490681	257	76490463	13	78	12.99	NM_019396	Cyhr1	76490491	28	No	No	Half CRE	yes
chr4	149512197	149512450	254	149512349	13	97.83	22.19	NM_019741	Slc2a5	149493452	18897	TGACGTCA	CRE	Half CRE	no
chr16	32419725	32419973	249	32419775	13	103.39	24.04	NM_025329	Tctex1d2	32419787	-12	No	No	Half CRE	yes
chr17	24806460	24806708	249	24806645	13	113.68	28.85	NM_183149	Zfp598	24806696	-51	No	CRE	Half CRE	yes
chr5	137735586	137735834	249	137735701	13	108.28	34.97	NM_027356	Ufsp1	137735896	-195	No	CRE	No	yes
chr9	4309344	4309590	247	4309476	13	114.13	38.46	NM_026276	Aasdhppt	4309494	18	No	CRE	Half CRE	yes
chr5	31189861	31190106	246	31189911	13	59.78	12.24	NM_174849	Agbl5	31191224	-1313	No	No	Half CRE	yes
chr4	43013402	43013646	245	43013454	13	99.83	18.49	NM_009503	Vcp	43013379	-75	No	No	Half CRE	no
chr4	132478510	132478754	245	132478641	13	97.73	28.49	NM_001163792	Fam76a	132478466	-175	No	No	Half CRE	yes
chr15	79177772	79178014	243	79177943	13	85.54	16.97	NM_010755	Maff	79178107	-164	TGACGTCA	CRE	Half CRE	yes
chr7	54263558	54263797	240	54263658	13	113	32.05	NM_175318	Spty2d1	54263784	126	No	No	Half CRE	yes
chr9	105545206	105545445	240	105545336	13	123.4	32.97	NM_001081309	Pik3r4	105545324	12	No	CRE	Half CRE	yes
chr19	5835573	5835811	239	5835665	13	60.32	10.3	no_match				No	No	Half CRE	yes
chr5	116295128	116295366	239	116295231	13	103.4	34.62	NM_007708	Cit	116295664	-433	No	No	No	yes
chr2	181231716	181231952	237	181231841	13	93.74	25.64	NM_025482	Tpd52l2	181231957	-116	No	CRE	No	yes
chr2	58895102	58895336	235	58895154	13	92.41	21.71	no_match				TGACGTCA	CRE	Half CRE	no
chr19	3708131	3708364	234	3708224	13	94.45	19.23	NM_028077	1810055G02Rik	3708332	-108	No	CRE	Half CRE	yes
chr11	23565895	23566125	231	23565947	13	105.31	23.08	NM_023651	Pex13	23565935	-12	TGACGTCA	CRE	Half CRE	yes
chr7	123477625	123477855	231	123477672	13	110.01	29.26	NM_026533	Rps13	123477704	32	No	CRE	Half CRE	yes
chr8	10255803	10256033	231	10255951	13	127.27	50.9	NM_001081397	Myo16	10153922	102029	No	No	No	no
chr9	107515060	107515289	230	107515130	13	112.77	30.59	NM_001042779	Sema3b	107511572	-3558	TGACGTCA	CRE	Half CRE	no
chr1	43155226	43155454	229	43155277	13	84.18	18.19	NM_001013025	Tgfbrap1	43155467	190	No	CRE	Half CRE	yes
chr12	112916121	112916349	229	112916304	13	127.77	45.25	NM_001099793	Trmt61a	112916315	-11	TGACGTCA	CRE	Half CRE	yes
chr10	111409619	111409844	226	111409667	13	132.03	48.08	NM_178610	Krr1	111409750	-83	No	No	Half CRE	yes
chr11	120876185	120876410	226	120876237	13	126.86	32.97	no_match				No	CRE	Half CRE	yes
chr11	96839018	96839242	225	96839176	13	104.59	22.19	NM_030220	Sp2	96839002	-174	No	No	Half CRE	yes
chr19	60887408	60887631	224	60887581	13	114.27	30.59	NM_026437	Fam45a	60887513	68	No	No	Half CRE	yes
chr7	29551509	29551731	223	29551604	13	107.29	19.23	NM_010908	Nfkbib	29551543	-61	No	CRE	Half CRE	yes
chr9	107951464	107951686	223	107951557	13	95.29	27.92	NM_177910	Gmppb	107951620	-63	No	CRE	Half CRE	yes
chr10	80600014	80600233	220	80600066	13	101.7	30.91	NM_010731	Zbtb7a	80599015	1051	No	No	No	yes
chr17	15701248	15701467	220	15701291	13	123.68	30.36	NM_144809	Prdm9	15700287	-1004	No	No	Half CRE	yes
chr15	80064466	80064684	219	80064576	13	88.08	18.7	NM_178719	Smcr7l	80064549	27	No	CRE	Half CRE	yes
chr13	55572862	55573079	218	55573029	13	104.24	21.37	NM_001030296	Prr7	55565668	7361	TGACGTCA	CRE	Half CRE	yes
chr13	67738606	67738820	215	67738770	13	122.05	33.65	NM_183146	A530054K11Rik	67738690	-80	No	No	Half CRE	yes
chr17	34400010	34400223	214	34400152	13	94.12	20.4	NM_207105	H2-Ab1	34400184	-32	No	No	No	no
chr17	36973911	36974124	214	36973990	13	105.28	21.37	NM_001025599	Trim26	36974085	-95	TGACGTCA	CRE	Half CRE	yes
chr7	29594084	29594296	213	29594133	13	112.19	24.04	NM_177301	Hnrnpl	29595908	-1775	No	No	Half CRE	yes
chr9	55388834	55389044	211	55388954	13	100.18	22.44	NM_027397	Isl2	55388955	-1	TGACGTCA	CRE	Half CRE	yes
chr17	47766478	47766687	210	47766544	13	117.95	39.34	NM_198421	Usp49	47767638	-1094	No	No	No	yes
chr6	146590847	146591054	208	146591003	13	123.95	28.85	NM_025315	Med21	146591100	-97	TGACGTCA	CRE	Half CRE	yes
chr9	56586169	56586373	205	56586260	13	112.05	26.92	no_match				No	No	No	no
chr6	136951258	136951461	204	136951369	13	112.33	30.77	no_match				No	No	No	no
chr11	94071562	94071760	199	94071633	13	84.92	13.74	NM_009427	Tob1	94072767	-1134	No	CRE	Half CRE	yes
chr17	25998338	25998534	197	25998451	13	119.06	37.63	NM_001163766	Wdr90	25998460	9	No	CRE	Half CRE	yes
chr17	65963237	65963433	197	65963353	13	100.41	24.04	NM_013933	Vapa	65962881	-472	No	No	Half CRE	yes
chr14	31467468	31467663	196	31467552	13	110.23	32.05	NM_177815	Rft1	31467560	-8	No	CRE	Half CRE	yes
chr5	44617927	44618122	196	44617990	13	106.2	29.84	NM_173764	Tapt1	44617845	-145	No	CRE	Half CRE	yes
chr4	43505656	43505850	195	43505767	13	117.21	32.05	NR_001460	Rmrp	43505931	164	No	No	Half CRE	no
chr4	126332660	126332852	193	126332749	13	125.45	41.21	no_match				TGACGTCA	CRE	Half CRE	no
chr7	134339535	134339727	193	134339677	13	120.23	41.81	NM_027353	Cd2bp2	134339514	-163	No	CRE	Half CRE	yes
chr17	45570634	45570825	192	45570759	13	118.1	40.06	NM_152810	Cdc5l	45570656	-103	TGACGTCA	CRE	Half CRE	yes
chr19	46226928	46227119	192	46227009	13	107.36	26.53	NM_178930	Gbf1	46227047	-38	No	No	Half CRE	yes
chr7	116662551	116662742	192	116662614	13	89.51	19.23	NM_011975	Rpl27a	116662708	-94	TGACGTCA	CRE	Half CRE	yes
chr8	126001914	126002104	191	126002055	13	109.64	34.34	NM_054070	Afg3l1	126001761	294	TGACGTCA	CRE	Half CRE	yes
chr8	87186694	87186883	190	87186833	13	100.71	23.31	NM_010499	Ier2	87186751	-82	TGACGTCA	CRE	Half CRE	yes
chr11	119960156	119960343	188	119960270	13	89.32	14.07	NM_001110242	1810043H04Rik	119960247	23	No	No	Half CRE	yes
chr17	43153349	43153535	187	43153484	13	127.27	32.05	NM_178589	Tnfrsf21	43153503	-19	No	CRE	No	yes
chr9	106062216	106062402	187	106062259	13	130.08	33.65	NM_174846	Glyctk	106060469	-1790	No	CRE	Half CRE	yes
chr19	4125785	4125970	186	4125853	13	115.34	29.59	NM_016666	Aip	4125827	-26	No	No	Half CRE	yes
chr15	34167752	34167935	184	34167865	13	109.77	23.21	NM_033521	Laptm4b	34167780	85	No	CRE	No	yes
chr17	25950569	25950752	184	25950682	13	94.67	17.71	no_match				No	No	No	no
chr2	167514378	167514561	184	167514429	13	102.5	20.4	NM_009883	Cebpb	167514414	15	No	CRE	Half CRE	yes
chr3	33698917	33699100	184	33699001	13	125.52	30.59	NM_025978	Ttc14	33699116	-115	No	No	Half CRE	yes
chr15	78004805	78004985	181	78004848	13	78.54	11.09	NM_025931	Rabl4	78004538	-310	No	CRE	Half CRE	yes
chrY	2793363	2793543	181	2793493	13	57.03	9.74	no_match				No	CRE	No	no
chr8	119502793	119502972	180	119502921	13	115.06	21.37	NM_027103	1700030J22Rik	119502843	-78	No	CRE	Half CRE	yes
chr11	82577737	82577913	177	82577827	13	101.38	19.23	NM_025884	Zfp830	82577846	-19	No	No	Half CRE	yes
chr2	162757112	162757287	176	162757183	13	120.74	30.77	NM_026499	Sfrs6	162757243	-60	No	CRE	Half CRE	yes
chr5	130293034	130293205	172	130293125	13	137.91	45.55	NM_133900	Psph	130293080	-45	No	CRE	Half CRE	yes
chr12	109417932	109418101	170	109417983	13	116.25	24.04	NM_009832	Ccnk	109417947	36	No	No	Half CRE	yes
chr17	36116403	36116572	170	36116451	13	87.36	14.32	NM_008136	Gnal1	36116899	-448	No	No	Half CRE	yes
chr1	53370384	53370552	169	53370448	13	148.97	48.08	NM_028091	Osgepl1	53370506	-58	TGACGTCA	CRE	Half CRE	yes
chr15	98661890	98662057	168	98662007	13	99.71	17.71	NM_016781	Prkag1	98661939	-68	No	No	Half CRE	yes
chr2	28980440	28980603	164	28980554	13	129.59	29.26	NM_198033	Setx	28980511	43	No	CRE	Half CRE	yes
chr13	107737117	107737279	163	107737210	13	138.05	48.08	NM_025447	Dimt1	107737208	2	No	No	Half CRE	yes
chr4	41222097	41222259	163	41222186	13	102.88	20.79	NM_026872	Ubap2	41222168	-18	No	CRE	Half CRE	yes
chr7	117987886	117988047	162	117987997	13	138.41	38.46	NM_025999	Rnf141	117987895	-102	No	CRE	Half CRE	yes
chr11	68504867	68505022	156	68504959	13	98.26	22.89	NM_175260	Myh10	68505416	-457	TGACGTCA	CRE	Half CRE	yes
chr6	47600860	47601013	154	47600943	13	84.2	17.48	NR_002841	Rn4.5s	47605093	4150	No	CRE	Half CRE	yes
chr13	15568151	15568303	153	15568226	13	138.89	45.79	NM_008130	Gli3	15555555	12671	No	No	No	no
chr8	35870108	35870259	152	35870216	13	136.57	39.34	NM_176933	Dusp4	35870663	-447	No	CRE	Half CRE	yes
chr19	44181922	44182072	151	44182011	13	136.95	34.97	NM_001162410	Chuk	44181967	-44	No	No	Half CRE	yes
chr9	96019561	96019707	147	96019631	13	150.24	42.74	NM_177352	Gk5	96019847	-216	TGACGTCA	CRE	Half CRE	yes
chr5	121641395	121641540	146	121641493	13	138.91	48.08	NM_011202	Ptpn11	121641406	-87	TGACGTCA	CRE	Half CRE	yes
chr7	31993216	31993361	146	31993314	13	141.62	45.79	no_match				No	No	Half CRE	yes
chr2	39081806	39081947	142	39081854	13	155.63	62.22	NM_024209	Ppp6c	39081858	4	No	CRE	Half CRE	yes
chr8	108225390	108225526	137	108225477	13	122.77	31.02	NM_001047435	Pard6a	108225548	-71	TGACGTCA	CRE	Half CRE	yes
chr19	35907605	35907735	131	35907667	13	140.16	36.06	no_match				No	No	No	no
chr13	3372704	3372832	129	3372785	13	57.86	9.7	no_match				No	CRE	Half CRE	yes
chr5	33080923	33081051	129	33080967	13	47.53	7.12	NM_177298	Pisd	33128275	47308	No	CRE	Half CRE	no
chr7	31435319	31435446	128	31435399	13	123.08	29.14	NM_133693	Rbm42	31435247	-152	No	No	Half CRE	yes
chr5	143721940	143722065	126	143722002	13	127.58	34.12	NM_007984	Fscn1	143722033	-31	TGACGTCA	CRE	Half CRE	yes
chr5	33084236	33084355	120	33084287	13	62.88	10.89	NM_177298	Pisd	33128275	43988	No	No	No	no
chr9	70653970	70654086	117	70654011	13	146.76	48.08	NM_008280	Lipc	70782615	128604	No	CRE	No	no
chr3	107499534	107499643	110	107499595	13	143.48	39.17	NM_145542	Ahcyl1	107499466	-129	TGACGTCA	CRE	Half CRE	yes
chr14	104830165	104830273	109	104830224	13	167.87	64.1	no_match				No	No	No	no
chrX	166578694	166579068	375	166578817	12	45.76	9.16	no_match				No	CRE	No	no
chr7	38979945	38980313	369	38979979	12	56.06	8.48	NM_028166	1600014C10Rik	38968805	11174	No	No	Half CRE	no
chr8	86722243	86722609	367	86722291	12	59.15	6.01	no_match				No	No	Half CRE	yes
chr15	83343025	83343389	365	83343147	12	65.78	13.74	NM_178869	Ttll1	83341337	-1810	No	CRE	Half CRE	no
chr3	144781621	144781972	352	144781703	12	106.63	22.19	NM_025714	Odf2l	144781563	140	TGACGTCA	CRE	Half CRE	yes
chr17	15098998	15099345	348	15099042	12	46.01	6.41	NM_024250	Phf10	15098237	-805	No	No	Half CRE	no
chr17	27503817	27504161	345	27503925	12	49.47	11.45	no_match				No	No	Half CRE	no
chr2	90757479	90757821	343	90757776	12	76.41	16.03	NM_025576	Ptpmt1	90758207	431	No	No	Half CRE	yes
chr15	98507779	98508118	340	98507899	12	59.89	14.14	NM_172612	Rnd1	98507892	-7	No	No	Half CRE	yes
chr2	30219459	30219795	337	30219520	12	89.13	20.24	NM_175392	Fam73b	30219854	-334	No	No	Half CRE	yes
chr17	36179666	36179999	334	36179869	12	59.36	10.99	NM_001034909	EG547347	36179905	-36	No	No	Half CRE	yes
chr5	92864063	92864395	333	92864289	12	95.49	28.28	NM_183392	Nup54	92864225	-64	No	No	Half CRE	yes
chr2	156022181	156022511	331	156022254	12	80.32	16.72	NM_172674	Phf20	156022382	-128	No	CRE	Half CRE	yes
chr5	24571534	24571863	330	24571760	12	63.46	14.79	NM_145401	Prkag2	24606248	34488	No	CRE	No	no
chr11	54674126	54674454	329	54674165	12	80.63	16.72	NM_029327	Lyrm7	54674093	-72	No	No	No	yes
chr2	168032520	168032846	327	168032802	12	67.76	12.82	NM_009628	Adnp	168032562	-240	No	CRE	Half CRE	yes
chr8	87163296	87163621	326	87163557	12	93.62	16.03	NM_007578	Cacna1a	86939262	224295	No	No	Half CRE	yes
chr5	34512059	34512381	323	34512131	12	86.18	18.32	NM_181857	Poln	34512097	-34	No	No	Half CRE	yes
chr11	70482161	70482476	316	70482330	12	50.31	8.55	NM_172561	Spag7	70482795	465	No	No	No	yes
chr8	93657842	93658154	313	93657953	12	98.71	22.62	NM_010241	Aktip	93659395	1442	No	No	Half CRE	yes
chr19	6334769	6335080	312	6334955	12	62.6	10.99	NM_008583	Men1	6335038	-83	No	No	No	yes
chr7	120657036	120657347	312	120657136	12	113.02	29.59	NM_026143	Far1	120657375	-239	No	CRE	Half CRE	yes
chr5	74488875	74489182	308	74489055	12	109.77	34.34	no_match				No	No	Half CRE	yes
chr10	3134111	3134417	307	3134201	12	93.93	20.24	NM_172546	Cnksr3	3134303	-102	No	No	Half CRE	yes
chr5	23950915	23951221	307	23951144	12	72.52	13.26	NM_023229	Fastk	23951053	-91	No	No	Half CRE	yes
chr11	83112352	83112654	303	83112554	12	70.68	12.61	NM_134025	Pex12	83112479	-75	No	CRE	Half CRE	yes
chr11	75215799	75216094	296	75215880	12	95.83	25.3	NM_001102611	Smyd4	75161934	53946	No	No	No	no
chr19	4928159	4928450	292	4928402	12	70.14	12.02	NM_133803	Dpp3	4928287	-115	No	No	No	yes
chr10	81034343	81034633	291	81034512	12	76.92	17.17	NM_019725	Tle2	81038276	-3764	TGACGTCA	CRE	Half CRE	yes
chr16	91729215	91729503	289	91729391	12	87.21	25.08	NM_010587	Itsn1	91729615	-224	No	No	Half CRE	yes
chr2	30837644	30837932	289	30837739	12	58.73	9.38	NM_144885	BC005624	30837406	-333	No	CRE	Half CRE	yes
chr17	56218723	56219010	288	56218770	12	65.09	10.68	NM_008233	Hdgfrp2	56219079	-309	No	No	No	no
chr14	79881342	79881628	287	79881431	12	89.85	17.48	NM_018765	Wbp4	79881075	-356	No	CRE	Half CRE	yes
chr3	106524464	106524750	287	106524527	12	92.24	18.32	NM_001039488	4933421E11Rik	106524599	-72	No	No	Half CRE	yes
chr11	88725766	88726050	285	88725911	12	69.82	20.4	NM_001042541	Akap1	88725900	-11	No	CRE	Half CRE	yes
chr15	98764626	98764909	284	98764808	12	79.96	17.81	NM_011654	Tuba1b	98764821	13	No	No	No	yes
chr17	24856871	24857153	283	24856989	12	70.17	20.4	NM_008503	Rps2	24857007	-18	No	No	Half CRE	yes
chr1	127457779	127458058	280	127457850	12	59.08	9.16	NM_028787	Slc35f5	127457592	258	No	No	Half CRE	yes
chr10	105278414	105278691	278	105278547	12	93.89	32.05	NM_025602	Ccdc59	105278534	13	No	No	Half CRE	yes
chr5	73305398	73305673	276	73305440	12	81.4	17.81	NM_001113423	Slain2	73305555	-115	No	CRE	No	yes
chr15	90054551	90054825	275	90054673	12	102.49	26.71	NM_001033441	Alg10b	90054741	-68	No	No	Half CRE	yes
chr11	102180744	102181016	273	102180795	12	59.17	11.18	NM_011551	Ubtf	102180410	-385	No	No	Half CRE	yes
chr13	53075609	53075881	273	53075658	12	66.35	12.99	NM_017373	Nfil3	53076408	750	No	CRE	Half CRE	yes
chr3	10439958	10440230	273	10440105	12	105.88	28.28	NM_029068	Snx16	10440124	19	TGACGTCA	CRE	Half CRE	yes
chr7	6107533	6107805	273	6107741	12	75.03	12.41	NM_001013012	Zfp787	6107573	-168	No	No	Half CRE	yes
chr9	44042198	44042470	273	44042347	12	92.42	17.48	NM_007619	Cbl	44042129	-218	No	No	No	yes
chr1	136852468	136852739	272	136852503	12	67.85	10.68	NM_001081307	Ppp1r12b	136852517	14	No	No	Half CRE	yes
chr5	115934317	115934584	268	115934460	12	91.08	37.63	no_match				No	No	Half CRE	yes
chr7	71220142	71220409	268	71220189	12	57.9	12.82	no_match				No	No	No	no
chr9	114640126	114640392	267	114640332	12	98.52	24.04	NM_026036	Cmtm6	114640320	12	No	No	Half CRE	yes
chr11	49944639	49944904	266	49944783	12	87.19	15.38	NM_029745	Tbc1d9b	49944861	-78	No	CRE	Half CRE	yes
chr7	128061035	128061300	266	128061080	12	87.19	23.08	NM_001164096	Polr3e	128061257	-177	No	CRE	Half CRE	yes
chr1	145624224	145624487	264	145624437	12	81.81	13.74	NM_019562	Uchl5	145624407	30	No	CRE	Half CRE	yes
chr17	17141839	17142102	264	17141941	12	85.57	18.49	no_match				No	No	No	yes
chr17	34092586	34092848	263	34092637	12	85.76	22.19	NM_011296	Rps18	34092586	-51	No	No	Half CRE	yes
chr2	90585482	90585741	260	90585607	12	82.58	24.04	NM_018828	Fnbp4	90585526	81	No	No	No	yes
chr11	29273467	29273725	259	29273636	12	92.85	25.08	NM_176841	Ccdc88a	29273774	-138	No	No	Half CRE	yes
chr13	5860449	5860705	257	5860593	12	119.42	41.21	NM_011803	Klf6	5860734	-141	No	CRE	No	yes
chr15	76456396	76456651	256	76456528	12	69.47	15.59	NM_025842	Vps28	76456457	-71	No	No	No	yes
chr8	108734733	108734987	255	108734840	12	106.47	32.05	NM_001007567	Slc7a6os	108734818	-22	No	No	Half CRE	yes
chr13	64253667	64253919	253	64253762	12	75.7	20.4	NM_175494	Zfp367	64254507	745	TGACGTCA	CRE	Half CRE	yes
chr17	30749485	30749737	253	30749613	12	76.46	14.79	NM_025374	Glo1	30749604	-9	No	No	Half CRE	yes
chr14	20642960	20643211	252	20643144	12	101.55	28.85	NM_026528	2700060E02Rik	20643045	-99	No	CRE	No	yes
chr10	77632401	77632648	248	77632586	12	97.4	21.85	NM_138601	D10Jhu81e	77632513	-73	No	CRE	Half CRE	yes
chr6	29297947	29298192	246	29297998	12	118.07	38.46	NM_007594	Calu	29298118	-120	No	CRE	Half CRE	yes
chr6	128374837	128375082	246	128374970	12	105.51	30.36	NM_133927	Itfg2	128374928	-42	No	No	Half CRE	yes
chr19	6046383	6046626	244	6046585	12	76.02	16.97	NM_028769	Syvn1	6046661	-76	No	No	Half CRE	yes
chr2	165941453	165941696	244	165941557	12	84.02	19.89	NM_028072	Sulf2	165981156	39599	No	No	Half CRE	no
chr7	3683931	3684174	244	3684103	12	93.73	28.04	no_match				No	No	No	no
chr15	61869465	61869705	241	61869511	12	76.64	16.97	NR_003368	Pvt1	61869541	-30	TGACGTCA	CRE	Half CRE	yes
chr2	154395565	154395805	241	154395672	12	92.26	34.62	NM_007891	E2f1	154395588	-84	No	No	Half CRE	yes
chr19	22991339	22991578	240	22991393	12	83.14	19.23	NM_001035244	Trpm3	22767108	224285	No	No	Half CRE	yes
chr13	112515663	112515901	239	112515802	12	85.08	16.58	no_match				No	CRE	Half CRE	yes
chr8	74094481	74094719	239	74094591	12	88.73	24.93	NM_011977	Slc27a1	74092825	1766	No	CRE	Half CRE	yes
chr13	67627030	67627267	238	67627132	12	101.99	27.47	NM_133228	Zfp87	67627167	35	TGACGTCA	CRE	Half CRE	yes
chr17	56465194	56465430	237	56465244	12	107.48	30.36	NM_172132	Kdm4b	56465514	-270	No	No	Half CRE	yes
chr17	23940001	23940236	236	23940179	12	107.7	25.3	NM_175229	Srrm2	23940153	26	No	No	Half CRE	yes
chr3	127540295	127540530	236	127540480	12	107.7	30.36	NM_145964	BC002199	127540410	-70	No	No	Half CRE	yes
chr7	32477537	32477772	236	32477723	12	110.56	37.39	no_match				No	CRE	Half CRE	no
chr13	65342435	65342668	234	65342542	12	65.42	10.93	no_match				No	CRE	Half CRE	yes
chr5	34979120	34979351	232	34979308	12	60.68	11.77	NM_026660	Mfsd10	34979763	455	No	No	Half CRE	yes
chr5	5559455	5559684	230	5559555	12	111.93	26.71	NM_153116	Gtpbp10	5559501	-54	TGACGTCA	CRE	Half CRE	yes
chr3	137806334	137806562	229	137806399	12	112.16	37.39	NM_001163457	Mttp	137806352	-47	No	CRE	Half CRE	yes
chr5	33721087	33721315	229	33721186	12	90.92	21.37	NM_001081101	4933407H18Rik	33721344	-158	No	CRE	Half CRE	yes
chr8	72149001	72149228	228	72149102	12	112.4	26.71	NM_001045553	Zfp868	72149074	-28	TGACGTCA	CRE	Half CRE	yes
chr19	44592718	44592944	227	44592836	12	76.77	18.7	NM_011720	Wnt8b	44567961	24875	No	No	No	no
chr2	32306888	32307114	227	32307022	12	91.38	21.37	NM_146118	Slc25a25	32306939	-83	No	CRE	Half CRE	yes
chr3	96042708	96042934	227	96042824	12	63.71	12.27	NM_178216	Hist2h3c1	96042999	175	No	CRE	Half CRE	no
chr7	28459547	28459771	225	28459639	12	116.15	39.59	NM_001081292	Map3k10	28459617	-22	No	No	Half CRE	yes
chr7	152488477	152488701	225	152488522	12	91.83	17.81	NM_145379	Mrgprf	152486813	1709	No	No	Half CRE	no
chr13	107726907	107727130	224	107726983	12	126.81	34.34	NM_029665	Ipo11	107726995	12	No	CRE	Half CRE	yes
chr10	80630493	80630715	223	80630589	12	90.42	20.6	NM_021501	Pias4	80630465	-124	No	No	Half CRE	yes
chr11	106860856	106861077	222	106860906	12	90.65	20.6	NM_010655	Kpna2	106860839	-67	No	No	Half CRE	yes
chr11	115138514	115138734	221	115138644	12	101.1	25.08	NM_007997	Fdxr	115138283	-361	No	No	Half CRE	yes
chr19	23215624	23215844	221	23215672	12	78.11	18.7	NM_010638	Klf9	23215715	-43	No	CRE	Half CRE	yes
chr11	87405219	87405438	220	87405340	12	68.41	15.3	NM_133215	Mtmr4	87405718	-378	No	No	Half CRE	yes
chr15	101933822	101934041	220	101933952	12	62.25	15.38	NM_153533	Tenc1	101933418	534	TGACGTCA	CRE	Half CRE	yes
chr5	45841542	45841761	220	45841647	12	91.12	17.17	NM_024236	Qdpr	45841396	-251	No	No	Half CRE	yes
chr2	156546585	156546803	219	156546629	12	103.91	21.85	NM_001042488	Dlgap4	156546720	-91	No	No	Half CRE	yes
chr11	55282738	55282954	217	55282867	12	73.77	21.63	NM_013716	G3bp1	55283253	-386	No	No	No	yes
chr2	113167692	113167908	217	113167847	12	99.83	20.03	NM_001043322	Fmn1	113167892	-45	No	No	No	yes
chr7	38968674	38968890	217	38968845	12	73.77	16.83	NM_028166	1600014C10Rik	38968805	40	No	No	No	yes
chr14	123382495	123382710	216	123382617	12	109.67	24.04	NM_028651	Tmtc4	123382483	-134	No	CRE	Half CRE	yes
chr1	77511583	77511797	215	77511746	12	78.12	18.19	NM_007936	Epha4	77511663	-83	No	No	Half CRE	yes
chr6	49023751	49023965	215	49023831	12	104.88	34.97	NM_029353	2410003K15Rik	49023793	38	No	CRE	Half CRE	yes
chr11	63892875	63893088	214	63893037	12	118.83	33.94	NM_178379	Cox10	63892916	-121	No	No	Half CRE	yes
chr17	7032101	7032314	214	7032245	12	98.43	30.77	no_match				No	CRE	Half CRE	yes
chr3	58218558	58218771	214	58218621	12	100.56	24.04	NM_001081229	Tsc22d2	58219610	-989	TGACGTCA	CRE	Half CRE	yes
chr13	58258852	58259064	213	58258999	12	100.8	20.03	NM_198004	5133401N09Rik	58259014	-15	TGACGTCA	CRE	Half CRE	yes
chr17	34216602	34216814	213	34216737	12	98.67	23.08	no_match				No	No	No	no
chr19	4878485	4878697	213	4878536	12	74.69	14.42	NM_027476	Zdhhc24	4878703	-167	No	CRE	Half CRE	yes
chr11	5778220	5778431	212	5778348	12	89.47	19.23	NM_008894	Pold2	5778259	-89	No	No	No	yes
chr11	70042448	70042659	212	70042525	12	89.47	25.64	NM_007528	Bcl6b	70043223	698	TGACGTCA	CRE	Half CRE	yes
chr19	53348000	53348211	212	53348048	12	94.91	24.93	no_match				No	CRE	Half CRE	no
chr6	42299651	42299862	212	42299753	12	91.22	23.21	NM_011777	Zyx	42299826	-73	No	CRE	Half CRE	yes
chr2	91105303	91105513	211	91105352	12	99.16	23.08	NM_023854	Arfgap2	91105462	-110	No	CRE	Half CRE	yes
chr11	94072495	94072704	210	94072603	12	71.82	13.42	NM_009427	Tob1	94072767	-164	No	No	Half CRE	yes
chr14	70751170	70751379	210	70751222	12	113.89	30.36	NM_144808	Slc39a14	70751231	9	No	No	Half CRE	yes
chr2	120393296	120393505	210	120393362	12	111.17	28.85	NM_009222	Snap23	120393406	-44	No	No	No	yes
chr7	52384095	52384303	209	52384150	12	95.65	21.37	NM_009438	Rpl13a	52384105	-45	No	No	Half CRE	yes
chr18	80348140	80348347	208	80348289	12	97.86	25.89	NM_175028	Adnp2	80348221	-68	TGACGTCA	CRE	Half CRE	yes
chr15	96530092	96530296	205	96530140	12	81.89	18.7	NM_175121	Slc38a2	96530129	-11	No	No	Half CRE	yes
chr17	30746763	30746967	205	30746809	12	77.86	12.33	NM_025374	Glo1	30749604	2795	No	CRE	Half CRE	yes
chr19	11844722	11844926	205	11844830	12	109.86	32.05	NM_025606	Mrpl16	11844904	-74	TGACGTCA	CRE	Half CRE	yes
chr5	109058655	109058859	205	109058790	12	112.45	28.85	NM_153569	Gak	109058758	-32	No	CRE	Half CRE	yes
chr12	32036243	32036446	204	32036311	12	118.33	48.08	NM_007861	Dld	32036302	-9	No	No	Half CRE	yes
chr2	128926559	128926762	204	128926609	12	96.91	28.49	NM_009086	Polr1b	128926731	-122	No	No	Half CRE	yes
chr15	102289495	102289697	203	102289547	12	90.02	15.51	NM_025385	Prr13	102289662	-115	No	No	No	yes
chr9	50885155	50885357	203	50885250	12	118.59	32.05	NM_001033534	Layn	50885199	-51	No	CRE	Half CRE	yes
chr11	94490954	94491155	202	94491105	12	101.44	19.23	NM_133807	Lrrc59	94491137	-32	No	No	Half CRE	yes
chr4	132925547	132925748	202	132925620	12	121.92	50.9	NM_016981	Slc9a1	132925686	-66	No	No	No	yes
chr4	40216815	40217013	199	40216946	12	104.37	32.05	NM_134097	Topors	40216874	-72	TGACGTCA	CRE	Half CRE	yes
chr4	62069678	62069876	199	62069827	12	137.23	66.57	NM_027297	Prpf4	62069816	11	No	No	Half CRE	yes
chr1	75233425	75233622	198	75233473	12	94.75	23.21	NM_001159885	Dnajb2	75233276	197	No	CRE	Half CRE	yes
chr8	71732844	71733041	198	71732930	12	126.26	48.08	NM_001013379	D10627	71732944	-14	No	CRE	Half CRE	yes
chr11	17157530	17157726	197	17157610	12	123.27	50.9	NM_020558	C1d	17157620	-10	No	CRE	Half CRE	yes
chr15	12251044	12251239	196	12251103	12	88.61	14.57	NM_025673	Golph3	12251250	-147	TGACGTCA	CRE	Half CRE	yes
chr19	5637690	5637885	196	5637774	12	78.85	14.42	NM_009045	Rela	5637489	285	No	CRE	Half CRE	yes
chr8	19896895	19897090	196	19897040	12	57.54	15.51	no_match				No	No	No	no
chr11	98011820	98012014	195	98011893	12	93.78	19.23	NM_028149	Fbxl20	98010930	-963	No	CRE	Half CRE	yes
chr13	94269640	94269834	195	94269720	12	117.85	35.43	NM_021310	Jmy	94269644	-76	No	CRE	Half CRE	yes
chr7	20214801	20214995	195	20214912	12	112.51	32.05	NM_009046	Relb	20214787	-125	TGACGTCA	CRE	Half CRE	yes
chr14	56364432	56364625	194	56364564	12	124.09	45.25	NM_026403	2610027L16Rik	56364529	35	No	CRE	Half CRE	yes
chr9	61218449	61218642	194	61218548	12	92.35	18.61	NM_009389	Tle3	61220172	-1624	No	CRE	Half CRE	yes
chr2	156478649	156478840	192	156478701	12	91.25	24.04	NM_146128	Dlgap4	156439440	39261	No	No	No	no
chr3	90017549	90017740	192	90017658	12	121.58	32.05	NM_027015	Rps27	90017569	-89	No	No	Half CRE	yes
chr5	138228384	138228575	192	138228493	12	76.26	17.89	NM_001005426	Zcwpw1	138229029	-536	No	CRE	Half CRE	yes
chr1	60237077	60237266	190	60237168	12	109.06	25.08	NM_173444	Nbeal1	60237442	-274	No	CRE	Half CRE	yes
chr11	119129160	119129345	186	119129250	12	126.36	39.59	NM_001159324	Gaa	119129280	-30	No	CRE	Half CRE	yes
chr6	87995184	87995369	186	87995311	12	117.63	33.65	no_match				No	No	Half CRE	yes
chr11	48901944	48902125	182	48902075	12	124.45	37.39	NM_008330	Ifi47	48900556	1519	No	No	No	yes
chr16	45353070	45353250	181	45353139	12	127.83	45.25	no_match				No	No	No	no
chr2	139892424	139892603	180	139892492	12	109.67	36.06	NM_175225	Tasp1	139892496	4	No	No	Half CRE	yes
chr15	83998084	83998261	178	83998193	12	106.03	33.28	NM_054088	Pnpla3	83998245	-52	TGACGTCA	CRE	Half CRE	yes
chr4	94269870	94270043	174	94269949	12	111.47	28.04	NM_172695	Plaa	94269938	-11	No	No	Half CRE	yes
chr11	60374510	60374682	173	60374632	12	100.01	25.64	NM_172943	Alkbh5	60351184	23448	No	CRE	No	no
chr2	167318355	167318526	172	167318403	12	90.85	18.7	NM_170756	Spata2	167318374	-29	No	No	Half CRE	yes
chr6	29698529	29698700	172	29698568	12	62.97	15.26	NM_176996	Smo	29685496	13072	No	No	No	no
chr17	8503835	8504005	171	8503919	12	134.19	42.07	NM_134114	Sft2d1	8503967	-48	No	CRE	Half CRE	yes
chr8	11758211	11758380	170	11758331	12	122.45	28.85	NM_017402	Arhgef7	11758329	2	No	No	Half CRE	yes
chr11	87993928	87994094	167	87994017	12	100.14	24.81	NM_198013	Cuedc1	87912810	81207	TGACGTCA	CRE	Half CRE	no
chr11	101032672	101032838	167	101032762	12	79.87	14.63	NM_146030	Plekhh3	101032616	-146	No	CRE	Half CRE	yes
chr17	26260382	26260547	166	26260433	12	97.19	23.31	NM_024227	Mrpl28	26260476	-43	No	No	Half CRE	yes
chr4	43996226	43996391	166	43996309	12	118.62	30.59	NM_001002787	Ccin	43996375	-66	TGACGTCA	CRE	Half CRE	no
chr13	105018823	105018987	165	105018943	12	151.84	64.1	NM_172807	Ppwd1	105018924	-19	No	No	Half CRE	yes
chr12	3235676	3235839	164	3235767	12	91.89	25.99	no_match				No	CRE	Half CRE	yes
chr3	123088857	123089020	164	123088975	12	119.27	34.97	NM_201638	Mettl14	123088866	-109	No	CRE	No	yes
chr9	21760491	21760651	161	21760588	12	131.07	37.39	NM_025870	2310047B19Rik	21760196	392	No	No	Half CRE	yes
chr5	147644408	147644567	160	147644486	12	145.08	54.95	NM_019647	Rpl21	147644465	21	No	CRE	Half CRE	yes
chr6	37392255	37392412	158	37392339	12	138.48	42.07	NM_178661	Creb3l2	37392139	-200	No	CRE	Half CRE	yes
chr10	126817611	126817767	157	126817672	12	114.77	34.62	no_match				No	No	Half CRE	yes
chr12	75065386	75065540	155	75065491	12	136.23	39.59	NM_178392	Snapc1	75065516	-25	No	CRE	Half CRE	yes
chr16	56029799	56029953	155	56029849	12	127.43	48.08	NM_001024622	Pcnp	56029830	-19	No	CRE	Half CRE	yes
chr7	20334804	20334957	154	20334882	12	109.77	30.91	NM_008990	Pvrl2	20334922	40	TGACGTCA	CRE	Half CRE	yes
chr1	85195263	85195413	151	85195313	12	51.87	8.45	NM_001081746	Gm7609	85196185	-872	No	No	No	no
chr10	30338280	30338429	150	30338379	12	115.11	36.98	NM_025798	Hint3	30338172	-207	No	CRE	Half CRE	yes
chr10	93768390	93768539	150	93768449	12	126.57	32.05	no_match				No	No	No	no
chr14	33326913	33327061	149	33326999	12	124.42	34.97	NM_001081221	Ercc6	33326706	293	No	CRE	Half CRE	yes
chr3	107136566	107136714	149	107136616	12	111.52	34.34	NM_001045807	Rbm15	107136207	-409	No	CRE	Half CRE	yes
chr13	38726931	38727078	148	38726988	12	142.05	48.08	NM_139063	Muted	38726978	-10	No	CRE	Half CRE	yes
chr5	33076252	33076399	148	33076299	12	48.97	10.68	NM_177298	Pisd	33128275	51976	No	No	Half CRE	no
chr6	106719071	106719216	146	106719121	12	142.79	54.09	NM_027296	Trnt1	106719165	-44	TGACGTCA	CRE	Half CRE	yes
chr11	51623247	51623390	144	51623339	12	128.77	32.05	NM_199299	Phf15	51670983	47644	No	No	Half CRE	no
chr17	21816797	21816940	144	21816893	12	131.41	38.46	no_match				No	CRE	Half CRE	yes
chr7	36340449	36340590	142	36340536	12	124.62	33.44	NM_033080	Nudt19	36340947	411	No	No	Half CRE	yes
chr13	65342706	65342846	141	65342754	12	91.93	17.89	no_match				No	CRE	Half CRE	yes
chr2	22595158	22595298	141	22595192	12	103.41	27.87	no_match				No	CRE	No	no
chr4	129702923	129703063	141	129702971	12	120.52	34.62	NM_173071	Bai2	129662407	40564	No	No	Half CRE	no
chr10	80641408	80641545	138	80641479	12	76.12	14.42	NM_007907	Eef2	80639375	2104	No	No	Half CRE	no
chr11	115891755	115891892	138	115891841	12	105.31	19.8	NM_172569	Unk	115891635	206	TGACGTCA	CRE	Half CRE	yes
chr16	91534820	91534957	138	91534917	12	115.6	30.91	no_match				No	CRE	Half CRE	no
chr13	51746967	51747101	135	51747041	12	143.76	50.9	NM_029279	Secisbp2	51747082	-41	No	No	Half CRE	yes
chr8	83539000	83539132	133	83539052	12	121.55	36.98	NM_027554	Usp38	83538805	-247	No	CRE	Half CRE	yes
chr16	7695319	7695446	128	7695397	12	146.67	62.22	no_match				No	No	No	no
chr6	58590490	58590616	127	58590565	12	141.02	45.55	NM_011920	Abcg2	58546665	43900	TGACGTCA	CRE	Half CRE	yes
chr10	67012054	67012174	121	67012123	12	128.75	42.31	NM_001005419	Ado	67011703	-420	No	No	Half CRE	yes
chr2	69627579	69627696	118	69627649	12	142.23	48.08	NM_001077684	4930578N16Rik	69627543	-106	TGACGTCA	CRE	Half CRE	yes
chr16	3236175	3236290	116	3236224	12	51.66	8.89	no_match				No	No	No	no
chr13	59662885	59662990	106	59662934	12	153.87	58.76	NM_023328	Agtpbp1	59658680	-4254	No	No	No	no
chr1	44175732	44175832	101	44175783	12	128.91	39.79	NM_023645	Kdelc1	44175618	-165	No	No	Half CRE	yes
chr11	76576901	76577258	358	76577090	11	69.41	13.11	NM_016810	Gosr1	76577057	-33	No	CRE	Half CRE	yes
chr2	9542148	9542501	354	9542193	11	84.83	18.03	no_match				No	CRE	Half CRE	no
chr2	172170850	172171192	343	172170981	11	69.33	12.54	NM_025912	2010011I20Rik	172171076	-95	No	No	Half CRE	yes
chr11	120209493	120209831	339	120209704	11	57.91	16.03	NM_009609	Actg1	120209798	94	No	No	Half CRE	yes
chr16	89895832	89896160	329	89895883	11	56.39	9.01	NM_009384	Tiam1	89961072	65189	No	No	No	no
chr7	16895396	16895724	329	16895507	11	73.3	13.11	NM_133234	Bbc3	16894931	576	No	No	Half CRE	yes
chr11	100000618	100000944	327	100000759	11	69.57	16.03	NM_008469	Krt15	99997263	-3496	No	No	No	no
chr2	174259172	174259497	326	174259217	11	67.84	15.38	NM_022325	Ctsz	174264493	5276	No	No	No	no
chr1	71699714	71700034	321	71699904	11	86.61	22.62	NM_010233	Fn1	71699745	-159	TGACGTCA	CRE	Half CRE	yes
chr5	92392055	92392373	319	92392313	11	76.91	18.32	NM_026557	Rchy1	92392094	-219	No	CRE	Half CRE	yes
chr1	10222977	10223287	311	10223095	11	91.03	24.04	NM_001102430	Arfgef1	10222751	-344	No	No	Half CRE	yes
chr19	3290639	3290948	310	3290687	11	56.34	14.14	NM_172252	Mrpl21	3283046	7641	No	No	No	no
chr2	166821314	166821620	307	166821551	11	58.08	11.66	NM_001109905	Stau1	166821778	227	No	No	Half CRE	yes
chr11	74190663	74190966	304	74190697	11	52.36	7.59	no_match				No	No	No	no
chr6	29998057	29998360	304	29998140	11	76.99	13.11	NM_010938	Nrf1	29997987	153	No	No	No	yes
chr11	75300378	75300678	301	75300571	11	61.73	12.41	NM_138659	Prpf8	75300278	293	No	No	Half CRE	yes
chr5	43746367	43746667	301	43746555	11	66.32	10.3	no_match				No	CRE	No	yes
chr7	4691498	4691797	300	4691550	11	55.27	16.03	NM_001115018	Suv420h2	4691728	-178	No	No	Half CRE	yes
chr19	6276510	6276806	297	6276758	11	58.22	11.31	NM_010119	Ehd1	6276895	-137	No	No	No	yes
chr5	46248671	46248967	297	46248746	11	59.54	14.57	NM_178142	Lcorl	46248779	33	No	No	Half CRE	yes
chr5	38031855	38032150	296	38031929	11	61.06	12.02	NM_022416	Stk32b	38108392	76463	No	No	No	no
chr8	124109272	124109564	293	124109458	11	100.4	20.6	NM_026160	Map1lc3b	124114367	-4909	No	No	Half CRE	yes
chr10	79317077	79317368	292	79317269	11	64.57	9.62	NM_008956	Ptbp1	79317349	-80	No	No	Half CRE	yes
chr7	6680540	6680830	291	6680647	11	66.26	9.95	NM_008817	Peg3	6683130	2483	No	CRE	Half CRE	yes
chr11	3417119	3417408	290	3417161	11	55.56	12.99	NM_053267	Selm	3414704	2457	No	No	No	no
chr5	89105150	89105438	289	89105192	11	66.57	13.26	NM_178700	Grsf1	89105196	4	No	No	No	yes
chr6	34267413	34267700	288	34267578	11	91.81	22.62	NM_009658	Akr1b3	34267489	-89	No	No	Half CRE	yes
chr9	27207983	27208270	288	27208030	11	91.81	22.62	NM_029299	Spata19	27204405	3625	TGACGTCA	CRE	Half CRE	no
chr15	77137299	77137585	287	77137408	11	84.2	14.42	NM_175387	Rbm9	77137483	75	No	No	No	yes
chr1	88400683	88400965	283	88400888	11	70.8	10.68	no_match				No	No	Half CRE	yes
chr1	120930663	120930945	283	120930897	11	67.53	13.26	NM_001081125	Gli2	120950196	19299	No	No	No	no
chr3	32716373	32716655	283	32716421	11	92.66	22.62	NM_001013024	Usp13	32716547	-126	No	No	Half CRE	yes
chr11	57331972	57332253	282	57332109	11	85.03	19.23	NM_026342	Fam114a2	57332117	8	No	CRE	No	yes
chr11	109159354	109159634	281	109159545	11	72.87	14.79	NM_011268	Rgs9	109159495	-50	No	No	Half CRE	yes
chr17	56970503	56970780	278	56970647	11	69.95	17.17	NM_009056	Rfx2	56970431	-216	No	No	Half CRE	yes
chr5	130698130	130698407	278	130698179	11	71.62	17.81	NM_001081394	0610007L01Rik	130695613	2566	No	No	Half CRE	yes
chr12	55757452	55757728	277	55757629	11	90.94	26.71	NM_134054	1110002B05Rik	55757559	-70	No	No	Half CRE	yes
chr19	32787158	32787434	277	32787248	11	70.11	13.74	NM_026487	Atad1	32786788	-460	No	No	No	yes
chr15	99460000	99460275	276	99460132	11	84.88	32.83	NM_012025	Racgap1	99482052	21920	No	CRE	No	no
chr5	23957441	23957716	276	23957597	11	65.63	15.51	NM_139153	Agap3	23957994	-397	No	No	Half CRE	yes
chr19	12870271	12870543	273	12870373	11	58.21	15.59	NM_053009	Zfp91	12870612	239	No	No	No	yes
chr5	31350847	31351118	272	31351051	11	63.47	11.66	NM_027855	0610007C21Rik	31351039	12	No	No	Half CRE	yes
chr6	134848355	134848626	272	134848405	11	82.22	21.85	no_match				No	No	Half CRE	yes
chr13	48323166	48323435	270	48323317	11	92.17	26.71	no_match				TGACGTCA	CRE	Half CRE	no
chr5	33016075	33016344	270	33016220	11	112.01	40.06	no_match				TGACGTCA	CRE	Half CRE	yes
chr5	53380176	53380445	270	53380286	11	62.46	11.31	no_match				No	CRE	No	no
chrX	133275843	133276112	270	133275977	11	104.4	54.95	NM_019768	Morf4l2	133276148	171	No	No	Half CRE	yes
chr17	46297749	46298016	268	46297955	11	78.82	20.03	NM_019581	Gtpbp2	46297980	-25	No	No	Half CRE	yes
chr2	113688736	113689002	267	113688874	11	70.19	16.58	NM_181416	Arhgap11a	113688818	-56	No	No	Half CRE	yes
chr1	173461525	173461790	266	173461662	11	59.35	10.4	NM_010584	Itln1	173465424	3762	No	No	No	no
chr11	115948098	115948363	266	115948260	11	70.36	13.26	NM_016852	Wbp2	115948278	18	No	No	Half CRE	yes
chr4	134909474	134909739	266	134909612	11	79.17	16.03	NM_016799	Srrm1	134909129	-483	No	No	Half CRE	yes
chr17	6380219	6380481	263	6380343	11	40.79	8.29	no_match				No	No	No	no
chr19	3576083	3576344	262	3576186	11	69.5	12.82	NM_001164159	Saps3	3575749	-437	No	CRE	Half CRE	yes
chr15	100923514	100923774	261	100923682	11	88.73	19.23	no_match				No	No	No	no
chr19	5743609	5743869	261	5743824	11	60.2	10.4	NM_008520	Ltbp3	5740903	2921	No	No	No	yes
chr11	50139135	50139393	259	50139180	11	82.44	20.9	NM_001110500	Canx	50139175	-5	No	No	Half CRE	yes
chr17	34046206	34046464	259	34046321	11	84.55	21.85	NM_007829	Daxx	34046442	-121	No	No	Half CRE	yes
chr3	118134399	118134657	259	118134519	11	106.45	34.34	no_match				No	No	Half CRE	no
chr1	138036767	138037024	258	138036975	11	78.68	19.23	NM_001039472	Kif21b	138027977	8998	No	CRE	No	yes
chr11	23206316	23206573	258	23206426	11	89.29	24.04	no_match				No	No	No	yes
chr15	76597225	76597482	258	76597262	11	84.73	17.48	NM_198420	D15Wsu169e	76648581	51319	No	No	No	no
chr4	46502059	46502316	258	46502208	11	70.21	16.03	NM_053179	Nans	46502200	8	No	No	Half CRE	yes
chr18	31793772	31794028	257	31793895	11	51.37	12.54	NM_172965	Sap130	31794036	-141	No	No	No	yes
chr5	33678024	33678280	257	33678190	11	70.39	16.03	NM_021500	Maea	33678220	-30	No	No	Half CRE	yes
chr15	76487368	76487623	256	76487490	11	68.33	21.37	NM_019396	Cyhr1	76490491	3001	No	No	No	yes
chr17	84587409	84587664	256	84587520	11	64.86	14.14	NM_001001806	Zfp36l2	84587287	-233	No	CRE	Half CRE	yes
chr15	59430423	59430677	255	59430601	11	73.94	17.17	NM_026746	Nsmce2	59205801	224800	No	CRE	Half CRE	no
chr15	83180649	83180903	255	83180750	11	73.94	10.3	NM_025445	Arfgap3	83180677	-73	No	CRE	Half CRE	yes
chr7	54101077	54101330	254	54101210	11	92.51	30.36	NM_001136069	Ldha	54101219	-9	TGACGTCA	CRE	Half CRE	yes
chr19	6141107	6141359	253	6141229	11	65.39	14.14	NM_019722	Arl2	6141137	-92	No	CRE	Half CRE	yes
chr7	63217706	63217958	253	63217881	11	111.26	36.98	NM_023647	Nipa2	63217820	-61	No	CRE	Half CRE	yes
chr9	54434057	54434308	252	54434104	11	98.28	28.28	NM_029573	Idh3a	54434317	-213	No	No	Half CRE	yes
chr10	59342275	59342524	250	59342327	11	86.23	26.22	NM_019965	Dnajb12	59342338	-11	No	No	No	yes
chr16	11254454	11254703	250	11254557	11	95.89	26.71	NM_146066	Gspt1	11254418	-139	No	No	Half CRE	yes
chr19	34601828	34602077	250	34602027	11	93.27	20.24	NM_001111100	Lipa	34601964	-63	No	No	Half CRE	yes
chr9	94438658	94438906	249	94438842	11	98.87	22.62	NM_001033145	1190002N15Rik	94438500	-342	No	No	Half CRE	yes
chr13	8995275	8995522	248	8995380	11	93.66	40.49	NM_027000	Gtpbp4	8995258	-122	No	No	Half CRE	yes
chr1	87481518	87481764	247	87481658	11	75.42	20.6	NM_175397	Sp110	87500466	18808	No	No	No	no
chr15	38447949	38448195	247	38448041	11	41.28	9.46	NM_001102458	Azin1	38449021	980	No	CRE	No	yes
chr18	66618097	66618343	247	66618185	11	93.86	25.3	NM_021451	Pmaip1	66618257	-72	TGACGTCA	CRE	Half CRE	yes
chr5	121062534	121062780	247	121062746	11	66.48	14.14	NM_029096	1110008J03Rik	121062578	-168	No	No	Half CRE	yes
chr8	112741586	112741832	247	112741715	11	91.38	24.04	NM_146215	Ftsjd1	112741859	-144	No	CRE	Half CRE	yes
chr16	35022275	35022518	244	35022416	11	102.82	30.05	NM_023587	Ptplb	35022506	-90	TGACGTCA	CRE	Half CRE	yes
chr1	85258415	85258656	242	85258615	11	59	14.07	NM_175219	C130026I21Rik	85267141	8526	No	CRE	Half CRE	no
chr2	150574647	150574888	242	150574746	11	97.47	32.05	NM_172117	Entpd6	150574816	-70	No	No	Half CRE	yes
chr2	154429515	154429756	242	154429683	11	64.81	10.68	NM_021534	Pxmp4	154429409	-274	No	CRE	Half CRE	yes
chr3	90237355	90237596	242	90237461	11	97.47	26.71	NM_145540	Ints3	90237558	97	No	No	Half CRE	yes
chr5	142939810	142940051	242	142939956	11	74.74	13.26	NM_172725	C330006K01Rik	142939884	72	No	No	Half CRE	yes
chr1	135697170	135697410	241	135697298	11	65	13.35	no_match				No	No	No	yes
chr11	87256357	87256597	241	87256408	11	40.34	7.51	NM_031386	Tex14	87218566	37842	No	No	Half CRE	no
chr2	6301287	6301527	241	6301395	11	110	27.47	NM_181399	Usp6nl	6273781	27614	No	No	Half CRE	no
chr5	37221800	37222039	240	37221937	11	69.15	17.48	NM_008550	Man2b2	37221888	-49	No	No	No	yes
chr11	98670946	98671184	239	98670992	11	98.08	32.05	NM_138660	Casc3	98671121	-129	No	CRE	Half CRE	yes
chr11	84338932	84339169	238	84339044	11	80.64	18.49	NM_008498	Lhx1	84339036	-8	No	CRE	Half CRE	yes
chr11	75274723	75274957	235	75274796	11	49.15	7.26	no_match				No	CRE	Half CRE	yes
chr15	78814447	78814681	235	78814497	11	53.39	10.02	NM_001024716	Triobp	78813485	1012	No	CRE	Half CRE	yes
chr19	4510285	4510519	235	4510471	11	66.14	13.35	NM_001162946	Pcx	4510471	0	No	No	Half CRE	yes
chr19	56896642	56896875	234	56896737	11	93.99	24.04	NM_001002238	Tdrd1	56900698	-3961	No	CRE	Half CRE	yes
chr5	33994880	33995113	234	33995028	11	70.32	14.57	NM_009193	Slbp	33994955	-73	No	No	Half CRE	yes
chr19	3282943	3283175	233	3283038	11	70.51	17.48	NM_172252	Mrpl21	3283046	-8	No	No	Half CRE	yes
chr19	60866634	60866866	233	60866761	11	102.11	28.28	NM_010123	Eif3a	60866596	-165	No	CRE	Half CRE	yes
chr8	19793189	19793421	233	19793238	11	77.32	20.24	no_match				No	No	No	no
chr16	37539766	37539997	232	37539815	11	85.65	16.03	NM_028812	Gtf2e1	37539855	40	No	No	Half CRE	yes
chr3	90058072	90058302	231	90058187	11	102.53	28.28	NM_028881	Crtc2	90058202	-15	No	CRE	Half CRE	yes
chr11	23155471	23155700	230	23155512	11	62.36	9.62	NM_134014	Xpo1	23156040	-528	No	No	Half CRE	yes
chr1	137662545	137662773	229	137662727	11	52.74	9.62	NM_013750	Phlda3	137662661	66	No	No	Half CRE	yes
chr2	25877157	25877385	229	25877250	11	112.53	48.08	NM_133835	Ubac1	25877231	-19	No	No	Half CRE	yes
chr5	115140975	115141203	229	115141019	11	71.31	14.57	NM_019821	Gltp	115140944	-75	No	No	Half CRE	yes
chr17	28358363	28358589	227	28358409	11	82.88	18.49	NM_027185	Def6	28344722	13687	TGACGTCA	CRE	Half CRE	no
chr1	172995741	172995965	225	172995788	11	47.92	8.43	no_match				No	No	Half CRE	no
chr14	37948416	37948640	225	37948534	11	95.89	24.04	NM_078478	Ghitm	37948452	-82	No	No	Half CRE	yes
chr5	31495769	31495993	225	31495846	11	63.35	16.83	NM_153680	Snx17	31495676	170	No	No	Half CRE	yes
chr7	123236728	123236952	225	123236771	11	103.82	28.28	NM_019772	1110004F10Rik	123236893	-122	No	No	Half CRE	yes
chr10	79611537	79611760	224	79611700	11	58.3	10.68	NM_021565	Midn	79611034	666	No	CRE	Half CRE	yes
chr11	98449508	98449731	224	98449660	11	49.61	10.49	NM_025661	Ormdl3	98448559	-1101	No	CRE	Half CRE	yes
chr3	104855928	104856151	224	104856016	11	89.36	29.26	NM_030249	Cttnbp2nl	104856064	48	No	CRE	Half CRE	yes
chr4	6292711	6292934	224	6292863	11	93.75	32.05	NM_016807	Sdcbp	6292826	37	No	CRE	Half CRE	yes
chr11	102269700	102269921	222	102269844	11	77.18	19.23	NM_026542	Slc25a39	102268786	-1058	TGACGTCA	CRE	Half CRE	yes
chr15	79604712	79604933	222	79604886	11	77.18	19.23	NM_017470	Dnalc4	79604897	11	No	No	Half CRE	yes
chr7	25757659	25757880	222	25757762	11	80.42	24.04	NM_010261	Rabac1	25757747	-15	No	CRE	Half CRE	yes
chr10	41238931	41239151	221	41239002	11	99.26	30.36	NM_016898	Cd164	41239305	-303	No	No	Half CRE	yes
chr12	106560538	106560758	221	106560714	11	90.01	16.72	no_match				No	CRE	Half CRE	no
chr2	3392258	3392478	221	3392306	11	90.01	20.9	NM_022724	Suv39h2	3392258	-48	TGACGTCA	CRE	Half CRE	yes
chr12	70462429	70462647	219	70462478	11	94.84	22.89	NM_025441	Sdccag1	70458153	-4325	TGACGTCA	CRE	Half CRE	yes
chr2	152987185	152987403	219	152987266	11	94.84	27.47	NM_133847	Tm9sf4	152987036	230	TGACGTCA	CRE	Half CRE	yes
chr10	80639254	80639471	218	80639387	11	53.17	7.4	NM_007907	Eef2	80639375	12	TGACGTCA	CRE	Half CRE	yes
chr17	6079681	6079897	217	6079820	11	105.6	33.94	NM_181392	Gtf2h5	6079827	-7	No	No	Half CRE	yes
chr6	29559905	29560121	217	29559954	11	115.2	48.08	NM_177296	Tnpo3	29559607	-347	No	No	Half CRE	yes
chr9	26838160	26838376	217	26838303	11	93.03	30.59	NM_178113	Ncapd3	26837759	544	No	CRE	Half CRE	yes
chr11	70051209	70051423	215	70051285	11	80.28	23.21	NM_026757	0610010K14Rik	70051416	131	TGACGTCA	CRE	Half CRE	yes
chr11	74651233	74651446	214	74651381	11	63.41	18.32	NM_010813	Mnt	74644425	6956	TGACGTCA	CRE	Half CRE	yes
chr11	75401419	75401632	214	75401558	11	64.49	16.42	NM_008850	Pitpna	75401609	-51	No	CRE	Half CRE	yes
chr5	31501707	31501920	214	31501756	11	51.56	8.74	NM_175311	Zfp513	31504606	2850	No	No	Half CRE	no
chr11	83755512	83755724	213	83755560	11	96.19	27.47	NM_030096	Ddx52	83755679	-119	No	No	No	yes
chr19	4756613	4756825	213	4756775	11	62.56	11.18	NM_025717	Rbm4b	4756524	251	No	CRE	Half CRE	yes
chr2	155518021	155518233	213	155518157	11	96.19	32.05	NM_001163452	Trpc4ap	155518120	-37	No	No	Half CRE	yes
chr7	147222190	147222402	213	147222267	11	96.19	22.89	NM_133755	Tubgcp2	147222249	-18	No	CRE	Half CRE	yes
chr11	51813913	51814124	212	51813980	11	69.6	18.19	NM_009458	Ube2b	51813968	-12	TGACGTCA	CRE	Half CRE	yes
chr14	73924626	73924837	212	73924776	11	101.29	35.43	NM_172527	Nudt15	73948049	23273	No	No	Half CRE	no
chr16	18812324	18812535	212	18812400	11	98.79	28.85	NM_011672	Ufd1l	18812418	-18	No	CRE	Half CRE	yes
chr15	80064202	80064411	210	80064333	11	68.81	17.71	NM_178719	Smcr7l	80064549	-216	No	CRE	Half CRE	yes
chr11	84632946	84633154	209	84633084	11	88.69	26.92	NM_145433	Mrm1	84633017	-67	No	No	Half CRE	yes
chr6	88910937	88911145	209	88911076	11	97.11	27.47	no_match				No	CRE	Half CRE	no
chr11	120459602	120459809	208	120459694	11	77.21	27.04	NM_011568	Thoc4	120459679	-15	No	No	Half CRE	yes
chr15	77241467	77241674	208	77241503	11	77.21	15.02	NM_001162883	Apol9a	77241510	7	No	CRE	No	no
chr9	13631996	13632203	208	13632103	11	57.81	11.77	NM_176836	Fam76b	13632170	-67	TGACGTCA	CRE	Half CRE	yes
chr6	149137116	149137322	207	149137271	11	91.11	28.04	NM_001113424	Amn1	149137234	-37	TGACGTCA	CRE	Half CRE	yes
chr7	52125314	52125520	207	52125416	11	99.95	33.65	NM_133949	Ptov1	52125158	-258	No	No	Half CRE	yes
chr14	87540957	87541162	206	87541043	11	111.16	36.06	NM_019670	Diap3	87540921	-122	TGACGTCA	CRE	Half CRE	yes
chr7	20093903	20094108	206	20094036	11	102.7	30.36	NM_025960	Trappc6a	20094077	-41	No	No	Half CRE	yes
chr7	148633373	148633578	206	148633531	11	117.79	48.08	NM_026020	Rplp2	148633548	-17	No	No	Half CRE	yes
chr8	74842814	74843019	206	74842860	11	105.35	32.05	NM_008452	Klf2	74842960	-100	No	No	Half CRE	yes
chr17	69766642	69766845	204	69766715	11	103.17	35.43	NR_026848	C030034I22Rik	69765786	929	No	No	Half CRE	yes
chr1	129670613	129670815	203	129670693	11	66.89	16.42	NM_028399	Ccnt2	129670740	-47	No	No	No	yes
chr19	17430935	17431137	203	17431069	11	96.26	26.22	NM_173442	Gcnt1	17431157	88	No	No	No	yes
chr9	64585482	64585684	203	64585571	11	106.07	32.05	NM_017382	Rab11a	64585563	-8	No	No	Half CRE	yes
chr11	85166466	85166667	202	85166540	11	71.82	18.19	NM_138681	Bcas3	85166715	-175	No	No	Half CRE	yes
chr11	120657636	120657837	202	120657767	11	94.35	29.26	NM_026824	Dus1l	120657709	-58	No	No	Half CRE	yes
chr15	59108387	59108587	201	59108538	11	74.63	13.74	no_match				No	No	Half CRE	no
chr18	34490641	34490841	201	34490744	11	112.38	36.06	NM_025527	Srp19	34490798	-54	No	No	Half CRE	yes
chr15	98823580	98823779	200	98823711	11	82.1	22.44	no_match				No	CRE	No	yes
chr11	115048699	115048896	198	115048750	11	72.74	20.79	NM_001033393	Tmem104	115048840	-90	No	No	Half CRE	yes
chr9	108976608	108976805	198	108976696	11	93.25	20.03	NM_172774	Atrip	108976625	-71	No	CRE	Half CRE	yes
chr5	33069201	33069396	196	33069313	11	50.89	9.46	no_match				No	No	Half CRE	no
chr6	86619471	86619666	196	86619521	11	100.24	32.05	NM_010751	Mxd1	86619153	-368	TGACGTCA	CRE	Half CRE	yes
chrX	91479873	91480068	196	91479923	11	105.14	35.43	NM_001039061	Klhl15	91480268	-345	No	No	Half CRE	yes
chr15	100325661	100325855	195	100325786	11	93.99	28.04	NM_153407	Csrnp2	100325670	-116	No	No	Half CRE	yes
chr17	34272409	34272603	195	34272490	11	88.32	24.93	NM_010386	H2-DMa	34272615	-125	No	No	No	no
chr11	69222130	69222323	194	69222257	11	55.01	12.02	NM_001017426	Kdm6b	69227177	4920	No	No	No	yes
chr15	102455472	102455665	194	102455524	11	76.28	16.48	NM_146065	Atf7	102455852	328	No	No	Half CRE	yes
chr17	34783910	34784100	191	34783958	11	77.01	16.48	NM_017406	Atf6b	34784124	-166	No	No	No	yes
chr19	41922505	41922695	191	41922646	11	73.18	17.71	NM_177603	Frat2	41922622	-24	No	CRE	Half CRE	yes
chr2	73150520	73150710	191	73150669	11	101.5	32.05	NM_025854	Cir1	73150649	-20	No	No	Half CRE	yes
chr5	23929430	23929619	190	23929570	11	74.66	15.59	NM_007668	Cdk5	23929348	-222	No	CRE	Half CRE	yes
chr5	73038917	73039105	189	73039002	11	83.22	21.71	NM_001081205	Nipal1	73039034	-32	No	No	Half CRE	yes
chr4	128287304	128287491	188	128287445	11	115.69	36.06	NM_177758	Zscan20	128287342	-103	TGACGTCA	CRE	Half CRE	yes
chr1	37356516	37356702	187	37356645	11	90.33	17.81	NM_030266	Inpp4a	37356737	-92	TGACGTCA	CRE	Half CRE	yes
chr11	20232697	20232883	187	20232834	11	88.59	30.91	NM_018861	Slc1a4	20232716	-118	No	No	Half CRE	yes
chr15	96539997	96540183	187	96540127	11	90.33	21.37	no_match				No	CRE	Half CRE	yes
chr5	135152061	135152246	186	135152153	11	87.16	26.53	NM_010717	Limk1	135164460	12307	TGACGTCA	CRE	Half CRE	no
chr19	10599618	10599801	184	10599699	11	70.28	16.03	NM_025333	0610038F07Rik	10599699	0	No	No	Half CRE	yes
chr15	66801078	66801259	182	66801180	11	65.64	10.23	NM_008681	Ndrg1	66801203	23	No	CRE	Half CRE	yes
chr15	99802891	99803070	180	99802961	11	97.88	32.05	NM_001024526	Larp4	99803210	-249	No	No	Half CRE	yes
chr9	97011535	97011714	180	97011616	11	114.84	39.59	NM_138756	Slc25a36	97011460	-156	TGACGTCA	CRE	Half CRE	yes
chr10	79622578	79622755	178	79622643	11	90.96	24.04	NM_021565	Midn	79611034	11609	No	CRE	Half CRE	yes
chr7	104936752	104936929	178	104936799	11	112.56	32.05	no_match				TGACGTCA	CRE	Half CRE	yes
chr9	20411813	20411988	176	20411883	11	122.2	38.46	NM_175110	5730577I03Rik	20411918	-35	No	No	Half CRE	yes
chr2	130985826	130986000	175	130985949	11	93.53	32.05	NM_026091	1700037H04Rik	130985756	-193	No	CRE	Half CRE	yes
chr2	180701864	180702038	175	180701953	11	97.26	19.23	NM_145760	Arfgap1	180701973	-20	No	No	Half CRE	yes
chr8	87187862	87188036	175	87187989	11	85.37	21.03	NM_010499	Ier2	87186751	-1238	No	No	Half CRE	yes
chr9	61970527	61970701	175	61970599	11	108.19	24.04	no_match				No	No	Half CRE	yes
chr5	32761093	32761265	173	32761138	11	63.37	11.09	NM_172707	Ppp1cb	32761342	-204	No	No	Half CRE	yes
chr8	86176373	86176545	173	86176437	11	123.06	44.87	NM_018771	Gipc1	86176576	-139	No	No	No	yes
chr5	35874336	35874506	171	35874461	11	67.52	14.02	no_match				No	No	No	no
chr7	108526225	108526395	171	108526350	11	104.64	34.97	NM_001040112	Arap1	108526635	-285	No	No	Half CRE	no
chr7	27981299	27981467	169	27981389	11	107.51	32.05	NM_015782	Snrpa	27981290	-99	TGACGTCA	CRE	Half CRE	yes
chr14	80657022	80657189	168	80657084	11	127.99	48.08	no_match				No	No	No	no
chr5	32498427	32498594	168	32498504	11	89.62	22.07	no_match				No	CRE	No	no
chr1	85069281	85069447	167	85069376	11	43.23	7.83	no_match				No	No	No	no
chr4	139995902	139996068	167	139996001	11	87.61	18.03	no_match				No	No	No	no
chr7	117202975	117203141	167	117203098	11	79.45	20.24	NM_009281	Zfp143	117205215	-2117	No	No	No	no
chr9	64020655	64020821	167	64020734	11	108.09	27.47	NM_026507	Zwilch	64020738	4	TGACGTCA	CRE	Half CRE	yes
chr10	34017142	34017307	166	34017202	11	108.39	32.05	NM_030203	Tspyl4	34017226	-24	TGACGTCA	CRE	Half CRE	yes
chr1	173200350	173200514	165	173200453	11	128.9	48.08	NM_020579	B4galt3	173200458	-5	TGACGTCA	CRE	Half CRE	yes
chr17	32967159	32967322	164	32967237	11	108.99	32.05	NM_177359	Zfp799	32967193	-44	No	No	Half CRE	yes
chr11	105927285	105927447	163	105927376	11	93.51	23.21	NM_027346	Ccdc44	105927420	-44	No	No	Half CRE	yes
chr2	119980304	119980464	161	119980372	11	90.89	21.71	NM_133838	Ehd4	119980311	-61	No	CRE	Half CRE	yes
chr1	85194484	85194643	160	85194592	11	42.67	8.45	NM_001081746	Gm7609	85196185	-1593	No	No	No	no
chr17	34442665	34442824	160	34442742	11	107.91	34.97	NM_010382	H2-Eb1	34442811	-69	No	No	Half CRE	no
chr11	115188608	115188766	159	115188670	11	91.49	27.92	NM_172801	Otop2	115168476	20194	TGACGTCA	CRE	Half CRE	no
chr9	53344947	53345103	157	53345054	11	111.14	32.05	NM_001081152	Npat	53345151	-97	No	No	Half CRE	yes
chr1	95722036	95722190	155	95722088	11	109.48	30.59	NM_178882	D2hgdh	95721816	272	TGACGTCA	CRE	Half CRE	yes
chr15	101283882	101284036	155	101283933	11	89.71	20.4	NM_025487	1700011A15Rik	101278204	5729	TGACGTCA	CRE	Half CRE	no
chr2	164778797	164778951	155	164778885	11	107.29	33.44	NM_013599	Mmp9	164773750	5135	No	CRE	Half CRE	no
chr17	35272366	35272518	153	35272416	11	107.93	37.63	NM_057171	Bat3	35272186	230	No	No	Half CRE	yes
chr4	100937857	100938009	153	100937940	11	129.22	51.28	NM_146145	Jak1	100937887	-53	TGACGTCA	CRE	Half CRE	yes
chr11	102046552	102046703	152	102046597	11	106.15	28.04	NM_172947	Lsm12	102046570	-27	TGACGTCA	CRE	Half CRE	yes
chr11	119724764	119724915	152	119724851	11	104.15	26.92	NM_028898	Rptor	119464308	260543	TGACGTCA	CRE	Half CRE	no
chr2	136717183	136717333	151	136717282	11	104.47	30.77	NM_021527	Mkks	136717142	-140	TGACGTCA	CRE	Half CRE	yes
chr3	40603891	40604041	151	40603971	11	110.77	30.59	NM_011495	Plk4	40603872	99	TGACGTCA	CRE	Half CRE	yes
chr12	112217243	112217392	150	112217320	11	106.8	32.05	NM_175207	Ankrd9	112217231	-89	No	No	Half CRE	yes
chr5	22056154	22056303	150	22056205	11	121.08	37.39	NM_011959	Orc5l	22056149	-56	TGACGTCA	CRE	Half CRE	yes
chr4	108000654	108000801	148	108000700	11	121.75	42.74	NM_027250	2010305A19Rik	108000756	-56	TGACGTCA	CRE	Half CRE	yes
chr2	160471583	160471729	147	160471678	11	100.24	30.91	NM_009408	Top1	160471632	46	No	CRE	Half CRE	yes
chr8	121782657	121782803	147	121782705	11	131.24	51.28	NM_019707	Cdh13	120807654	975051	No	No	No	no
chr1	97210073	97210213	141	97210140	11	121.47	35.43	NM_026321	Fam174a	97210204	-64	TGACGTCA	CRE	Half CRE	yes
chr17	37407074	37407214	141	37407148	11	116.48	36.63	NM_013819	H2-M3	37407178	-30	No	No	Half CRE	yes
chr9	44142563	44142702	140	44142651	11	112.31	33.44	NM_010436	H2afx	44142797	-146	No	No	Half CRE	yes
chr1	85281145	85281279	135	85281197	11	55	9.56	no_match				No	No	No	no
chr2	25127923	25128056	134	25127992	11	112.38	32.05	NM_175300	Anapc2	25128018	-26	No	No	Half CRE	yes
chr2	127073543	127073674	132	127073618	11	124.77	40.49	NM_025296	Ciao1	127073552	-66	No	No	Half CRE	yes
chr3	87329411	87329539	129	87329461	11	137.83	51.28	NM_001083318	Etv3	87329499	-38	No	No	Half CRE	yes
chr2	154718627	154718749	123	154718699	11	133.91	56.56	NM_026030	Eif2s2	154718642	-57	No	No	Half CRE	yes
chr12	53198678	53198798	121	53198730	11	134.74	45.25	NM_029760	Nubpl	53198732	-2	TGACGTCA	CRE	Half CRE	yes
chr9	44113897	44114017	121	44113946	11	126.56	48.08	NM_172162	Hinfp	44113712	-234	No	No	Half CRE	yes
chr18	24688661	24688779	119	24688712	11	127.4	38.46	NM_144861	Rprd1a	24688705	-7	TGACGTCA	CRE	Half CRE	yes
chr7	150735102	150735220	119	150735151	11	120.4	37.63	NM_008672	Nap1l4	150734995	-156	No	No	Half CRE	yes
chr1	75165182	75165294	113	75165243	11	125.21	39.34	NM_001159906	Zfand2b	75165219	24	TGACGTCA	CRE	Half CRE	yes
chr6	47605690	47605801	112	47605751	11	113.62	34.34	NR_002841	Rn4.5s	47605093	-658	No	No	No	no
chr4	46317675	46317779	105	46317729	11	115.09	33.16	no_match				TGACGTCA	CRE	Half CRE	yes
chr10	7445404	7445769	366	7445516	10	89.56	26.22	NM_011835	Katna1	7445797	-281	No	No	No	yes
chr11	96691225	96691560	336	96691435	10	54.73	14.25	NM_008686	Nfe2l1	96691282	-153	No	CRE	Half CRE	yes
chr5	137428827	137429147	321	137428936	10	61.46	12.02	NM_001163243	Fis1	137429144	-208	No	CRE	Half CRE	yes
chr16	64851612	64851926	315	64851823	10	82.46	19.23	NM_178647	Cggbp1	64851910	-87	No	No	No	yes
chr15	82074935	82075245	311	82075006	10	62.78	12.02	NM_025639	Cenpm	82075177	171	No	No	No	yes
chr13	100771860	100772168	309	100771908	10	91.41	30.77	NM_030026	Mccc2	100785594	13686	No	CRE	No	no
chr15	98711469	98711777	309	98711656	10	56.66	13.74	NM_026967	Rhebl1	98711845	189	No	No	Half CRE	yes
chr5	45841200	45841506	307	45841460	10	56.93	13.74	NM_024236	Qdpr	45841396	-64	No	No	Half CRE	yes
chr11	6605817	6606122	306	6605879	10	55.63	9.95	no_match				No	No	Half CRE	no
chr5	114568596	114568897	302	114568848	10	56.16	13.26	NM_001033202	Usp30	114550341	18507	No	CRE	Half CRE	no
chr9	31080352	31080651	300	31080398	10	87.68	27.47	NM_001101597	Gm7244	31082482	-2084	No	CRE	No	no
chr15	78961676	78961974	299	78961786	10	70.11	18.32	NM_138581	1700088E04Rik	78971681	9895	TGACGTCA	CRE	Half CRE	no
chr11	23533613	23533910	298	23533795	10	76.91	26.71	NM_027860	0610010F05Rik	23533631	-164	No	No	Half CRE	yes
chr4	151482120	151482416	297	151482374	10	80.86	17.48	NM_001004156	Plekhg5	151470827	11547	No	No	Half CRE	yes
chr5	73883763	73884058	296	73883921	10	45.16	9.86	NM_178896	Dcun1d4	73882320	1601	No	No	Half CRE	yes
chr9	110527330	110527625	296	110527505	10	59.93	10.68	NM_026012	Nradd	110526897	-608	No	No	No	yes
chr18	36508185	36508479	295	36508325	10	75	20.24	NM_001081365	0610010O12Rik	36508277	48	TGACGTCA	CRE	Half CRE	yes
chr19	5742300	5742591	292	5742334	10	41.93	6.71	NM_008520	Ltbp3	5740903	1431	No	No	Half CRE	yes
chr2	80036644	80036935	292	80036741	10	77.8	16.03	no_match				No	CRE	Half CRE	no
chr7	20301006	20301297	292	20301115	10	69.13	17.48	NM_016871	Tomm40	20300778	-337	No	No	Half CRE	yes
chr2	163899674	163899963	290	163899770	10	83.26	24.04	NM_021420	Stk4	163899913	-143	No	No	No	yes
chr11	120819422	120819709	288	120819610	10	58.11	16.58	NM_001038654	Slc16a3	120810380	9230	No	No	Half CRE	no
chr19	53806439	53806726	288	53806595	10	64.3	19.23	no_match				No	No	Half CRE	no
chr1	107560135	107560421	287	107560374	10	83.72	24.04	NM_173187	2310035C23Rik	107560437	-63	No	No	No	yes
chr11	113664950	113665236	287	113665047	10	62.8	14.79	NM_172800	Sdk2	113927265	262218	No	No	Half CRE	no
chr6	124867993	124868279	287	124868203	10	55.52	12.41	NM_026988	Ptms	124867949	-254	No	No	Half CRE	yes
chrX	120427718	120428004	287	120427759	10	86.58	32.05	no_match				No	No	No	no
chr15	58765072	58765357	286	58765213	10	64.59	15.38	NM_175151	Tatdn1	58765285	72	No	No	Half CRE	yes
chr17	25152881	25153166	286	25153061	10	81.21	22.62	NM_134126	Ift140	25153030	31	No	CRE	Half CRE	yes
chr15	75739588	75739871	284	75739737	10	42.99	6.71	NM_023240	Eef1d	75739770	33	No	No	Half CRE	yes
chr16	20141051	20141334	284	20141158	10	87.05	25.64	NM_001145931	Yeats2	20141135	23	No	No	Half CRE	yes
chr17	8476419	8476701	283	8476513	10	56.09	12.41	NM_018819	Brp44l	8476677	-164	No	No	Half CRE	yes
chr7	127778499	127778780	282	127778542	10	79.32	21.37	NM_025899	Uqcrc2	127778702	-160	No	No	Half CRE	yes
chr1	84835871	84836149	279	84836034	10	71.08	13.11	NM_133975	Trip12	84835879	-155	No	No	Half CRE	yes
chr3	101340449	101340727	279	101340634	10	90.91	27.47	no_match				No	No	Half CRE	no
chr11	82594775	82595051	277	82594927	10	71.39	17.48	NM_010716	Lig3	82594636	291	No	No	Half CRE	yes
chr5	38253308	38253584	277	38253535	10	59.72	13.26	no_match				No	No	No	no
chr19	6234545	6234820	276	6234713	10	44.99	9.16	NM_198168	Ppp2r5b	6235840	1127	No	No	Half CRE	yes
chr5	34916109	34916384	276	34916254	10	49.97	12.99	NM_001102444	Add1	34916362	-108	No	No	No	yes
chr5	114640121	114640396	276	114640168	10	75.66	24.04	NM_133904	Acacb	114615526	24642	TGACGTCA	CRE	Half CRE	no
chr10	81590622	81590896	275	81590779	10	78.05	25.3	NM_001163064	AU041133	81590757	22	No	No	No	yes
chr11	98000458	98000732	275	98000605	10	73.71	22.89	NM_028149	Fbxl20	98010930	10325	No	CRE	No	no
chr1	130605268	130605541	274	130605313	10	77.08	19.72	no_match				No	No	No	no
chr17	34027708	34027981	274	34027887	10	78.21	20.24	no_match				No	No	Half CRE	yes
chr11	77321656	77321928	273	77321696	10	76.14	19.23	NM_001024920	Trp53i13	77326775	5079	No	No	No	no
chr11	94072210	94072482	273	94072345	10	44.51	8.94	NM_009427	Tob1	94072767	-422	No	No	Half CRE	yes
chr11	84693651	84693922	272	84693749	10	68.45	16.03	NM_025414	Myo19	84693721	28	No	No	Half CRE	yes
chr5	65827113	65827384	272	65827254	10	83.42	22.62	NM_009466	Ugdh	65827081	-173	No	No	No	yes
chr1	95239242	95239511	270	95239464	10	68.76	16.03	NM_080850	Pask	95239365	-99	No	No	No	yes
chr12	48364437	48364706	270	48364518	10	92.38	27.47	no_match				No	No	No	no
chr4	124479627	124479896	270	124479797	10	86.42	24.04	NM_008636	Mtf1	124479792	5	No	No	Half CRE	yes
chr5	113645269	113645537	269	113645412	10	47.9	12.02	no_match				No	No	Half CRE	yes
chr9	107489818	107490086	269	107489954	10	74.66	22.89	NM_025903	Ifrd2	107490048	-94	No	No	No	yes
chr5	35856113	35856380	268	35856157	10	86.75	24.04	NM_153107	Cpz	35868275	12118	No	No	No	no
chr1	180266531	180266797	267	180266708	10	71.06	12.54	NM_016805	Hnrnpu	180267915	1207	TGACGTCA	CRE	Half CRE	yes
chr11	103125718	103125984	267	103125936	10	79.34	20.24	NM_016896	Map3k14	103128715	2779	No	CRE	Half CRE	no
chr11	120092765	120093031	267	120092981	10	55.92	14.57	NM_198423	Bahcc1	120094260	-1279	No	No	No	yes
chr15	38314417	38314683	267	38314579	10	61.25	13.26	no_match				No	No	No	yes
chr17	13108922	13109187	266	13109055	10	73.14	17.48	NM_026310	Mrpl18	13108957	-98	No	No	Half CRE	yes
chr2	150497082	150497347	266	150497133	10	64.4	14.25	NM_080575	Acss1	150493976	-3157	No	CRE	No	no
chr10	114752558	114752822	265	114752601	10	71.38	16.72	NM_024454	Rab21	114752647	46	No	No	Half CRE	yes
chr13	21826844	21827107	264	21827012	10	82.21	26.71	NM_178210	Hist1h4j	21826964	48	No	No	Half CRE	no
chr19	56996665	56996928	264	56996715	10	61.72	13.26	NM_146102	Afap1l2	57082667	85952	No	CRE	No	no
chr2	167922339	167922602	264	167922386	10	56.38	11.66	NM_021409	Pard6b	167906503	15883	No	CRE	No	no
chr5	121062908	121063171	264	121063056	10	52.85	8.01	NM_028041	Ddx54	121063138	-82	No	No	Half CRE	yes
chr6	39532955	39533218	264	39533108	10	67.98	15.38	NM_178873	Adck2	39523874	9234	No	No	Half CRE	no
chr5	73882022	73882284	263	73882211	10	46.87	9.16	NM_178896	Dcun1d4	73882320	-109	No	No	Half CRE	yes
chr7	52271636	52271898	263	52271740	10	69.88	16.03	NM_001008422	Scaf1	52271619	-121	No	No	Half CRE	yes
chr12	60167787	60168048	262	60167952	10	85.07	28.28	NM_008891	Pnn	60167905	47	No	CRE	No	yes
chr19	53112967	53113228	262	53113133	10	46.1	8.94	NM_133216	Xpnpep1	53113032	-101	No	No	Half CRE	yes
chr17	17963733	17963993	261	17963785	10	68.47	15.38	NM_001162909	4930546H06Rik	17967938	-4153	No	No	Half CRE	yes
chr17	26645414	26645674	261	26645569	10	62.2	19.89	NM_013642	Dusp1	26645417	-152	TGACGTCA	CRE	Half CRE	yes
chr17	46811201	46811461	261	46811307	10	73.96	21.85	NM_144857	BC011248	46811204	-103	No	No	No	yes
chr5	29895497	29895757	261	29895643	10	58.11	18.03	NM_133907	Ube3c	29895781	-138	No	No	Half CRE	yes
chr11	60166512	60166771	260	60166722	10	57.01	14.57	NM_029044	Lrrc48	60166881	-159	No	No	Half CRE	yes
chr13	97312433	97312692	260	97312581	10	76.14	22.89	NM_023420	Col4a3bp	97312700	-119	No	No	Half CRE	yes
chr4	63157037	63157295	259	63157171	10	76.31	27.47	NM_028640	Whrn	63156985	-186	No	CRE	Half CRE	yes
chr1	87791048	87791305	258	87791099	10	70.71	20.03	NM_022417	Itm2c	87791084	15	No	No	Half CRE	yes
chr11	75343039	75343296	258	75343075	10	67.29	14.79	NM_173388	Slc43a2	75345211	-2136	No	No	No	no
chr17	28150306	28150563	258	28150358	10	56.1	11.31	NM_181413	Anks1	28046284	104074	TGACGTCA	CRE	Half CRE	no
chr15	102109633	102109888	256	102109679	10	58.91	12.02	NM_134100	Mfsd5	102109886	-207	No	No	Half CRE	yes
chr11	116135466	116135720	255	116135586	10	69.46	19.23	NM_146032	Srp68	116135531	-55	No	CRE	Half CRE	yes
chr15	99417152	99417406	255	99417199	10	67.79	14.79	NM_009701	Aqp5	99421458	-4259	No	No	No	no
chr18	62708336	62708590	255	62708372	10	91.85	19.23	NM_134136	Fbxo38	62708397	25	No	No	Half CRE	yes
chr1	61685354	61685607	254	61685556	10	98.46	29.59	NM_001081050	Pard3b	61685397	159	No	No	No	yes
chr14	47441813	47442066	254	47441991	10	86.45	28.28	NM_022023	Gmfb	47441917	-74	No	No	Half CRE	yes
chr1	36360472	36360724	253	36360608	10	71.55	24.04	NM_145996	Arid5a	36364598	-3990	No	No	Half CRE	yes
chr1	108068041	108068293	253	108068137	10	62.08	12.82	NM_133821	Phlpp1	108069852	-1715	No	CRE	Half CRE	yes
chr11	6174772	6175024	253	6174895	10	62.08	19.23	NM_134020	Tmed4	6174840	-55	No	No	Half CRE	yes
chr6	71390718	71390970	253	71390866	10	92.2	25.64	NM_024288	Rmnd5a	71390482	-384	No	No	Half CRE	yes
chr8	87380774	87381026	253	87380807	10	98.63	29.59	NM_025648	Farsa	87380884	-77	No	CRE	No	yes
chr19	42833095	42833346	252	42833270	10	59.56	12.02	NM_019424	Hps1	42854466	21196	No	CRE	Half CRE	no
chr5	30436444	30436695	252	30436648	10	52.54	12.65	no_match				No	CRE	No	no
chr9	44929975	44930226	252	44930018	10	79.63	19.23	NM_001014761	Scn2b	44925958	4060	No	No	Half CRE	no
chr15	98816158	98816407	250	98816307	10	79.98	24.04	no_match				No	CRE	Half CRE	yes
chr8	86978568	86978817	250	86978692	10	92.73	38.46	NM_007578	Cacna1a	86939262	39430	No	No	Half CRE	no
chr18	35758208	35758456	249	35758300	10	78.02	18.32	NM_026420	Paip2	35758320	-20	No	CRE	Half CRE	yes
chr3	65762053	65762301	249	65762166	10	106.94	43.71	NM_019937	Ccnl1	65762147	-19	TGACGTCA	CRE	Half CRE	yes
chr4	34659891	34660139	249	34660068	10	84.79	21.37	NM_027041	1700003M02Rik	34677444	17376	No	CRE	No	no
chr4	137275815	137276063	249	137276012	10	82.41	20.24	NM_001081155	Rap1gap	137237617	38395	No	No	Half CRE	no
chr2	131735583	131735830	248	131735764	10	68.97	14.79	NM_011170	Prnp	131735663	101	No	No	Half CRE	yes
chr1	16609367	16609613	247	16609568	10	80.51	24.04	NM_025773	Ube2w	16609367	-201	No	CRE	Half CRE	yes
chr4	46564276	46564522	247	46564459	10	82.76	25.3	NM_178893	Coro2a	46579312	14853	No	No	No	no
chr1	174078064	174078309	246	174078264	10	99.9	36.98	NM_153555	Dcaf8	174078145	119	No	No	Half CRE	yes
chr11	102977348	102977593	246	102977397	10	56.86	13.74	NM_138753	Hexim1	102977638	-241	No	No	Half CRE	yes
chr19	8860743	8860988	246	8860833	10	72.75	16.03	NM_146092	Taf6l	8860753	-80	No	No	No	yes
chr9	119011509	119011754	246	119011601	10	96.56	27.47	NM_177117	Dlec1	119011595	6	No	CRE	Half CRE	yes
chr5	36774430	36774674	245	36774554	10	58.22	16.97	no_match				No	CRE	No	no
chr1	72757685	72757928	244	72757838	10	83.3	20.24	NM_009084	Rpl37a	72757833	5	No	No	Half CRE	yes
chr11	69639138	69639381	244	69639187	10	85.69	21.37	NM_028855	Spem1	69635667	-3520	No	No	No	no
chr11	104330715	104330958	244	104330828	10	83.3	20.24	no_match				No	No	Half CRE	yes
chr8	123632099	123632342	244	123632202	10	112.23	48.08	NM_172761	Mthfsd	123632218	16	No	CRE	Half CRE	yes
chr11	58115970	58116212	243	58116006	10	62.4	15.51	NM_001040686	Zfp692	58120570	-4564	No	CRE	Half CRE	yes
chr11	96132375	96132617	243	96132510	10	66.69	20.6	NM_008270	Hoxb9	96132643	-133	No	CRE	Half CRE	yes
chr15	81494251	81494493	243	81494303	10	65.2	13.26	NM_145993	L3mbtl2	81494365	-62	No	No	Half CRE	yes
chr14	42302520	42302761	242	42302718	10	59.97	11.66	no_match				No	CRE	No	no
chr15	85429921	85430162	242	85430083	10	54.18	12.65	no_match				TGACGTCA	CRE	Half CRE	yes
chr5	115224533	115224774	242	115224716	10	65.38	13.26	NR_027872	4930515G01Rik	115224992	276	No	No	No	yes
chr1	67085281	67085521	241	67085414	10	88.78	22.62	NM_021295	Lancl1	67085439	25	No	No	Half CRE	yes
chr1	135960008	135960248	241	135960138	10	52.27	9.62	no_match				No	CRE	Half CRE	yes
chr11	61080538	61080778	241	61080649	10	73.64	20.03	NM_007437	Aldh3a2	61080629	-20	No	No	Half CRE	yes
chr12	81564416	81564656	241	81564581	10	88.78	28.28	NM_133798	Exd2	81564081	500	No	No	Half CRE	yes
chr17	88071657	88071897	241	88071847	10	88.78	28.28	NM_008628	Msh2	88071896	-49	No	No	Half CRE	yes
chr7	24866798	24867038	241	24866899	10	83.85	25.3	NM_001045486	Zfp180	24866962	-63	No	No	Half CRE	yes
chr10	79792472	79792711	240	79792574	10	86.42	21.37	NM_139292	Reep6	79792914	-340	No	No	Half CRE	no
chr9	45763310	45763549	240	45763358	10	77.6	21.85	NM_172257	Sidt2	45763332	-26	No	CRE	Half CRE	yes
chr11	88816680	88816918	239	88816809	10	75.85	20.9	NM_029023	Scpep1	88816756	-53	No	CRE	Half CRE	yes
chr17	26853242	26853480	239	26853395	10	67.39	13.74	NM_029870	A930001N09Rik	26852594	801	No	No	No	yes
chr2	150976556	150976794	239	150976710	10	68.94	14.25	no_match				No	No	No	no
chr5	124199653	124199891	239	124199807	10	86.61	21.37	NM_001042421	Kntc1	124199734	73	No	CRE	Half CRE	yes
chr11	75345100	75345337	238	75345152	10	67.57	13.74	NM_173388	Slc43a2	75345211	-59	No	No	No	yes
chr19	38161721	38161958	238	38161771	10	70.73	14.79	no_match				No	No	Half CRE	no
chr11	70832804	70833040	237	70832938	10	70.91	22.19	NM_033562	Derl2	70832765	-173	No	No	No	yes
chr15	36890144	36890380	237	36890268	10	92.23	30.05	no_match				TGACGTCA	CRE	Half CRE	no
chr19	40905596	40905832	237	40905692	10	74.36	20.03	NM_172839	Ccnj	40905768	-76	No	No	No	yes
chr13	64254607	64254841	235	64254658	10	62.47	12.02	NM_175494	Zfp367	64254507	-151	No	No	Half CRE	yes
chr15	36212976	36213210	235	36213020	10	82.7	19.23	NM_013923	Rnf19a	36212902	-118	No	CRE	Half CRE	yes
chr15	73476095	73476329	235	73476182	10	69.66	24.93	no_match				No	No	Half CRE	yes
chr15	82751588	82751820	233	82751720	10	71.65	22.19	no_match				No	No	No	yes
chr16	42875487	42875719	233	42875626	10	93	30.05	no_match				No	No	Half CRE	yes
chr19	6639652	6639884	233	6639734	10	90.29	28.28	no_match				No	No	No	no
chr2	69954613	69954845	233	69954750	10	83.07	19.23	NM_177376	Myo3b	69877182	77568	No	CRE	No	no
chr1	43627506	43627737	232	43627688	10	93.19	24.04	NM_010879	Nck2	43502595	125093	No	No	Half CRE	no
chr1	137326955	137327186	232	137327005	10	63.01	15.02	NM_153774	Ipo9	137327068	63	No	No	Half CRE	yes
chr5	34679459	34679689	231	34679581	10	52.02	13.74	NM_011278	Rnf4	34679038	543	No	No	Half CRE	yes
chr7	29096942	29097172	231	29097035	10	79.27	21.85	NM_025616	Timm50	29097065	30	No	CRE	Half CRE	yes
chr1	134010491	134010720	230	134010542	10	57.34	10.4	NM_008795	Pctk3	134036262	25720	No	No	No	no
chr19	5038671	5038900	230	5038769	10	41.65	8.74	NM_175383	B3gnt1	5038825	-56	No	No	No	yes
chr19	42854378	42854607	230	42854504	10	79.46	17.48	NM_019424	Hps1	42854466	-38	No	No	Half CRE	yes
chr19	5637261	5637489	229	5637361	10	55.37	14.79	NM_009045	Rela	5637489	-128	No	CRE	Half CRE	yes
chr6	125827043	125827271	229	125827169	10	69.21	20.6	NM_153589	Ano2	125640436	186733	No	No	No	no
chr7	52184950	52185178	229	52185068	10	79.65	21.85	NM_001077264	Ap2a1	52184860	-208	No	No	Half CRE	yes
chr8	125748588	125748816	229	125748728	10	96.68	38.46	NM_194444	Cdk10	125748740	-12	No	No	Half CRE	yes
chr11	58136848	58137075	228	58136895	10	93.97	30.05	NM_178761	Zfp672	58136615	-280	No	No	Half CRE	yes
chr6	3250945	3251172	228	3251036	10	76.04	20.03	no_match				No	CRE	Half CRE	no
chr5	141083202	141083428	227	141083347	10	69.59	17.17	NM_008494	Lfng	141083294	53	No	No	Half CRE	yes
chr9	72488120	72488346	227	72488224	10	94.17	30.05	no_match				No	CRE	Half CRE	yes
chr11	95720015	95720240	226	95720084	10	61.57	11.31	NM_008081	B4galnt2	95776185	56101	No	No	Half CRE	yes
chr11	106077650	106077875	226	106077726	10	53.87	16.42	NM_026009	Ccdc47	106077681	-45	No	CRE	Half CRE	yes
chr16	3744030	3744255	226	3744180	10	68.28	16.58	NM_148924	Zfp263	3744098	82	No	No	Half CRE	yes
chr2	28496445	28496669	225	28496496	10	80.42	21.85	NM_022887	Tsc1	28496762	-266	No	CRE	Half CRE	yes
chr2	130275840	130276063	224	130276014	10	68.66	19.89	NM_001163688	Ptpra	130276013	1	No	No	Half CRE	yes
chr5	89194017	89194239	223	89194203	10	75.23	23.08	NM_007832	Dck	89194037	166	No	No	Half CRE	yes
chr5	115798916	115799138	223	115799021	10	87.29	25.3	NM_007748	Cox6a1	115798964	-57	No	No	Half CRE	yes
chr15	74551407	74551628	222	74551538	10	62.32	14.14	NM_198607	4930572J05Rik	74551663	-125	No	No	No	yes
chr1	93146662	93146882	221	93146731	10	87.69	30.36	NM_026454	Ube2f	93146895	-164	No	No	Half CRE	yes
chr15	5066483	5066703	221	5066557	10	75.62	19.23	NM_026069	Rpl37	5066612	-55	No	No	No	yes
chr5	35607470	35607689	220	35607547	10	66.59	15.51	no_match				No	No	Half CRE	no
chr5	112705576	112705795	220	112705680	10	65.24	18.03	NM_009419	Tpst2	112705726	-46	No	No	Half CRE	yes
chr5	113593897	113594116	220	113594004	10	60.31	10.68	NM_172884	2900026A02Rik	113592311	-1693	No	No	Half CRE	no
chr7	25669219	25669438	220	25669389	10	79.46	20.9	NM_023133	Rps19	25669732	-343	No	No	Half CRE	yes
chr10	62064889	62065107	219	62065037	10	88.09	25.3	NM_019553	Ddx21	62065046	9	No	No	Half CRE	yes
chr19	46522406	46522623	218	46522524	10	68.37	16.03	NM_015752	Sufu	46471407	51117	No	No	Half CRE	no
chr4	140517147	140517364	218	140517289	10	69.82	23.21	NM_023374	Sdhb	140517185	104	TGACGTCA	CRE	Half CRE	yes
chr5	31210195	31210412	218	31210287	10	63.08	16.97	NM_024460	2310016E02Rik	31210161	-126	No	No	Half CRE	yes
chr11	69814035	69814251	217	69814202	10	67.17	18.61	NM_007888	Dvl2	69814127	75	No	No	Half CRE	yes
chr13	67784337	67784553	217	67784486	10	102.23	34.34	NM_001001187	3830402I07Rik	67784481	-5	No	CRE	No	yes
chr17	71825140	71825356	217	71825309	10	57.57	14.79	NM_028887	Smchd1	71824683	-626	TGACGTCA	CRE	Half CRE	yes
chr6	115803297	115803513	217	115803459	10	73.08	14.25	NM_031177	Ift122	115803547	-88	No	CRE	Half CRE	yes
chr7	149246929	149247145	217	149246990	10	86.22	19.23	NM_028308	2700078K21Rik	149246939	-51	No	No	Half CRE	yes
chr11	30168733	30168948	216	30168903	10	80.26	20.9	no_match				No	CRE	Half CRE	yes
chr15	3945824	3946039	216	3945961	10	88.7	35.43	NM_145930	AW549877	3945752	-209	No	No	Half CRE	yes
chr4	106739403	106739618	216	106739476	10	93.68	33.94	NM_025500	Mrpl37	106739471	-5	No	No	Half CRE	yes
chr5	144861075	144861290	216	144861211	10	68.76	19.23	NM_001081109	Lmtk2	144861304	-93	No	CRE	Half CRE	yes
chr8	41596999	41597214	216	41597068	10	71.72	13.74	NM_033560	Vps37a	41597136	-68	No	CRE	Half CRE	yes
chr8	125626138	125626353	216	125626201	10	91.12	26.71	NM_016738	Rpl13	125626249	-48	TGACGTCA	CRE	Half CRE	yes
chr1	167167109	167167323	215	167167278	10	106.02	36.98	NM_145513	Tiprl	167167089	-189	TGACGTCA	CRE	Half CRE	yes
chr11	95720432	95720646	215	95720477	10	63.66	11.31	NM_008081	B4galnt2	95776185	55708	No	No	Half CRE	yes
chr17	15080074	15080288	215	15080237	10	106.02	36.98	NM_001083880	1600012H06Rik	15080188	49	No	No	No	yes
chr4	108251816	108252030	215	108251896	10	84.47	32.05	NM_172697	Prpf38a	108251941	45	No	No	Half CRE	yes
chr9	121766630	121766843	214	121766755	10	91.53	32.05	NM_001112668	Gm9790	121766649	-106	No	CRE	No	yes
chr10	34001879	34002091	213	34001925	10	87.05	19.23	NM_009433	Tspyl1	34001995	-70	No	CRE	Half CRE	yes
chr7	52242015	52242227	213	52242081	10	91.74	26.71	NM_019830	Prmt1	52241702	-379	No	No	Half CRE	yes
chr1	137531469	137531680	212	137531548	10	81.08	33.44	no_match				No	No	No	no
chr1	72290396	72290606	211	72290489	10	83.25	21.85	no_match				No	No	No	yes
chr10	27794478	27794688	211	27794643	10	85.3	22.89	NM_008983	Ptprk	27794625	18	No	CRE	Half CRE	yes
chr11	102170468	102170678	211	102170514	10	74.3	17.81	NM_001044383	Ubtf	102178601	8087	No	CRE	Half CRE	yes
chr10	12728109	12728318	210	12728232	10	94.94	28.28	NM_175102	Sf3b5	12728255	-23	No	No	Half CRE	yes
chr11	90252168	90252377	210	90252248	10	87.68	28.85	NM_172563	Hlf	90252231	-17	TGACGTCA	CRE	Half CRE	yes
chr11	116563025	116563234	210	116563126	10	89.96	25.3	no_match				No	CRE	No	no
chr17	24388333	24388542	210	24388420	10	87.68	28.85	NM_007634	Ccnf	24388354	-66	No	No	No	yes
chr2	173101970	173102179	210	173102020	10	65.91	14.57	NM_022995	Pmepa1	173102034	14	TGACGTCA	CRE	Half CRE	yes
chr3	30993875	30994084	210	30994016	10	92.38	37.39	NM_011386	Skil	30993982	34	TGACGTCA	CRE	Half CRE	yes
chr7	145275730	145275939	210	145275825	10	97.67	36.06	no_match				No	No	No	no
chr10	85763233	85763441	209	85763384	10	68.77	12.41	NM_011595	Timp3	85763156	228	No	No	No	yes
chr15	72921134	72921342	209	72921293	10	70.17	19.23	NM_053068	Chrac1	72920841	452	No	No	Half CRE	yes
chr19	10278612	10278820	209	10278688	10	85.72	32.05	NM_026919	1810006K21Rik	10278691	-3	No	No	Half CRE	yes
chr3	102799500	102799708	209	102799666	10	90.17	25.3	NM_025679	5730470L24Rik	102799662	4	No	No	Half CRE	yes
chr9	22215849	22216057	209	22216006	10	110.97	40.06	NM_026739	9530077C05Rik	22216020	-14	No	CRE	Half CRE	yes
chr10	81007921	81008128	208	81007994	10	90.39	30.36	NM_010301	Gna11	81007791	-203	No	No	Half CRE	yes
chr11	103558893	103559100	208	103558940	10	45.51	8.74	NM_019650	Gosr2	103559024	84	TGACGTCA	CRE	Half CRE	yes
chr15	37089074	37089281	208	37089121	10	83.88	17.48	no_match				No	CRE	No	no
chr15	76647159	76647366	208	76647264	10	61.5	15.59	NM_198420	D15Wsu169e	76648581	1317	No	No	No	yes
chr16	4077753	4077960	208	4077867	10	90.39	25.3	NM_026508	Trap1	4077810	-57	TGACGTCA	CRE	Half CRE	yes
chr9	65478081	65478288	208	65478248	10	83.88	26.22	NM_028030	Rbpms2	65478388	-140	No	No	Half CRE	yes
chr12	40949671	40949877	207	40949801	10	88.32	33.65	NM_013562	Ifrd1	40949776	-25	No	CRE	Half CRE	yes
chr5	91503568	91503774	207	91503666	10	78.47	19.23	NM_007950	Ereg	91503642	24	No	No	Half CRE	yes
chr18	38039893	38040097	205	38040017	10	98.76	36.06	NM_007858	Diap1	38095065	55048	No	CRE	No	no
chr5	4052601	4052805	205	4052699	10	101.68	38.46	NM_194462	Akap9	3928185	124514	No	No	No	no
chr1	193221348	193221551	204	193221391	10	80.9	16.03	NM_144880	Ppp2r5a	193220920	-471	No	No	Half CRE	yes
chr13	3537148	3537351	204	3537271	10	101.9	38.46	NM_008112	Gdi2	3537320	-49	No	No	Half CRE	yes
chr5	31171880	31172083	204	31171974	10	64.65	10.99	NM_144525	Tmem214	31172019	-45	No	CRE	No	yes
chr8	13104701	13104904	204	13104795	10	79.11	23.08	NM_178708	Pcid2	13105343	548	No	No	Half CRE	yes
chr10	107797043	107797245	203	107797150	10	89.18	24.04	NM_054056	Pawr	107769244	27906	TGACGTCA	CRE	Half CRE	no
chr15	74516186	74516388	203	74516342	10	81.12	20.03	no_match				No	No	No	no
chr15	98465332	98465534	203	98465373	10	44.39	6.63	NM_007581	Cacnb3	98465194	179	No	No	Half CRE	yes
chr7	52104366	52104568	203	52104519	10	67.35	14.57	NM_001042655	Tbc1d17	52104449	-70	No	No	Half CRE	yes
chr5	31252295	31252496	202	31252445	10	72.35	16.3	NR_003522	Abhd1	31252438	7	No	No	No	yes
chr5	51542371	51542572	202	51542509	10	112.53	40.06	no_match				No	No	No	no
chr5	35715620	35715820	201	35715722	10	64.09	13.35	no_match				TGACGTCA	CRE	Half CRE	no
chr2	93850828	93851027	200	93850922	10	92.14	20.24	NM_026944	Alkbh3	93850887	-35	No	CRE	No	yes
chr2	179839198	179839397	200	179839300	10	75.04	24.04	NM_133849	Hrh3	179838927	-373	No	No	No	yes
chr4	132769202	132769401	200	132769270	10	83.65	20.9	NM_008154	Gpr3	132768451	-819	TGACGTCA	CRE	Half CRE	yes
chr18	80348398	80348596	199	80348437	10	78.48	18.49	NM_175028	Adnp2	80348221	-216	TGACGTCA	CRE	Half CRE	yes
chr2	73730543	73730741	199	73730658	10	87.9	27.47	NM_009715	Atf2	73730685	27	No	No	No	yes
chr19	5802592	5802789	198	5802726	10	62.45	12.65	NR_002847	Malat1	5802671	-55	No	CRE	Half CRE	yes
chr2	118214144	118214341	198	118214223	10	100.33	24.04	NM_013719	Eif2ak4	118214352	-129	No	No	No	yes
chr11	6191816	6192012	197	6191903	10	51.41	13.46	NM_010956	Ogdh	6191599	304	TGACGTCA	CRE	Half CRE	yes
chr13	65592904	65593100	197	65592991	10	62.66	10.12	no_match				No	CRE	No	no
chr1	136456691	136456886	196	136456748	10	93.04	30.36	NM_152895	Kdm5b	136456754	-6	No	CRE	Half CRE	yes
chr19	41904315	41904510	196	41904479	10	71.52	18.61	NM_008043	Frat1	41904605	-126	No	CRE	Half CRE	yes
chr19	42862773	42862968	196	42862855	10	71.52	21.71	NM_001081257	Hpse2	43462801	599946	No	CRE	Half CRE	no
chr5	111027842	111028037	196	111027946	10	98.05	28.28	NM_001122639	Galnt9	111032523	-4577	No	No	Half CRE	no
chr5	137506063	137506258	196	137506105	10	40.24	7.18	NM_001039385	Vgf	137506164	-59	TGACGTCA	CRE	Half CRE	yes
chr9	66767485	66767680	196	66767591	10	82.66	28.04	NM_173413	Rab8b	66767494	-97	No	No	No	yes
[truncated: 2,399 more rows]

## Sheet: CREB-bound-Ensembl
Chr	start	end	length	Peak Summit pos	# reads	-10*log10(pvalue)	fold_enrichment	gene_ID	start_position	TSS_distance	Full CRE	CRE with 0 or 1 mismatch	Half CRE	H3K4Me3
chr19	4989004	4989322	319	4989176	202	1520.59	35.85	ENSMUST00000056129	4989971	795	No	No	Half CRE	no
chr17	15115427	15116092	666	15115824	178	783.14	26.71	ENSMUST00000097395	15115828	-4	No	No	No	no
chr15	72398971	72399271	301	72399156	175	1440.45	46.72	no_match			No	CRE	No	no
chr9	21754762	21755090	329	21754970	165	1259.92	45.09	ENSMUST00000046371	21741476	13494	No	CRE	No	no
chr2	32873568	32873881	314	32873754	158	1262.73	44.83	ENSMUST00000049618	32941886	68132	No	No	Half CRE	no
chr15	84659927	84660239	313	84660034	140	1105.63	42.59	ENSMUST00000016768	84685529	25495	No	No	No	no
chr15	72520253	72520515	263	72520399	140	1164.67	40.87	ENSMUST00000023276	72886240	365841	No	No	No	no
chr2	33946096	33946398	303	33946291	128	1030.82	50.2	no_match			No	No	No	no
chr4	139814911	139815221	311	139815014	123	977.16	31.56	no_match			No	No	No	no
chr15	76352507	76352826	320	76352696	118	803.42	38.58	ENSMUST00000096365	76352559	-137	No	No	Half CRE	yes
chr13	55072303	55072478	176	55072418	113	1119.96	52.05	ENSMUST00000026994	55050792	21626	No	No	No	no
chr17	30713126	30713664	539	30713453	108	575.31	25.34	ENSMUST00000079924	30713110	-343	No	CRE	Half CRE	yes
chr7	6362820	6363142	323	6362999	107	817.65	44.44	ENSMUST00000054781	6362986	13	No	No	Half CRE	no
chr5	28063754	28064043	290	28063852	98	758.78	46.06	ENSMUST00000002291	28117879	54027	No	No	No	no
chr8	14072568	14072899	332	14072737	95	731.53	42.42	ENSMUST00000110813	14090301	17564	No	No	No	no
chr2	157739145	157739469	325	157739292	91	636.78	36.36	ENSMUST00000109523	157740388	-1096	No	No	No	no
chr11	55421341	55421521	181	55421437	90	882.78	51.22	ENSMUST00000075603	55421323	-114	No	No	Half CRE	no
chr15	88953406	88953814	409	88953597	84	547.11	40.79	ENSMUST00000109353	88953517	-80	No	CRE	Half CRE	yes
chr2	181653045	181653593	549	181653429	83	270.91	13.82	no_match			No	CRE	No	yes
chr15	77950198	77950519	322	77950353	83	616.76	31.08	ENSMUST00000019290	77950458	105	No	No	No	no
chr19	55173873	55174096	224	55173984	81	705.27	46.19	ENSMUST00000061856	55173941	-43	No	CRE	Half CRE	yes
chr19	10477680	10477904	225	10477794	80	669.25	37.05	ENSMUST00000025652	10463972	13822	No	No	No	no
chr11	118446162	118446409	248	118446341	78	657.88	47.57	ENSMUST00000103023	118622355	176014	No	No	Half CRE	no
chr18	25826566	25826896	331	25826758	76	578.02	37.33	ENSMUST00000115816	25912658	85900	No	CRE	Half CRE	no
chr2	156502739	156502941	203	156502829	76	713.95	52.35	ENSMUST00000070782	156490616	12213	No	CRE	No	no
chr17	3084103	3084635	533	3084452	75	203.9	9.01	ENSMUST00000077550	3084042	-410	No	CRE	Half CRE	yes
chr4	136480482	136480764	283	136480631	75	607.68	46.42	ENSMUST00000030420	136512733	32102	No	No	No	no
chr5	112771912	112772205	294	112772077	68	511.91	30.59	ENSMUST00000031289	112772043	-34	TGACGTCA	CRE	Half CRE	yes
chr17	46783069	46783345	277	46783184	68	580.92	48.74	ENSMUST00000002844	46783196	-12	No	No	Half CRE	yes
chr19	46150162	46150568	407	46150416	67	410.12	23.77	ENSMUST00000015320	46150500	-84	No	CRE	Half CRE	yes
chr5	114222566	114222918	353	114222773	67	436.27	37.22	ENSMUST00000112311	114222811	-38	No	CRE	Half CRE	yes
chr4	152173605	152173925	321	152173723	67	520.38	29.49	no_match			No	No	Half CRE	no
chr8	87471122	87471337	216	87471248	67	634.42	53.27	ENSMUST00000067472	87470889	359	No	No	No	no
chr5	33780888	33781231	344	33781012	65	440.06	39.79	no_match			No	No	Half CRE	no
chr19	4163231	4163463	233	4163326	65	556.17	37.07	ENSMUST00000025749	4163300	-26	No	No	Half CRE	yes
chr15	91736771	91737504	734	91737332	64	269.83	14.79	ENSMUST00000100292	91736657	675	No	No	No	no
chr7	25144344	25144656	313	25144493	64	503.39	45.41	no_match			No	No	Half CRE	no
chr5	34279024	34279292	269	34279156	64	467.76	36.06	ENSMUST00000030993	34278921	-235	No	No	No	yes
chr19	5041200	5041634	435	5041335	62	381.2	39.96	ENSMUST00000116567	5041392	-57	No	CRE	Half CRE	yes
chr7	52973261	52973516	256	52973382	62	517.85	36.69	ENSMUST00000072503	52973473	-91	TGACGTCA	CRE	Half CRE	yes
chr10	52249010	52250013	1004	52249737	61	72.04	6.01	no_match			No	No	Half CRE	no
chr2	38273596	38273796	201	38273680	61	588.42	53.57	no_match			No	No	No	no
chr5	113147694	113147963	270	113147861	60	474.1	40.68	ENSMUST00000050817	113194951	47090	No	CRE	Half CRE	no
chr8	19784359	19785206	848	19784622	59	126.64	10.78	ENSMUST00000081370	19784745	-123	No	No	Half CRE	yes
chr5	121528562	121528830	269	121528749	58	477.73	49.45	no_match			No	CRE	Half CRE	no
chr2	172066638	172066853	216	172066742	58	568.44	56.09	no_match			No	No	No	no
chr4	133576634	133576825	192	133576746	58	563.05	57.13	ENSMUST00000051674	133574731	-2015	No	No	No	no
chr5	37139827	37140109	283	37139953	57	431.51	33.72	ENSMUST00000071949	37139884	-69	No	CRE	Half CRE	yes
chr14	65187473	65187728	256	65187609	56	497.48	50.44	no_match			No	No	No	no
chr1	91925038	91925242	205	91925137	56	517.33	49.45	no_match			No	No	No	no
chr16	11144044	11144264	221	11144106	55	518.8	37.83	ENSMUST00000102303	11144132	-26	No	No	Half CRE	no
chr6	48071198	48071409	212	48071309	55	510.18	37.88	no_match			No	No	No	no
chr11	103782072	103782261	190	103782170	55	535.59	46.62	ENSMUST00000040443	103792396	10226	No	No	Half CRE	no
chr15	98398017	98398481	465	98398130	54	317.44	25.45	ENSMUST00000012104	98401354	3224	No	CRE	Half CRE	yes
chr9	108729197	108729524	328	108729434	54	386.51	32.97	ENSMUST00000024238	108728650	784	No	No	No	no
chr15	73906461	73906712	252	73906581	54	472.21	51.18	ENSMUST00000100555	73911941	5360	No	No	Half CRE	no
chr1	84960168	84961149	982	84960497	53	46.45	5.85	ENSMUST00000097671	84960243	254	No	No	Half CRE	no
chr19	5609629	5610367	739	5610076	53	191.73	22.48	ENSMUST00000025865	5610050	-26	No	CRE	Half CRE	yes
chr9	35018371	35018862	492	35018530	53	340.68	24.48	ENSMUST00000043805	35018565	35	No	No	Half CRE	yes
chr19	8810185	8810589	405	8810292	53	353.15	38.16	ENSMUST00000049424	8810316	-24	No	CRE	Half CRE	yes
chr19	6084745	6085081	337	6084975	53	355.16	26.92	ENSMUST00000025707	6084904	-71	No	CRE	Half CRE	yes
chr8	19724349	19724887	539	19724505	52	93.65	4.73	no_match			No	CRE	Half CRE	no
chr5	31593292	31593736	445	31593498	52	282.47	24.98	ENSMUST00000041565	31593487	-11	No	CRE	Half CRE	yes
chr5	114893679	114894092	414	114893798	52	305.15	24.69	ENSMUST00000112245	114894030	232	TGACGTCA	CRE	Half CRE	yes
chr15	75672266	75672588	323	75672357	52	380.69	32.05	ENSMUST00000100538	75672345	-12	No	CRE	Half CRE	yes
chr5	69948036	69948321	286	69948188	52	413.21	37.56	ENSMUST00000087228	69948180	8	No	CRE	Half CRE	yes
chr4	147603856	147604070	215	147603987	52	485.52	52.02	no_match			No	No	No	no
chr5	139960328	139960697	370	139960413	51	368.36	23.21	ENSMUST00000079996	139960381	-32	TGACGTCA	CRE	Half CRE	yes
chr19	42330351	42330694	344	42330554	51	322.47	35.75	ENSMUST00000049129	42330267	287	No	No	Half CRE	no
chr19	25035938	25036278	341	25036104	51	389	40.49	ENSMUST00000025815	25036021	-83	No	CRE	No	yes
chr2	152858060	152858249	190	152858151	51	478.86	50.23	ENSMUST00000037235	152857587	564	No	No	Half CRE	no
chr10	57685712	57686320	609	57685930	50	47.91	5.29	ENSMUST00000075305	57686274	344	No	No	No	no
chr17	34973824	34974161	338	34973928	50	329.34	28.98	ENSMUST00000077477	34973848	-80	No	No	Half CRE	yes
chr9	86916573	86916881	309	86916664	50	417.02	55.47	ENSMUST00000050631	86916863	-199	No	No	Half CRE	yes
chrX	166439962	166440222	261	166440102	50	95.5	6.85	no_match			No	No	Half CRE	no
chr9	90009472	90009720	249	90009610	50	422.01	33.58	ENSMUST00000085248	90009417	-193	No	CRE	Half CRE	yes
chr15	94420227	94420460	234	94420315	50	459.66	42.93	ENSMUST00000023087	94420248	-67	No	CRE	Half CRE	yes
chr5	35917642	35917911	270	35917735	49	393.44	36.63	ENSMUST00000030980	35917719	-16	No	No	Half CRE	yes
chr5	125029013	125029227	215	125029125	49	464.25	37.77	ENSMUST00000031333	125029179	-54	No	CRE	Half CRE	yes
chr6	55058454	55058645	192	55058523	49	453.68	36.42	ENSMUST00000095897	55067765	9242	No	No	No	no
chr6	47689922	47690029	108	47689975	49	564.52	64.1	no_match			No	CRE	Half CRE	no
chr10	57684061	57684892	832	57684250	48	69.03	6.87	ENSMUST00000075305	57686274	2024	No	No	No	no
chr5	92787049	92787407	359	92787249	48	352.36	38.46	ENSMUST00000077820	92792240	4991	No	CRE	No	no
chr9	20661569	20661831	263	20661771	48	383.85	45.07	no_match			No	No	Half CRE	no
chr5	77334427	77334679	253	77334561	48	407.79	40.74	ENSMUST00000120963	77334539	-22	TGACGTCA	CRE	Half CRE	yes
chr2	178928490	178928702	213	178928616	48	413.82	35.35	no_match			No	No	No	no
chr11	3073256	3073832	577	3073597	47	40.73	5.51	ENSMUST00000101655	3088920	15323	No	CRE	No	yes
chr4	154998550	154999094	545	154999005	47	266.43	16.03	ENSMUST00000105598	154999018	-13	No	CRE	Half CRE	yes
chr5	24083078	24083587	510	24083377	47	271.95	36.06	ENSMUST00000030795	24083217	-160	No	CRE	Half CRE	yes
chr1	136351869	136352363	495	136352097	47	258.76	27.92	ENSMUST00000112232	136352107	-10	TGACGTCA	CRE	Half CRE	yes
chr11	87256611	87256961	351	87256851	47	316.83	36.06	ENSMUST00000093738	87256738	113	No	No	Half CRE	no
chr12	117519500	117519829	330	117519607	47	354.14	36.06	ENSMUST00000100986	117519694	-87	No	CRE	Half CRE	yes
chrX	71114774	71114967	194	71114866	47	441.41	39.41	ENSMUST00000066576	71115143	277	No	No	Half CRE	no
chr19	12039861	12040369	509	12040175	46	236.51	14.79	ENSMUST00000025590	12040430	-255	No	No	Half CRE	yes
chr2	181652343	181652776	434	181652423	46	104.74	11.67	no_match			No	No	No	yes
chr1	85077401	85077818	418	85077469	46	135.19	11.2	no_match			No	No	No	no
chr14	56300462	56300868	407	56300726	46	303.85	25.76	ENSMUST00000111342	56300629	-97	TGACGTCA	CRE	Half CRE	yes
chr4	155078984	155079312	329	155079184	46	327.51	31.53	ENSMUST00000030905	155079232	-48	TGACGTCA	CRE	Half CRE	yes
chr15	81230412	81230733	322	81230505	46	344.29	42.17	ENSMUST00000041609	81230617	-112	TGACGTCA	CRE	Half CRE	yes
chr6	91390803	91391080	278	91390956	46	386.05	45.36	no_match			TGACGTCA	CRE	Half CRE	yes
chr8	126473097	126473351	255	126473207	46	413.89	51.92	ENSMUST00000044795	126473165	-42	TGACGTCA	CRE	Half CRE	yes
chr1	92499911	92500128	218	92500026	46	429.35	40.95	ENSMUST00000036153	92500073	-47	No	CRE	Half CRE	yes
chr15	83916879	83917053	175	83916984	46	388.79	34.75	ENSMUST00000082365	83936044	19060	No	CRE	Half CRE	no
chr10	57909383	57909827	445	57909612	45	294.48	32.05	ENSMUST00000003310	57909599	13	No	No	Half CRE	yes
chr8	3621241	3621624	384	3621315	45	307.51	33.22	ENSMUST00000019614	3621296	-19	TGACGTCA	CRE	Half CRE	yes
chr19	53388643	53388982	340	53388816	45	304.95	30.53	ENSMUST00000003870	53384995	3821	TGACGTCA	CRE	Half CRE	yes
chr11	121215653	121215824	172	121215733	45	451.22	48.92	ENSMUST00000106109	121215707	-26	No	CRE	Half CRE	yes
chr19	46379046	46379538	493	46379203	44	192.63	20.69	ENSMUST00000073116	46379237	-34	No	No	Half CRE	yes
chr11	3068507	3068932	426	3068841	44	59.15	8.96	ENSMUST00000101655	3088920	20079	No	CRE	No	yes
chrX	166442142	166442561	420	166442466	44	77.04	14.04	no_match			No	No	No	no
chr9	44773521	44773839	319	44773681	44	327.09	36.06	ENSMUST00000117549	44773683	2	No	CRE	No	yes
chr3	84618319	84618619	301	84618381	44	337.59	32.62	ENSMUST00000107679	84619189	-808	No	CRE	Half CRE	yes
chr16	3115672	3115942	271	3115741	44	82.43	7.25	no_match			No	CRE	No	no
chr10	77875656	77875905	250	77875799	44	371.44	37.77	ENSMUST00000062678	77875740	-59	No	CRE	Half CRE	yes
chr14	37829154	37829403	250	37829287	44	399.87	52.08	no_match			No	CRE	No	no
chr2	118982643	118982838	196	118982738	44	400.55	36.25	ENSMUST00000094695	118982688	-50	No	CRE	Half CRE	yes
chr10	7512558	7512748	191	7512687	44	442.42	51.92	ENSMUST00000015901	7512727	-40	No	CRE	Half CRE	yes
chrX	8191510	8191677	168	8191617	44	470.33	66.72	no_match			No	CRE	Half CRE	no
chr19	6057831	6057985	155	6057906	44	485.53	56.91	ENSMUST00000043074	6057950	-44	TGACGTCA	CRE	Half CRE	yes
chr15	79518269	79518707	439	79518398	43	246.27	31.53	ENSMUST00000023061	79518349	-49	No	CRE	Half CRE	yes
chr5	137506971	137507210	240	137507090	43	321.94	33.39	ENSMUST00000041543	137506164	926	No	No	Half CRE	yes
chr11	101413179	101413746	568	101413441	42	195.66	20.49	ENSMUST00000103099	101413462	-21	No	CRE	Half CRE	yes
chr7	109358598	109359092	495	109358958	42	256.9	22.04	ENSMUST00000120879	109358875	83	TGACGTCA	CRE	Half CRE	yes
chr17	37095372	37095830	459	37095534	42	266.07	31.4	ENSMUST00000040177	37095536	-2	TGACGTCA	CRE	Half CRE	yes
chrX	166429971	166430243	273	166430023	42	104.38	11.77	ENSMUST00000079443	166417407	12616	No	No	Half CRE	no
chr4	127297143	127297398	256	127297291	42	374.03	55.24	no_match			No	No	Half CRE	no
chr2	31829780	31830029	250	31829950	42	367.3	50	ENSMUST00000065398	31829969	-19	TGACGTCA	CRE	Half CRE	yes
chr2	112295047	112295236	190	112295152	42	430.93	50.17	ENSMUST00000069747	112295212	-60	No	CRE	Half CRE	yes
chr1	197067750	197068080	331	197067800	41	297.39	34.47	no_match			No	No	No	yes
chr4	155233475	155233758	284	155233620	41	296.77	32.57	ENSMUST00000030949	155237471	3851	No	No	No	no
chr3	127256114	127256497	384	127256256	40	281.97	28.64	ENSMUST00000029588	127256267	11	TGACGTCA	CRE	Half CRE	yes
chr17	36368192	36368550	359	36368244	40	258.86	33.16	no_match			No	No	No	yes
chr4	120887620	120887850	231	120887786	40	366.38	49.1	ENSMUST00000056635	120887676	-110	No	No	Half CRE	yes
chr1	75475776	75476225	450	75476067	39	216.77	23.62	ENSMUST00000113575	75476141	-74	TGACGTCA	CRE	Half CRE	yes
chr15	38448901	38449345	445	38449064	39	203.34	24.42	ENSMUST00000065308	38449021	-43	TGACGTCA	CRE	Half CRE	yes
chr11	97643568	97643970	403	97643817	39	257.22	37.28	ENSMUST00000103146	97643697	-120	No	CRE	Half CRE	yes
chrX	166434926	166435240	315	166435098	39	53.85	5.45	no_match			TGACGTCA	CRE	Half CRE	yes
chr6	50516484	50516796	313	50516745	39	294.15	28.85	ENSMUST00000077766	50516474	-271	TGACGTCA	CRE	Half CRE	yes
chr4	56815000	56815272	273	56815178	39	309.86	35.13	ENSMUST00000030140	56815169	-9	TGACGTCA	CRE	Half CRE	yes
chr5	48763492	48763756	265	48763592	39	331.11	42.96	ENSMUST00000030968	48763616	-24	TGACGTCA	CRE	Half CRE	yes
chr4	126354724	126354981	258	126354884	39	332.05	46.07	ENSMUST00000030642	126354909	-25	TGACGTCA	CRE	Half CRE	yes
chr11	68821851	68822095	245	68821971	39	333.82	44.23	ENSMUST00000021282	68821962	-9	No	No	Half CRE	yes
chr8	88949389	88949616	228	88949472	39	342.35	52.79	no_match			No	No	No	no
chr8	19713786	19714345	560	19713936	38	80.59	6.46	no_match			No	No	Half CRE	no
chr15	89185933	89186341	409	89186139	38	224.7	32.62	ENSMUST00000036987	89186149	-10	TGACGTCA	CRE	Half CRE	yes
chr17	27976921	27977212	292	27977027	38	321.51	64.1	ENSMUST00000071006	27977066	-39	No	No	Half CRE	yes
chr17	25321348	25321622	275	25321507	38	291.28	35.61	ENSMUST00000088307	25321519	-12	No	No	Half CRE	yes
chr4	118219658	118219930	273	118219706	38	281.25	26.53	ENSMUST00000060214	118216333	-3373	No	No	No	no
chr19	29881035	29881249	215	29881132	38	339.37	45.25	ENSMUST00000061906	29880497	-635	No	CRE	No	yes
chr11	118902161	118902654	494	118902497	37	176.2	15.76	ENSMUST00000026663	118902227	-270	TGACGTCA	CRE	Half CRE	yes
chrY	2887738	2888166	429	2887827	37	95.25	15.41	no_match			No	CRE	Half CRE	no
chr2	25187936	25188274	339	25188102	37	275.99	40.6	ENSMUST00000114304	25187934	168	No	CRE	Half CRE	yes
chr17	56017800	56018103	304	56017904	37	246.55	37.83	ENSMUST00000079642	56018218	314	TGACGTCA	CRE	Half CRE	yes
chr15	78707469	78707759	291	78707661	37	243.59	17.75	ENSMUST00000041587	78707619	42	No	CRE	Half CRE	yes
chr14	64300433	64300665	233	64300540	37	352.3	52.88	ENSMUST00000119973	64225339	75201	No	No	No	no
chr13	46823290	46823520	231	46823371	37	315.71	41.48	ENSMUST00000021803	46822956	-415	No	No	Half CRE	yes
chr9	66155244	66155467	224	66155369	37	358.5	52.88	no_match			No	No	No	no
chr4	147278929	147279114	186	147278995	37	302.47	30.66	ENSMUST00000105716	147278928	-67	No	CRE	Half CRE	yes
chr8	19759829	19759994	166	19759880	37	164.87	16.11	no_match			No	No	No	no
chr10	52248472	52248992	521	52248632	36	59.9	7.4	no_match			No	No	No	no
chr2	120434989	120435428	440	120435162	36	226.96	23.5	ENSMUST00000028741	120435171	-9	No	CRE	Half CRE	yes
chr19	8815825	8816260	436	8815941	36	207.62	29.59	ENSMUST00000010254	8815932	9	No	No	Half CRE	yes
chr15	44259339	44259769	431	44259658	36	229.94	19.23	ENSMUST00000060652	44259782	-124	No	No	Half CRE	yes
chr8	72826326	72826712	387	72826437	36	274.42	38.98	ENSMUST00000008004	72826358	-79	TGACGTCA	CRE	Half CRE	yes
chr10	59907954	59908269	316	59908088	36	251.29	29.03	ENSMUST00000073242	60120081	211993	No	No	No	no
chr17	27957538	27957773	236	27957714	36	306.43	37.28	ENSMUST00000114863	27957487	-227	TGACGTCA	CRE	Half CRE	yes
chr11	59761619	59761848	230	59761729	36	287.57	35.43	ENSMUST00000081980	59761751	-22	No	No	Half CRE	yes
chr17	56381502	56381718	217	56381616	36	328.73	41.81	ENSMUST00000070225	56381138	478	No	No	No	no
chr6	113481579	113481789	211	113481657	36	317.31	33.94	ENSMUST00000036340	113481678	-21	No	CRE	Half CRE	yes
chr5	121995865	121996053	189	121995983	36	353.22	44.87	ENSMUST00000111786	121995901	-82	No	CRE	Half CRE	yes
chr1	85105928	85106651	724	85106206	35	51.38	6.23	ENSMUST00000069485	85106428	222	No	No	No	no
chr1	85108266	85108911	646	85108498	35	47.06	5.3	ENSMUST00000105084	85110241	1743	No	No	No	no
chr15	100382187	100382653	467	100382516	35	221.94	30.49	ENSMUST00000108921	100382439	-77	No	No	Half CRE	yes
chr16	98183423	98183886	464	98183779	35	226.31	31.25	ENSMUST00000113734	98183786	7	TGACGTCA	CRE	Half CRE	yes
chr5	24728591	24729016	426	24728687	35	193.98	22.73	ENSMUST00000045737	24728710	-23	TGACGTCA	CRE	Half CRE	yes
chr5	124482132	124482496	365	124482360	35	225.89	28.28	ENSMUST00000040967	124482269	-91	TGACGTCA	CRE	Half CRE	yes
chr2	98170245	98170575	331	98170328	35	239.72	28.28	no_match			No	CRE	Half CRE	no
chr6	121423141	121423380	240	121423277	35	283.23	35.13	ENSMUST00000046373	121423696	419	No	No	Half CRE	no
chr15	102348101	102348590	490	102348526	34	166.79	22.73	ENSMUST00000023813	102348889	-363	No	No	Half CRE	yes
chr1	187186586	187186957	372	187186862	34	257.83	31.19	ENSMUST00000046514	187186973	-111	No	CRE	Half CRE	yes
chr6	137683459	137683809	351	137683645	34	258.6	36.98	ENSMUST00000100840	137683651	-6	No	CRE	Half CRE	yes
chr17	13498821	13499111	291	13499062	34	285.12	34.52	no_match			No	No	No	no
chr11	6191437	6191710	274	6191559	34	261.33	37.28	ENSMUST00000003461	6191637	-78	TGACGTCA	CRE	Half CRE	yes
chr8	124999889	125000154	266	125000019	34	277.55	25.64	ENSMUST00000116412	125000042	-23	No	CRE	Half CRE	yes
chr2	136539956	136540174	219	136540060	34	329.73	43.02	ENSMUST00000110098	136539297	763	No	No	No	no
chr11	97627854	97628049	196	97627931	34	321.31	44.87	ENSMUST00000018685	97627870	-61	No	No	Half CRE	yes
chr4	130671266	130671450	185	130671381	34	350.49	59.17	no_match			No	CRE	Half CRE	no
chr17	34161149	34161699	551	34161611	33	151.03	20.34	ENSMUST00000025183	34161600	-11	No	CRE	Half CRE	yes
chr8	19729667	19730198	532	19729908	33	40.29	5	ENSMUST00000098909	19729575	333	No	No	No	no
chr15	99555638	99556095	458	99555913	33	174.27	27.74	ENSMUST00000023761	99556077	-164	No	CRE	Half CRE	yes
chr15	8049112	8049436	325	8049218	33	254.57	38.46	ENSMUST00000045766	8049209	-9	No	CRE	Half CRE	yes
chr15	76540900	76541223	324	76541062	33	205.03	29.84	ENSMUST00000036423	76541089	-27	No	CRE	Half CRE	yes
chr1	94370336	94370608	273	94370398	33	265.41	41.52	ENSMUST00000027478	94370335	-63	TGACGTCA	CRE	Half CRE	yes
chr2	155890764	155891024	261	155890905	33	254.04	38.46	ENSMUST00000038860	155890979	-74	TGACGTCA	CRE	Half CRE	yes
chr15	79285900	79286157	258	79286007	33	258.39	39.25	no_match			TGACGTCA	CRE	Half CRE	yes
chr2	69560731	69560979	249	69560823	33	237.93	26.08	ENSMUST00000090858	69560861	-38	TGACGTCA	CRE	Half CRE	yes
chr6	25759058	25759304	247	25759234	33	299.62	55.67	ENSMUST00000115330	25759226	-8	TGACGTCA	CRE	Half CRE	yes
chr11	6428715	6428950	236	6428818	33	270.64	27.47	ENSMUST00000082579	6428168	-650	TGACGTCA	CRE	Half CRE	yes
chr2	164737188	164737417	230	164737287	33	255.84	32.62	ENSMUST00000094343	164737250	-37	TGACGTCA	CRE	Half CRE	yes
chr14	64331962	64332169	208	64332043	33	335.37	49.45	ENSMUST00000119973	64225339	106704	No	CRE	Half CRE	no
chr19	53465147	53465350	204	53465257	33	293.71	36.06	ENSMUST00000025997	53465063	-194	No	CRE	Half CRE	yes
chr5	74927702	74927886	185	74927810	33	329.56	44.56	ENSMUST00000121330	74927767	-43	No	CRE	Half CRE	yes
chr7	52025491	52025666	176	52025601	33	333.21	45.79	ENSMUST00000002275	52003907	21694	No	No	No	no
chr2	181665917	181666050	134	181665977	33	129.66	9.43	no_match			No	No	No	yes
chr7	12595693	12596191	499	12596074	32	167.61	22.5	no_match			No	No	No	no
chr11	68908259	68908719	461	68908474	32	132.65	14.14	ENSMUST00000101004	68908718	-244	No	CRE	Half CRE	yes
chr11	103559136	103559449	314	103559266	32	211.06	23.58	ENSMUST00000107013	103559022	-244	TGACGTCA	CRE	Half CRE	yes
chr11	52209734	52210037	304	52209865	32	230.94	30.69	ENSMUST00000109057	52209929	-64	TGACGTCA	CRE	Half CRE	yes
chr17	53618438	53618724	287	53618574	32	241.35	33.44	ENSMUST00000017975	53618558	16	TGACGTCA	CRE	Half CRE	yes
chr11	98448482	98448740	259	98448603	32	231.33	29.72	ENSMUST00000052919	98448550	-53	TGACGTCA	CRE	Half CRE	yes
chr17	47748334	47748588	255	47748501	32	275.8	40.87	ENSMUST00000024778	47748544	-43	No	No	Half CRE	yes
chr8	75016548	75016786	239	75016663	32	284.55	43.27	ENSMUST00000043238	75016261	-402	No	No	Half CRE	yes
chr1	152239768	152239997	230	152239937	32	286.4	39.87	ENSMUST00000064506	152239982	-45	No	No	Half CRE	yes
chr16	31948526	31948755	230	31948617	32	265.17	36.06	ENSMUST00000115178	31948698	-81	No	CRE	Half CRE	yes
chr5	144090794	144091018	225	144090925	32	286.11	41.21	ENSMUST00000001900	144090905	-20	No	CRE	Half CRE	yes
chr17	71948013	71948225	213	71948157	32	284.2	44.87	no_match			No	CRE	Half CRE	yes
chr8	63966417	63966615	199	63966547	32	306.08	37.52	ENSMUST00000034058	63966530	17	No	CRE	Half CRE	yes
chr11	107781502	107781697	196	107781629	32	286.72	44.07	no_match			No	No	No	no
chr11	76057129	76057317	189	76057267	32	291.65	30.05	ENSMUST00000040577	76057271	-4	TGACGTCA	CRE	Half CRE	yes
chr18	3005625	3005742	118	3005677	32	157.39	13.8	no_match			No	CRE	No	yes
chr1	84991484	84991952	469	84991629	31	96.67	13.26	no_match			No	No	No	no
chr1	85091995	85092430	436	85092206	31	42.75	4.61	ENSMUST00000097669	85096738	-4532	No	No	No	no
chr11	69571993	69572410	418	69572237	31	161.5	13.99	ENSMUST00000058470	69572135	-102	No	No	Half CRE	yes
chr6	21899342	21899736	395	21899591	31	170.52	17.81	ENSMUST00000031680	21899645	-54	TGACGTCA	CRE	Half CRE	yes
chr17	26206282	26206620	339	26206500	31	209.24	31.35	ENSMUST00000120691	26206354	-146	TGACGTCA	CRE	Half CRE	yes
chr11	70223490	70223797	308	70223568	31	239.24	45.67	ENSMUST00000019065	70223533	-35	No	No	Half CRE	yes
chr9	123022158	123022440	283	123022346	31	283.45	52.73	ENSMUST00000026891	123022348	-2	No	No	Half CRE	yes
chr8	82235549	82235818	270	82235654	31	270	42.74	ENSMUST00000048147	82235718	-64	TGACGTCA	CRE	Half CRE	yes
chr5	35104254	35104515	262	35104413	31	242.07	29.26	ENSMUST00000080036	35104388	25	TGACGTCA	CRE	Half CRE	yes
chr5	90653004	90653258	255	90653089	31	254.3	35.78	ENSMUST00000118816	90652997	-92	No	CRE	Half CRE	yes
chr11	31571793	31572033	241	31571889	31	267.85	44.56	ENSMUST00000109417	31571899	10	No	CRE	Half CRE	yes
chr19	28085997	28086218	222	28086080	31	263.55	33.44	ENSMUST00000046898	28085630	-450	No	No	Half CRE	yes
chr16	22009423	22009611	189	22009534	31	287.53	38.46	ENSMUST00000023561	22009581	-47	TGACGTCA	CRE	Half CRE	yes
chr11	69793688	69793871	184	69793793	31	247.09	39.68	ENSMUST00000018709	69793761	-32	No	CRE	Half CRE	yes
chr6	131243159	131243327	169	131243260	31	324.82	50.61	ENSMUST00000032307	131243235	-25	TGACGTCA	CRE	Half CRE	yes
chr11	54336029	54336507	479	54336323	30	186.96	29.38	ENSMUST00000101206	54336348	-25	No	No	Half CRE	yes
chr11	101526597	101527031	435	101526835	30	171.84	21.37	ENSMUST00000039388	101526874	-39	TGACGTCA	CRE	Half CRE	yes
chr8	56199010	56199441	432	56199399	30	49.42	5.85	no_match			No	No	Half CRE	no
chr5	33972232	33972658	427	33972434	30	142.58	17.93	ENSMUST00000065707	33972573	-139	No	CRE	Half CRE	yes
chr15	57966535	57966956	422	57966852	30	192.58	27.12	ENSMUST00000038194	57966637	-215	No	No	No	yes
chr15	25913843	25914262	420	25914090	30	193.15	22.19	ENSMUST00000061875	25914199	-109	No	No	Half CRE	yes
chr8	19729261	19729626	366	19729360	30	59.28	6.18	ENSMUST00000098909	19729575	-215	No	No	No	no
chr15	81702698	81702997	300	81702864	30	216.77	25.64	ENSMUST00000023116	81702913	-49	No	CRE	Half CRE	yes
chr9	50576181	50576479	299	50576344	30	259.82	39.06	ENSMUST00000042391	50576340	4	No	CRE	Half CRE	yes
chr9	13631467	13631764	298	13631624	30	207.13	27.47	ENSMUST00000034398	13631433	-191	TGACGTCA	CRE	Half CRE	yes
chr5	139936426	139936715	290	139936601	30	238.76	34.52	ENSMUST00000066052	139936467	-134	No	CRE	Half CRE	yes
chr15	102300702	102300990	289	102300818	30	194.61	27.47	ENSMUST00000077037	102301215	-397	No	No	No	yes
chr16	20535298	20535586	289	20535408	30	252.79	38.46	ENSMUST00000007216	20535576	-168	No	CRE	Half CRE	yes
chr6	125115540	125115812	273	125115751	30	208.25	23.58	ENSMUST00000118875	125115791	40	No	No	Half CRE	yes
chr3	87733924	87734192	269	87734086	30	258.29	42.74	ENSMUST00000005016	87734066	-20	No	CRE	Half CRE	yes
chr11	69495355	69495591	237	69495450	30	225.69	29.03	ENSMUST00000094071	69495348	-102	No	No	Half CRE	yes
chr3	129534258	129534493	236	129534341	30	268.03	48.08	ENSMUST00000029643	129534074	-267	No	No	Half CRE	yes
chr8	73397271	73397501	231	73397409	30	261.11	39.87	ENSMUST00000007865	73397389	-20	No	CRE	Half CRE	yes
chr2	162843058	162843286	229	162843183	30	265.34	33.65	ENSMUST00000018002	162843207	-24	No	CRE	Half CRE	yes
chr15	79377141	79377356	216	79377242	30	263.58	29.07	ENSMUST00000054014	79377171	-71	No	CRE	Half CRE	yes
chr7	31449906	31450115	210	31450029	30	282.92	37.96	ENSMUST00000019697	31449982	-47	TGACGTCA	CRE	Half CRE	yes
chr19	5845327	5845816	490	5845517	29	75.42	6.27	ENSMUST00000052291	5848507	-2990	No	CRE	Half CRE	yes
chr4	150978666	150979130	465	150978762	29	91.45	14.07	ENSMUST00000049790	151235778	257016	No	No	No	no
chr15	98905083	98905539	457	98905379	29	154.76	22.99	ENSMUST00000039665	98905408	-29	TGACGTCA	CRE	Half CRE	yes
chr15	80085413	80085858	446	80085616	29	145.93	13.2	ENSMUST00000109605	80085928	-312	No	No	Half CRE	yes
chr15	79158597	79159026	430	79158693	29	172.06	16.03	ENSMUST00000109661	79158583	-110	No	CRE	Half CRE	yes
chr16	22265973	22266295	323	22266142	29	214.42	29.59	ENSMUST00000023564	22265994	-148	No	CRE	Half CRE	yes
chr11	86621039	86621355	317	86621146	29	223	28.59	ENSMUST00000081401	86621108	-38	No	No	Half CRE	yes
chr4	32743899	32744204	306	32744082	29	206.48	37.15	ENSMUST00000071642	32744093	-11	No	No	Half CRE	yes
chr5	112755223	112755524	302	112755390	29	197.72	28.04	ENSMUST00000031288	112755383	7	No	No	Half CRE	yes
chr7	4088414	4088710	297	4088642	29	210.03	26.22	ENSMUST00000037472	4088657	-15	No	CRE	Half CRE	yes
chr5	32761292	32761569	278	32761491	29	198.05	20.34	ENSMUST00000015100	32761445	46	No	No	Half CRE	yes
chr11	119352514	119352788	275	119352717	29	201.63	26.4	ENSMUST00000106244	119352717	0	No	CRE	Half CRE	yes
chr17	15636737	15637011	275	15636862	29	222.01	26.83	ENSMUST00000119879	15636851	11	No	CRE	Half CRE	yes
chr4	131399200	131399473	274	131399341	29	247.43	32.97	ENSMUST00000105983	131399408	-67	No	No	Half CRE	yes
chr3	35964816	35965071	256	35964972	29	242.52	32.05	ENSMUST00000011492	35964989	-17	No	CRE	Half CRE	yes
chr5	108741673	108741920	248	108741784	29	270.71	45.07	ENSMUST00000118910	108741654	130	No	No	Half CRE	yes
chr13	53472626	53472867	242	53472755	29	266.25	56.56	ENSMUST00000021920	53472733	-22	No	No	Half CRE	yes
chr1	37486926	37487164	239	37487008	29	223.18	33.36	ENSMUST00000027285	37487014	-6	No	No	No	yes
chr11	87217943	87218175	233	87217991	29	239.29	28.41	ENSMUST00000067692	87217941	-50	TGACGTCA	CRE	Half CRE	yes
chr4	133801435	133801664	230	133801506	29	232.86	28.64	ENSMUST00000030644	133801507	1	TGACGTCA	CRE	Half CRE	yes
chr17	24844495	24844719	225	24844618	29	246.36	33.54	ENSMUST00000046534	24844571	-47	TGACGTCA	CRE	Half CRE	yes
chr17	31795648	31795869	222	31795701	29	266.46	41.58	ENSMUST00000014684	31795699	-2	No	CRE	Half CRE	yes
chr17	32173195	32173411	217	32173325	29	253.67	34.34	ENSMUST00000081339	32173106	219	No	CRE	Half CRE	yes
chr16	23890310	23890522	213	23890433	29	278.45	49.45	ENSMUST00000004480	23890930	497	No	No	Half CRE	no
chr15	89283822	89284029	208	89283929	29	245.09	36.82	ENSMUST00000023291	89284487	-558	No	CRE	No	no
chr4	138936405	138936583	179	138936497	29	266.16	35.54	ENSMUST00000097822	138936601	-104	No	No	Half CRE	yes
chr15	81877959	81878121	163	81878050	29	283.26	39.34	ENSMUST00000080622	81877975	-75	No	CRE	Half CRE	yes
chr18	60720303	60720464	162	60720355	29	320.01	49.53	ENSMUST00000025506	60720427	-72	No	No	Half CRE	yes
chr10	61912424	61912576	153	61912501	29	309.47	55.67	ENSMUST00000020273	61912441	-60	No	No	Half CRE	yes
chr9	123371053	123371186	134	123371103	29	313.55	52.66	ENSMUST00000105099	123371111	8	No	No	No	no
chr7	127039276	127039901	626	127039376	28	154.92	21.71	ENSMUST00000106518	127039374	2	TGACGTCA	CRE	Half CRE	yes
chr11	78349634	78350063	430	78349928	28	160.25	20.13	ENSMUST00000050366	78349937	-9	No	No	Half CRE	yes
chr16	3232726	3233114	389	3232832	28	96.92	8.84	no_match			No	CRE	Half CRE	no
chr19	3767778	3768164	387	3768104	28	137.3	13.04	ENSMUST00000113967	3768145	-41	No	No	Half CRE	yes
chr13	54789416	54789766	351	54789463	28	209.91	22.62	ENSMUST00000037422	54795197	5734	TGACGTCA	CRE	Half CRE	yes
chr10	52248155	52248466	312	52248364	28	72.31	6.82	no_match			No	No	No	no
chr15	82176248	82176558	311	82176337	28	181.88	17.66	ENSMUST00000023086	82176484	-147	TGACGTCA	CRE	Half CRE	yes
chr8	56200019	56200327	309	56200217	28	62.66	6.65	no_match			No	No	No	no
chr11	74986928	74987235	308	74986979	28	151.51	13.31	ENSMUST00000083656	74986889	90	TGACGTCA	CRE	Half CRE	yes
chr16	17921980	17922272	293	17922121	28	212.01	33.65	ENSMUST00000003622	17928275	6154	No	CRE	No	yes
chr16	18248911	18249183	273	18249048	28	209.15	26.22	ENSMUST00000059696	18249094	-46	TGACGTCA	CRE	Half CRE	yes
chr11	120345812	120346082	271	120345896	28	212.67	31.31	ENSMUST00000043627	120345972	-76	No	No	Half CRE	yes
chr17	35399762	35400032	271	35399942	28	227.1	43.02	ENSMUST00000087173	35400038	-96	No	CRE	Half CRE	yes
chr7	19813358	19813602	245	19813437	28	216.56	22.99	ENSMUST00000063976	19813752	-315	TGACGTCA	CRE	Half CRE	yes
chr17	24551490	24551726	237	24551564	28	223	27.78	ENSMUST00000115371	24551619	-55	No	CRE	Half CRE	yes
chr15	93228617	93228840	224	93228784	28	219.64	37.28	ENSMUST00000068457	93228808	-24	No	CRE	Half CRE	yes
chr4	126850867	126851072	206	126850946	28	280.18	57.09	ENSMUST00000106094	126850123	823	No	CRE	Half CRE	no
chr14	32064582	32064778	197	32064670	28	268.11	49.38	ENSMUST00000022458	32064674	-4	No	No	Half CRE	yes
chr19	42244970	42245139	170	42245077	28	276.44	33.65	ENSMUST00000099443	42245082	-5	TGACGTCA	CRE	Half CRE	yes
chr19	4625563	4625720	158	4625660	28	253.81	40.68	ENSMUST00000025823	4625617	-43	TGACGTCA	CRE	Half CRE	yes
chr14	64479062	64479215	154	64479150	28	294.56	53.14	ENSMUST00000022528	64479200	-50	TGACGTCA	CRE	Half CRE	yes
chr5	34000172	34000825	654	34000700	27	70.02	8.88	ENSMUST00000079534	34000776	-76	No	No	Half CRE	yes
chr1	87489312	87489836	525	87489440	27	49.56	4.62	ENSMUST00000094774	87495316	5876	No	No	No	no
chr1	85276862	85277284	423	85277065	27	59.77	7.62	ENSMUST00000113394	85273785	3280	No	CRE	Half CRE	no
chr15	98748470	98748851	382	98748661	27	161.48	24.04	ENSMUST00000023736	98748489	-172	No	CRE	Half CRE	yes
chr11	72028695	72029060	366	72028764	27	185.02	33.78	ENSMUST00000066087	72028830	-66	TGACGTCA	CRE	Half CRE	yes
chr11	116704706	116705062	357	116704827	27	152.92	20.74	ENSMUST00000106370	116704828	-1	No	No	No	yes
chr7	108812015	108812367	353	108812103	27	195.18	27.47	ENSMUST00000106998	108812218	-115	No	CRE	No	yes
chr11	3027327	3027654	328	3027605	27	62.86	7.5	ENSMUST00000119128	3026008	1597	No	No	No	yes
chr7	125676404	125676696	293	125676603	27	158.46	22.82	ENSMUST00000098090	125676798	195	TGACGTCA	CRE	Half CRE	yes
chr7	7252209	7252498	290	7252325	27	142.94	19.51	ENSMUST00000000619	7252222	-103	TGACGTCA	CRE	Half CRE	yes
chr11	114913635	114913904	270	114913742	27	225.35	43.96	ENSMUST00000106574	114909644	-4098	No	No	No	no
chr11	97223416	97223665	250	97223503	27	237.44	39.59	ENSMUST00000045540	97223864	-361	No	CRE	Half CRE	yes
chr10	17667820	17668064	245	17667896	27	243.18	37.88	ENSMUST00000037879	17667873	-23	TGACGTCA	CRE	Half CRE	yes
chr6	39542442	39542682	241	39542567	27	212.3	28.41	ENSMUST00000119379	39542581	-14	TGACGTCA	CRE	Half CRE	yes
chr2	166840668	166840889	222	166840774	27	235.33	34.52	ENSMUST00000018143	166840812	-38	No	CRE	Half CRE	yes
chr5	32000780	32001000	221	32000874	27	209.94	27.47	ENSMUST00000063813	32000422	452	TGACGTCA	CRE	Half CRE	yes
chr5	35925504	35925723	220	35925594	27	227.91	29.76	ENSMUST00000114237	35925699	-105	No	CRE	Half CRE	yes
chr17	87338137	87338340	204	87338220	27	242.12	50.48	no_match			No	No	Half CRE	no
chr11	62094862	62095062	201	62094971	27	266.03	37.88	ENSMUST00000050646	62094981	-10	TGACGTCA	CRE	Half CRE	yes
chr2	155207410	155207609	200	155207535	27	196.59	20.49	ENSMUST00000109676	155207554	-19	TGACGTCA	CRE	Half CRE	yes
chr2	178935352	178935551	200	178935441	27	247.3	39.45	no_match			No	No	No	no
chr2	126959588	126959783	196	126959660	27	238.41	40.25	ENSMUST00000037712	126959652	-8	TGACGTCA	CRE	Half CRE	yes
chr8	108424240	108424430	191	108424334	27	291.14	61.81	ENSMUST00000049699	108424344	-10	No	CRE	Half CRE	yes
chr11	85048550	85048731	182	85048645	27	264.28	41.58	ENSMUST00000018625	85048600	-45	TGACGTCA	CRE	Half CRE	yes
chr8	125897875	125898432	558	125898291	26	136.92	21.98	ENSMUST00000093050	125897730	561	TGACGTCA	CRE	Half CRE	yes
chr11	86570955	86571433	479	86571325	26	161.82	30.05	ENSMUST00000103186	86570995	-330	No	CRE	Half CRE	yes
chr1	90173992	90174376	385	90174260	26	117	13.96	ENSMUST00000054674	90174095	-165	No	CRE	No	yes
chr19	10056959	10057302	344	10057217	26	168.02	25.18	ENSMUST00000025563	10057193	24	No	No	Half CRE	yes
chr1	136258430	136258769	340	136258624	26	188.65	30.22	ENSMUST00000116530	136258576	-48	TGACGTCA	CRE	Half CRE	yes
chr15	59205552	59205885	334	59205804	26	168.65	22.36	ENSMUST00000079703	59205801	3	No	No	Half CRE	yes
chr5	90795517	90795843	327	90795651	26	181.24	32.05	ENSMUST00000081914	90795211	-440	No	CRE	Half CRE	yes
chr17	73457175	73457494	320	73457333	26	189.19	33.78	ENSMUST00000067545	73457333	0	No	CRE	Half CRE	yes
chr17	28313979	28314274	296	28314088	26	172.01	26.6	ENSMUST00000116628	28314151	-63	TGACGTCA	CRE	Half CRE	yes
chr9	20807174	20807456	283	20807295	26	221.78	24.81	ENSMUST00000003386	20807180	115	No	CRE	Half CRE	yes
chr4	40704768	40705045	278	40704908	26	201.49	48.08	ENSMUST00000030117	40704879	-29	No	No	No	yes
chr10	62383244	62383507	264	62383325	26	213.01	29.38	ENSMUST00000044977	62383380	-55	No	CRE	Half CRE	yes
chr2	103601318	103601581	264	103601480	26	216.09	38.46	ENSMUST00000090447	103601407	-73	No	CRE	Half CRE	yes
chr8	56202061	56202310	250	56202262	26	106.93	9.07	no_match			No	No	No	no
chr9	54582185	54582433	249	54582303	26	200.04	26.83	ENSMUST00000051822	54582316	13	TGACGTCA	CRE	Half CRE	yes
chr17	28044557	28044799	243	28044730	26	176.25	26.22	ENSMUST00000025057	28044669	-61	TGACGTCA	CRE	Half CRE	yes
chr12	82695919	82696155	237	82695996	26	224.85	37.39	ENSMUST00000002756	82695993	-3	No	No	Half CRE	yes
chr19	9028191	9028425	235	9028289	26	232.09	33.94	ENSMUST00000096239	9028385	-96	No	CRE	Half CRE	yes
chr19	29064725	29064959	235	29064808	26	194.4	24.04	ENSMUST00000050148	29064983	-175	No	CRE	Half CRE	yes
chr5	125869498	125869727	230	125869592	26	196.72	24.04	ENSMUST00000100700	125869691	-99	TGACGTCA	CRE	Half CRE	yes
chr3	8246204	8246423	220	8246293	26	114.79	14.73	no_match			No	No	Half CRE	yes
chr15	58704056	58704272	217	58704187	26	222.95	38.46	ENSMUST00000036937	58704245	-58	TGACGTCA	CRE	Half CRE	yes
chr2	150434200	150434393	194	150434318	26	222.32	32.05	ENSMUST00000046399	150434284	-34	No	CRE	Half CRE	yes
chr2	172265966	172266141	176	172266063	26	251.86	43.02	ENSMUST00000029005	172266089	-26	No	No	Half CRE	yes
chr15	102236214	102236718	505	102236361	25	109.97	10.23	ENSMUST00000001326	102236746	-385	No	CRE	Half CRE	yes
chr1	87488089	87488569	481	87488462	25	50.34	5.77	ENSMUST00000094774	87495316	6854	No	No	Half CRE	no
chr15	76342239	76342630	392	76342568	25	157.91	18.19	ENSMUST00000023214	76342248	-320	No	CRE	Half CRE	yes
chr10	41997367	41997753	387	41997495	25	144.17	20.13	ENSMUST00000105501	41996561	-934	No	CRE	Half CRE	yes
chr5	31482116	31482499	384	31482349	25	136.17	18.41	ENSMUST00000101411	31482284	-65	No	No	Half CRE	yes
chr11	100800851	100801211	361	100801127	25	134.23	18.85	ENSMUST00000103114	100800718	-409	TGACGTCA	CRE	Half CRE	yes
chr15	79059584	79059938	355	79059828	25	170.76	21.37	ENSMUST00000053926	79059845	-17	No	No	Half CRE	yes
chr16	15863311	15863665	355	15863522	25	179.7	29.14	ENSMUST00000117136	15863462	-60	No	CRE	Half CRE	yes
chr11	118151492	118151840	349	118151594	25	164.34	27.12	ENSMUST00000106296	118151545	-49	No	CRE	Half CRE	yes
chr5	65782617	65782948	332	65782667	25	196.56	22.44	ENSMUST00000057885	65782641	-26	No	No	Half CRE	yes
chr5	116009194	116009508	315	116009281	25	149.64	17.31	ENSMUST00000086519	116009523	-242	No	No	Half CRE	yes
chr6	86422195	86422492	298	86422380	25	168.14	19.67	ENSMUST00000113698	86388720	33660	TGACGTCA	CRE	Half CRE	yes
chr2	163470755	163471036	282	163470881	25	173.79	26.22	ENSMUST00000017851	163470824	-57	No	CRE	Half CRE	yes
chr10	90586662	90586935	274	90586778	25	200.53	35.71	ENSMUST00000076694	90586712	-66	No	CRE	Half CRE	yes
chr19	38129332	38129600	269	38129487	25	178.64	26.22	ENSMUST00000096096	38129529	-42	No	CRE	Half CRE	yes
chr14	76244948	76245212	265	76245095	25	207.09	31.11	ENSMUST00000080850	76245137	-42	No	CRE	Half CRE	yes
chr5	38952952	38953182	231	38953098	25	175.16	19.96	ENSMUST00000005234	38952941	-157	No	CRE	Half CRE	yes
chr11	22890485	22890699	215	22890570	25	235.76	39.06	ENSMUST00000020562	22890625	-55	TGACGTCA	CRE	Half CRE	yes
chr11	3087258	3087455	198	3087333	25	50.32	5.94	ENSMUST00000101655	3088920	1587	No	No	Half CRE	yes
chr5	137460797	137460992	196	137460894	25	219.19	42.21	ENSMUST00000085941	137462720	1826	No	No	No	no
chr2	91550885	91551066	182	91551000	25	244.04	38.46	ENSMUST00000111323	91551067	-67	No	No	Half CRE	yes
chr4	123427481	123427660	180	123427566	25	248.35	39.59	ENSMUST00000023837	123427588	22	TGACGTCA	CRE	Half CRE	yes
chr4	137149551	137149709	159	137149635	25	229.22	33.44	ENSMUST00000030549	137149666	-31	TGACGTCA	CRE	Half CRE	yes
chr5	33072603	33073113	511	33072762	24	66.84	6.77	ENSMUST00000119864	33066999	5763	No	No	No	no
chr15	101076655	101077087	433	101076819	24	131.44	12.02	no_match			No	CRE	Half CRE	yes
chr5	32437640	32438068	429	32437745	24	72.27	7.3	ENSMUST00000031017	32438222	-477	No	CRE	Half CRE	yes
chr6	136776591	136777017	427	136776642	24	123.82	15.3	ENSMUST00000032340	136776662	20	No	CRE	Half CRE	yes
chr10	96079372	96079797	426	96079517	24	154.37	21.03	ENSMUST00000038377	96079639	-122	No	CRE	Half CRE	yes
chr3	108374341	108374724	384	108374614	24	170.89	19.23	ENSMUST00000056292	108374617	-3	No	No	Half CRE	yes
chr15	102552516	102552890	375	102552650	24	147.56	22.19	ENSMUST00000023818	102552500	-150	No	CRE	Half CRE	yes
chr2	11699076	11699440	365	11699245	24	163.55	31.11	ENSMUST00000114808	11699175	-70	No	No	No	yes
chr7	107755940	107756290	351	107756074	24	179.82	28.85	ENSMUST00000107048	107755923	151	No	CRE	Half CRE	yes
chr5	86601761	86602103	343	86602019	24	166.82	24.73	ENSMUST00000039373	86601768	-251	No	CRE	Half CRE	yes
chr11	61668441	61668777	337	61668629	24	141.97	27.17	ENSMUST00000004920	61668594	-35	No	CRE	Half CRE	yes
chr11	98543446	98543782	337	98543601	24	153.06	25.8	ENSMUST00000017365	98543879	-278	No	CRE	No	yes
chr17	41071447	41071756	310	41071547	24	202.95	35.61	ENSMUST00000087114	41071500	-47	No	CRE	Half CRE	yes
chr5	31504612	31504911	300	31504754	24	141.37	20.34	ENSMUST00000114590	31504676	-78	No	No	No	yes
chr11	102146043	102146310	268	102146157	24	170.86	20.13	ENSMUST00000036376	102146244	-87	No	CRE	Half CRE	yes
chr15	68089953	68090211	259	68090112	24	178.98	23.45	no_match			No	No	No	yes
chr1	24685256	24685500	245	24685373	24	203.44	31.11	ENSMUST00000095062	24685382	-9	TGACGTCA	CRE	Half CRE	yes
chr11	115794682	115794926	245	115794855	24	194.87	33.78	ENSMUST00000021097	115794780	-75	No	No	Half CRE	yes
chr8	86590579	86590818	240	86590768	24	163	22.19	ENSMUST00000005600	86590764	4	TGACGTCA	CRE	Half CRE	yes
chr19	7315599	7315832	234	7315700	24	208.11	31.11	ENSMUST00000025675	7315548	-152	No	No	Half CRE	yes
chr3	94641175	94641394	220	94641308	24	214.41	31.11	ENSMUST00000107270	94641499	-191	No	No	Half CRE	yes
chr16	38562840	38563052	213	38562916	24	211.88	34.72	ENSMUST00000002924	38562971	-55	TGACGTCA	CRE	Half CRE	yes
chr5	135539901	135540107	207	135539995	24	233.56	41.67	ENSMUST00000005512	135539967	-28	TGACGTCA	CRE	Half CRE	yes
chr11	34712957	34713152	196	34713026	24	254.09	55.47	ENSMUST00000082643	34712518	508	No	No	No	no
chr9	122860023	122860218	196	122860151	24	220.4	34.72	ENSMUST00000040717	122860181	-30	No	CRE	Half CRE	yes
chr11	83116085	83116277	193	83116150	24	224.88	38.46	ENSMUST00000065692	83116198	-48	TGACGTCA	CRE	Half CRE	yes
chr13	100873968	100874155	188	100874076	24	236.84	33.05	ENSMUST00000109379	100874025	-51	TGACGTCA	CRE	Half CRE	yes
chr11	3041599	3041771	173	3041709	24	47.98	4.63	ENSMUST00000101655	3088920	47211	No	No	No	yes
chr2	155207825	155207987	163	155207877	24	187.22	32.05	ENSMUST00000043237	155207587	290	TGACGTCA	CRE	Half CRE	yes
chr1	55144742	55145219	478	55144950	23	128.58	22.62	ENSMUST00000075242	55145183	-233	No	CRE	Half CRE	yes
chr11	74645576	74646037	462	74645764	23	82.41	11.22	ENSMUST00000000291	74644425	1339	No	No	Half CRE	yes
chr4	129784725	129785180	456	129785104	23	135.6	17.48	ENSMUST00000030563	129784858	246	TGACGTCA	CRE	Half CRE	yes
chr9	77764879	77765310	432	77765152	23	159.34	24.93	ENSMUST00000034904	77765171	-19	TGACGTCA	CRE	Half CRE	yes
chr7	150254918	150255344	427	150255109	23	141.66	20.4	ENSMUST00000105920	150255272	-163	No	No	Half CRE	yes
chr15	54903403	54903806	404	54903723	23	162.25	34.34	ENSMUST00000041733	54903707	-16	TGACGTCA	CRE	Half CRE	yes
chr11	69485776	69486175	400	69485908	23	103.36	16.03	ENSMUST00000102589	69485819	-89	No	CRE	Half CRE	yes
chr1	85160710	85161106	397	85160968	23	90.89	10.68	no_match			No	No	No	no
chr11	106078072	106078444	373	106078185	23	134.12	18.76	ENSMUST00000021046	106078239	-54	No	CRE	Half CRE	yes
chr2	152495128	152495418	291	152495212	23	159.54	26.44	ENSMUST00000109825	152495223	-11	No	No	Half CRE	yes
chr2	30092986	30093274	289	30093170	23	165.06	30.36	ENSMUST00000113654	30093234	-64	TGACGTCA	CRE	Half CRE	yes
chr11	85124557	85124840	284	85124662	23	146.69	22.5	ENSMUST00000020835	85124776	-114	TGACGTCA	CRE	Half CRE	yes
chr11	101177131	101177413	283	101177277	23	139.44	22.62	ENSMUST00000107268	101177546	-269	No	CRE	Half CRE	yes
chr17	34324255	34324537	283	34324427	23	159.84	30.49	ENSMUST00000076602	34324318	-109	No	CRE	Half CRE	yes
chr11	6525912	6526187	276	6526066	23	155.54	26.22	ENSMUST00000000394	6526067	1	TGACGTCA	CRE	Half CRE	yes
chr13	97440834	97441106	273	97440940	23	200.05	30.91	ENSMUST00000022176	97440803	-137	No	No	Half CRE	yes
chr15	89260242	89260501	260	89260381	23	135.41	14.92	ENSMUST00000023289	89260031	-350	No	No	Half CRE	yes
chr2	29202212	29202469	258	29202318	23	192.53	39.06	ENSMUST00000028139	29202355	-37	No	No	Half CRE	yes
chr2	131035982	131036239	258	131036116	23	186.64	33.94	ENSMUST00000110210	131036159	-43	No	No	Half CRE	yes
chr6	73171644	73171893	250	73171772	23	198.7	37.22	ENSMUST00000114040	73171645	-127	TGACGTCA	CRE	Half CRE	yes
chr1	130140525	130140770	246	130140672	23	175.55	28.85	ENSMUST00000027592	130140757	-85	No	CRE	Half CRE	yes
chr19	57527286	57527531	246	57527424	23	197.18	51.08	ENSMUST00000026073	57527428	-4	No	No	No	yes
chr10	129717142	129717383	242	129717237	23	215.48	42.74	ENSMUST00000061571	129717296	59	No	No	No	no
chr7	140122612	140122853	242	140122753	23	195.77	37.88	ENSMUST00000106157	140122824	-71	TGACGTCA	CRE	Half CRE	yes
chr5	144309446	144309682	237	144309598	23	203.93	49.63	ENSMUST00000067145	144309587	11	TGACGTCA	CRE	Half CRE	yes
chr6	128714185	128714419	235	128714295	23	173	26.83	no_match			TGACGTCA	CRE	Half CRE	no
chrY	2890712	2890936	225	2890844	23	87.35	8.29	no_match			No	No	No	no
chr5	29704837	29705057	221	29704988	23	198.89	41.21	ENSMUST00000055195	29704930	-58	No	No	Half CRE	yes
chr8	124900409	124900628	220	124900536	23	217.84	39.79	ENSMUST00000017622	124900515	21	No	No	Half CRE	yes
chr2	119114369	119114585	217	119114490	23	185.27	30.49	ENSMUST00000037280	119114492	-2	No	No	Half CRE	yes
chr15	76406648	76406861	214	76406773	23	194	30.36	ENSMUST00000023209	76406841	-68	No	CRE	Half CRE	yes
chr11	43561486	43561696	211	43561637	23	197.99	25.99	ENSMUST00000109278	43561510	-127	TGACGTCA	CRE	Half CRE	yes
chr2	22599175	22599382	208	22599254	23	176.18	34.78	no_match			No	No	No	no
chr2	118860412	118860614	203	118860563	23	216.06	48.08	ENSMUST00000028796	118860525	38	No	CRE	Half CRE	yes
chr17	34137246	34137440	195	34137330	23	182.4	30.69	ENSMUST00000025181	34137229	-101	No	CRE	Half CRE	yes
chr5	111082362	111082542	181	111082423	23	202.95	32.83	ENSMUST00000042147	111082380	-43	TGACGTCA	CRE	Half CRE	yes
chr15	78280599	78280777	179	78280656	23	184.69	25	ENSMUST00000017086	78299064	18408	TGACGTCA	CRE	Half CRE	no
chr4	40226368	40226543	176	40226449	23	243.54	48.08	ENSMUST00000095128	40226401	-48	No	CRE	Half CRE	yes
chr18	25659068	25659237	170	25659137	23	262.52	76.12	ENSMUST00000115815	25664732	5595	No	No	Half CRE	no
chr17	24305985	24306149	165	24306053	23	212.05	30.49	ENSMUST00000024932	24306365	312	TGACGTCA	CRE	Half CRE	yes
chr4	40917830	40917994	165	40917890	23	207.36	35.78	ENSMUST00000098143	40918003	-113	No	CRE	Half CRE	yes
chr1	175291927	175292071	145	175291993	23	274.47	65.38	ENSMUST00000005470	175297816	5823	No	No	No	no
chr11	93857040	93857498	459	93857225	22	118.44	16.03	ENSMUST00000092778	93857404	-179	No	CRE	Half CRE	yes
chr1	74634454	74634906	453	74634858	22	135.53	19.23	ENSMUST00000027358	74634873	-15	No	No	Half CRE	yes
chr11	50105731	50106178	448	50106065	22	130.81	21.03	ENSMUST00000059458	50105818	-247	No	No	Half CRE	yes
chr11	3023760	3024167	408	3023893	22	78.24	13.11	ENSMUST00000081249	3025788	-1895	No	CRE	Half CRE	yes
chr17	36053553	36053960	408	36053697	22	109.43	17.09	ENSMUST00000087211	36053510	187	No	No	Half CRE	yes
chr6	38483612	38484017	406	38483953	22	165.58	28.04	ENSMUST00000019833	38484840	-887	No	CRE	Half CRE	yes
chr15	99223124	99223516	393	99223329	22	154.47	27.47	ENSMUST00000023749	99223416	-87	No	No	Half CRE	yes
chr15	98553209	98553591	383	98553542	22	116.74	17.48	ENSMUST00000109144	98551381	2161	No	No	Half CRE	yes
chr10	61158123	61158499	377	61158250	22	140.73	31.11	ENSMUST00000020284	61158261	-11	No	No	Half CRE	yes
chr1	43990612	43990961	350	43990743	22	147.4	33.94	ENSMUST00000087933	43990846	-103	No	No	Half CRE	yes
chr1	31006536	31006873	338	31006610	22	153.25	20.4	ENSMUST00000076587	31006602	-8	No	CRE	Half CRE	yes
chr19	8894241	8894567	327	8894386	22	143.51	17.71	ENSMUST00000096753	8893890	496	No	No	No	yes
chr12	113182367	113182691	325	113182501	22	151.47	27.47	no_match			TGACGTCA	CRE	Half CRE	yes
chr16	17911306	17911628	323	17911533	22	172.44	37.77	ENSMUST00000003621	17911434	-99	No	CRE	Half CRE	yes
chr5	24348285	24348607	323	24348420	22	149.48	24.04	ENSMUST00000030787	24348231	-189	No	No	Half CRE	yes
chrY	2858906	2859222	317	2859063	22	72.11	9.41	no_match			No	No	No	no
chr7	80682656	80682957	302	80682780	22	189.24	34.62	ENSMUST00000026895	80686632	3852	TGACGTCA	CRE	Half CRE	yes
chr2	157854003	157854297	295	157854193	22	150.44	19.72	ENSMUST00000029179	157854169	-24	No	No	Half CRE	yes
chr11	62364757	62365048	292	62364997	22	163.86	33.94	ENSMUST00000019649	62365005	-8	No	CRE	Half CRE	yes
chr11	6376006	6376292	287	6376110	22	171.02	27.04	ENSMUST00000059507	6375920	-190	TGACGTCA	CRE	Half CRE	yes
chr1	182781087	182781369	283	182781267	22	188.12	42.74	ENSMUST00000038091	182781281	-14	No	No	Half CRE	yes
chr2	167602842	167603114	273	167602952	22	148.62	22.36	no_match			TGACGTCA	CRE	Half CRE	yes
chr15	76353546	76353814	269	76353657	22	46.25	5.55	ENSMUST00000096365	76352559	-1098	TGACGTCA	CRE	Half CRE	yes
chr19	8848883	8849150	268	8848985	22	171.75	33.94	ENSMUST00000010249	8848943	-42	No	No	Half CRE	yes
chr2	56967354	56967619	266	56967502	22	142.97	22.5	ENSMUST00000028166	56967666	164	TGACGTCA	CRE	Half CRE	yes
chr11	75275018	75275282	265	75275153	22	130.97	19.59	ENSMUST00000083595	75277217	-2064	No	CRE	Half CRE	yes
chr17	84865580	84865844	265	84865636	22	197.83	44.38	ENSMUST00000025099	84865536	-100	TGACGTCA	CRE	Half CRE	yes
chr11	51398100	51398361	262	51398149	22	173.84	22.62	ENSMUST00000101250	51398304	-155	No	CRE	Half CRE	yes
chr15	72898070	72898327	258	72898176	22	158.06	21.11	no_match			No	No	Half CRE	yes
chr7	54050996	54051253	258	54051130	22	175.27	39.59	ENSMUST00000014562	54051048	-82	No	No	Half CRE	yes
chr11	97490997	97491245	249	97491142	22	161.3	25.8	ENSMUST00000052281	97491016	-126	TGACGTCA	CRE	Half CRE	yes
chr15	58720343	58720589	247	58720477	22	166.63	32.05	ENSMUST00000036904	58720844	-367	No	No	Half CRE	yes
chr8	19705792	19706028	237	19705890	22	57.11	6.37	no_match			No	No	No	no
chr4	40650110	40650344	235	40650221	22	181.24	32.97	ENSMUST00000108104	40650220	-1	TGACGTCA	CRE	Half CRE	yes
chr17	31992808	31993041	234	31992889	22	202.57	30.91	ENSMUST00000024839	31992737	-152	TGACGTCA	CRE	Half CRE	yes
chr3	65470049	65470281	233	65470129	22	209.99	51.78	ENSMUST00000107848	65470156	-27	TGACGTCA	CRE	Half CRE	yes
chr17	35226098	35226326	229	35226174	22	166.77	27.47	ENSMUST00000007251	35226238	-64	TGACGTCA	CRE	Half CRE	yes
chr13	23853054	23853279	226	23853216	22	157.69	24.55	ENSMUST00000102964	23853099	-117	TGACGTCA	CRE	Half CRE	no
chr11	6167666	6167888	223	6167787	22	176.06	39.45	ENSMUST00000004507	6167773	-14	No	No	Half CRE	yes
chr19	29887427	29887648	222	29887479	22	211	46.3	ENSMUST00000099525	29887440	-39	TGACGTCA	CRE	Half CRE	yes
chr19	11023669	11023886	218	11023765	22	175.82	24.04	ENSMUST00000025639	11023752	-13	TGACGTCA	CRE	Half CRE	yes
chr14	21167266	21167481	216	21167343	22	213.6	46.3	ENSMUST00000022344	21167306	-37	No	No	Half CRE	yes
chr6	39675435	39675645	211	39675538	22	196.83	34.97	ENSMUST00000002487	39675462	-76	TGACGTCA	CRE	Half CRE	yes
chr12	34114372	34114545	174	34114449	22	237.88	40.68	ENSMUST00000020877	34114508	-59	No	CRE	Half CRE	yes
chr12	82877295	82877467	173	82877372	22	218.56	45.07	ENSMUST00000035987	82882162	4790	No	CRE	No	no
chr16	43889744	43889904	161	43889802	22	228.46	40.32	ENSMUST00000023387	43889789	-13	No	No	Half CRE	yes
chr1	58670757	58670866	110	58670809	22	265.19	65.14	no_match			No	No	No	no
chr5	76612739	76613187	449	76612901	21	111.79	21.37	ENSMUST00000031144	76612974	-73	No	CRE	Half CRE	yes
chr15	78756865	78757295	431	78757083	21	85.71	11.09	ENSMUST00000089377	78757171	-88	No	No	No	yes
chr9	24956248	24956646	399	24956353	21	142.95	20.6	ENSMUST00000008573	24956075	-278	No	CRE	Half CRE	yes
chr11	102963309	102963705	397	102963389	21	122	16.03	ENSMUST00000107039	102963001	388	TGACGTCA	CRE	Half CRE	yes
chr11	100389061	100389450	390	100389147	21	130.84	14.57	ENSMUST00000007131	100389180	33	No	No	Half CRE	yes
chr5	121038683	121039070	388	121038928	21	142.34	26.53	ENSMUST00000069259	121039024	-96	No	No	Half CRE	yes
chr15	77759382	77759747	366	77759445	21	106.7	18.41	ENSMUST00000109747	77759436	-9	No	No	Half CRE	yes
chr19	4756203	4756566	364	4756359	21	116.39	18.32	ENSMUST00000036744	4756524	-165	No	CRE	Half CRE	yes
chr2	118375271	118375623	353	118375551	21	144.74	27.92	ENSMUST00000090219	118375398	-153	No	No	Half CRE	yes
chr10	80084602	80084920	319	80084829	21	123.52	15.3	ENSMUST00000079773	80085524	-695	TGACGTCA	CRE	Half CRE	yes
chr11	84953658	84953969	312	84953859	21	142.49	21.37	ENSMUST00000000821	84953663	-196	No	No	Half CRE	yes
chr9	20965960	20966265	306	20966066	21	163.06	26.53	ENSMUST00000039413	20970157	-4091	No	CRE	Half CRE	yes
chr10	61142883	61143181	299	61143064	21	159.22	34.12	ENSMUST00000020285	61143057	7	No	No	Half CRE	yes
chr6	51419760	51420037	278	51419923	21	137.14	24.6	ENSMUST00000114459	51419893	-30	No	CRE	Half CRE	yes
chr11	53244239	53244515	277	53244300	21	143.67	24.04	ENSMUST00000109021	53244313	13	No	CRE	Half CRE	yes
chr9	121619297	121619568	272	121619455	21	156.88	32.97	ENSMUST00000035113	121619515	-60	No	No	Half CRE	yes
chr10	84380125	84380394	270	84380297	21	165.41	33.05	ENSMUST00000038523	84380360	-63	No	CRE	Half CRE	yes
chr11	98820886	98821148	263	98820981	21	165.02	34.97	ENSMUST00000107473	98822278	-1297	No	CRE	No	yes
chr1	64579362	64579623	262	64579530	21	142.23	29.07	ENSMUST00000027099	64579467	63	No	No	Half CRE	yes
chr5	28397571	28397831	261	28397750	21	138.65	21.37	ENSMUST00000059155	28397906	-156	No	CRE	Half CRE	yes
chr17	56766224	56766475	252	56766326	21	154.09	22.19	ENSMUST00000047226	56766310	-16	No	CRE	Half CRE	yes
chr2	118938379	118938627	249	118938544	21	152.92	26.44	ENSMUST00000110828	118938549	-5	No	No	Half CRE	yes
chr1	84980398	84980634	237	84980500	21	79.93	10.37	no_match			No	CRE	No	no
chr2	91022572	91022806	235	91022705	21	142.12	22.04	ENSMUST00000111376	91023045	340	No	CRE	Half CRE	yes
chr13	99032903	99033136	234	99033021	21	207.94	41.81	ENSMUST00000040972	99032947	-74	No	CRE	Half CRE	yes
chr11	97311342	97311569	228	97311413	21	148.42	27.17	ENSMUST00000107601	97311473	-60	No	CRE	Half CRE	yes
chr5	130221243	130221466	224	130221372	21	194.06	30.91	ENSMUST00000119576	130221371	1	No	No	Half CRE	yes
chr2	35992019	35992238	220	35992180	21	170.7	36.38	ENSMUST00000028250	35992173	7	TGACGTCA	CRE	Half CRE	yes
chr11	77978527	77978745	219	77978612	21	159.9	22.89	ENSMUST00000017530	77979037	425	TGACGTCA	CRE	Half CRE	yes
chr15	31460730	31460947	218	31460861	21	154.25	27.78	ENSMUST00000090227	31460792	-69	No	No	Half CRE	yes
chr15	36723346	36723557	212	36723412	21	134.72	23.21	ENSMUST00000110362	36723323	-89	TGACGTCA	CRE	Half CRE	yes
chr19	5087879	5088085	207	5088003	21	124.52	17.22	ENSMUST00000025811	5088544	-541	No	No	Half CRE	yes
chr18	9958038	9958242	205	9958176	21	212.4	46.15	ENSMUST00000025137	9958177	-1	TGACGTCA	CRE	Half CRE	yes
chr7	51751836	51752039	204	51751920	21	199.34	39.79	ENSMUST00000118808	51751899	-21	TGACGTCA	CRE	Half CRE	yes
chr3	41546380	41546564	185	41546473	21	211.43	41.21	ENSMUST00000026866	41546436	-37	No	No	Half CRE	yes
chr2	90519421	90519604	184	90519519	21	205.64	35.26	ENSMUST00000057481	90517371	2148	No	No	Half CRE	yes
chr12	32339603	32339781	179	32339654	21	224.82	42.31	ENSMUST00000020977	32339691	37	No	CRE	Half CRE	yes
chr11	75492689	75492862	174	75492765	21	182.47	30.49	ENSMUST00000017920	75492777	-12	No	No	Half CRE	yes
chr7	126864236	126864408	173	126864285	21	214.35	43.1	ENSMUST00000033236	126864279	-6	No	CRE	Half CRE	yes
chr11	100981052	100981562	511	100981125	20	97.84	16.97	ENSMUST00000107295	100981138	13	No	No	No	yes
chr19	6996332	6996768	437	6996579	20	103.4	12.99	ENSMUST00000113432	6996308	-271	No	No	No	yes
chr17	28369383	28369818	436	28369709	20	95.65	16.42	ENSMUST00000002320	28369698	11	No	CRE	Half CRE	yes
chr1	133904007	133904441	435	133904139	20	93.99	18.32	ENSMUST00000086556	133904183	-44	No	No	Half CRE	yes
chr11	69232303	69232733	431	69232523	20	94.69	13.74	ENSMUST00000035539	69358058	125535	No	No	Half CRE	yes
chr1	127332013	127332419	407	127332342	20	125.75	25.64	ENSMUST00000027579	127332082	-260	No	No	No	yes
chr7	54305735	54306122	388	54305987	20	138.29	32.05	ENSMUST00000010451	54306042	-55	No	CRE	Half CRE	yes
chr19	7568660	7569040	381	7568709	20	125.87	18.03	ENSMUST00000025668	7568970	-261	No	CRE	Half CRE	yes
chr9	114549159	114549535	377	114549231	20	129.32	21.71	ENSMUST00000070117	114549192	-39	No	No	Half CRE	yes
chr19	45005389	45005756	368	45005616	20	123.77	14.14	ENSMUST00000096053	45005608	8	No	No	Half CRE	yes
chr11	102254524	102254886	363	102254669	20	137.89	36.47	ENSMUST00000107103	102254716	-47	TGACGTCA	CRE	Half CRE	yes
chr1	74331183	74331543	361	74331471	20	110.34	14.07	ENSMUST00000113805	74331503	-32	No	No	Half CRE	yes
chr15	97598100	97598456	357	97598293	20	100.53	16.37	ENSMUST00000023109	97598103	-190	No	No	Half CRE	yes
chr15	103103051	103103407	357	103103114	20	140.71	26.99	ENSMUST00000100162	103103330	-216	No	CRE	Half CRE	yes
chr9	37015622	37015974	353	37015768	20	149.29	33.28	ENSMUST00000034632	37015919	-151	No	No	Half CRE	yes
chr2	154482497	154482844	348	154482568	20	109.47	13.42	ENSMUST00000044277	154482796	-228	No	No	Half CRE	yes
chr11	69727389	69727732	344	69727499	20	101.77	16.03	ENSMUST00000116358	69727551	-52	No	No	Half CRE	yes
chr5	14995035	14995377	343	14995213	20	72.77	10.83	no_match			No	No	No	no
chr11	23671160	23671496	337	23671283	20	126.27	26.71	ENSMUST00000102864	23670970	-313	TGACGTCA	CRE	Half CRE	yes
chr3	32635614	32635938	325	32635825	20	133.9	22.62	ENSMUST00000043966	32635669	-156	No	CRE	Half CRE	yes
chr4	43454945	43455263	319	43455020	20	148.62	23.21	ENSMUST00000060864	43454810	210	TGACGTCA	CRE	Half CRE	yes
chr11	120012533	120012843	311	120012643	20	132.82	24.04	ENSMUST00000045402	120012626	-17	No	No	Half CRE	yes
chr7	3655444	3655753	310	3655601	20	163.53	42.31	ENSMUST00000006496	3655639	-38	TGACGTCA	CRE	Half CRE	yes
chr11	60643948	60644255	308	60644116	20	138.32	33.94	ENSMUST00000108718	60644180	-64	TGACGTCA	CRE	Half CRE	yes
chr13	41700813	41701117	305	41701010	20	141.6	29.14	no_match			No	No	Half CRE	yes
chr7	4100924	4101228	305	4101092	20	114.58	14.63	ENSMUST00000058358	4101976	884	TGACGTCA	CRE	Half CRE	yes
chr19	45122144	45122435	292	45122284	20	131.43	24.65	ENSMUST00000062213	45122306	-22	No	CRE	Half CRE	yes
chr17	25023370	25023654	285	25023422	20	152.48	37.22	ENSMUST00000044252	25023273	-149	No	CRE	Half CRE	yes
chr16	57606818	57607100	283	57606969	20	158.68	39.79	ENSMUST00000099668	57606979	10	TGACGTCA	CRE	Half CRE	yes
chr18	14941431	14941713	283	14941607	20	150.4	33.05	no_match			TGACGTCA	CRE	Half CRE	yes
chr17	34741093	34741371	279	34741321	20	96.95	12.21	ENSMUST00000015622	34740516	-805	No	No	Half CRE	yes
chr10	29920228	29920505	278	29920381	20	187.79	41.21	ENSMUST00000099985	29920327	-54	TGACGTCA	CRE	Half CRE	yes
chr17	31649122	31649398	277	31649253	20	140.1	28.59	ENSMUST00000024837	31649202	-51	No	CRE	No	yes
chr11	69714434	69714708	275	69714598	20	122.89	18.81	ENSMUST00000102580	69714488	-110	No	CRE	No	yes
chr2	155101955	155102224	270	155102010	20	137.87	22.19	ENSMUST00000029128	155102186	-176	TGACGTCA	CRE	Half CRE	yes
chr17	71824583	71824844	262	71824696	20	142.51	25.3	ENSMUST00000048296	71824683	-13	No	No	Half CRE	yes
chr11	95245793	95246052	260	95245844	20	182.05	28.04	ENSMUST00000021243	95246217	-373	No	No	Half CRE	yes
chr8	19719061	19719307	247	19719259	20	52.42	5.06	no_match			No	No	No	no
chr1	10027965	10028210	246	10028062	20	149.98	23.39	ENSMUST00000027050	10028026	-36	No	No	Half CRE	yes
chr5	115939951	115940192	242	115940042	20	124.88	24.51	ENSMUST00000101833	115940262	-220	No	No	Half CRE	no
chr17	80295324	80295562	239	80295434	20	164.65	24.04	ENSMUST00000112437	80295463	29	TGACGTCA	CRE	Half CRE	yes
chr8	125566199	125566436	238	125566275	20	165.01	36.06	ENSMUST00000098333	125566177	-98	No	CRE	Half CRE	yes
chr19	37000468	37000703	236	37000577	20	165.73	30.05	ENSMUST00000099494	37000568	9	TGACGTCA	CRE	Half CRE	yes
chr3	53267502	53267735	234	53267571	20	163.84	26.22	ENSMUST00000058577	53267587	-16	No	No	No	yes
chr5	151325040	151325273	234	151325175	20	177.85	34.34	ENSMUST00000044620	151325204	-29	TGACGTCA	CRE	Half CRE	yes
chr5	136674750	136674976	227	136674832	20	159.04	32.05	ENSMUST00000040980	136674804	-28	No	CRE	Half CRE	yes
chr15	98702594	98702816	223	98702679	20	125.39	22.73	ENSMUST00000023741	98701614	-1065	No	No	No	yes
chr13	67710455	67710675	221	67710624	20	203.66	52.45	ENSMUST00000012873	67710644	20	No	CRE	No	yes
chr9	64026988	64027204	217	64027085	20	178.41	38.46	ENSMUST00000034965	64027103	-18	TGACGTCA	CRE	Half CRE	yes
chr6	113802453	113802664	212	113802615	20	174.87	30.05	ENSMUST00000089003	113841370	38755	No	CRE	No	no
chr14	76510542	76510751	210	76510622	20	184.14	33.16	ENSMUST00000022585	76510622	0	No	CRE	Half CRE	yes
chr2	144381860	144382064	205	144381976	20	167.68	29.38	ENSMUST00000028916	144382015	-39	No	CRE	Half CRE	yes
chr18	81130694	81130886	193	81130828	20	197.63	46.3	ENSMUST00000025458	81130797	-31	No	CRE	Half CRE	yes
chr6	49213999	49214189	191	49214084	20	183.83	36.06	ENSMUST00000101417	49214053	-31	TGACGTCA	CRE	Half CRE	yes
chr13	24892567	24892756	190	24892627	20	181.63	32.05	ENSMUST00000019276	24895151	-2524	No	CRE	Half CRE	yes
chr2	152223856	152224045	190	152223962	20	137.01	15.45	ENSMUST00000063332	152223782	-180	No	No	Half CRE	yes
chr11	59015931	59016073	143	59015983	20	196.31	33.78	ENSMUST00000108786	59015987	-4	No	CRE	Half CRE	yes
chr8	4275874	4276016	143	4275938	20	230.64	57.69	ENSMUST00000003029	4275903	-35	No	No	Half CRE	yes
chr1	133424042	133424527	486	133424477	19	87.5	12.99	ENSMUST00000068613	133424563	-86	No	CRE	Half CRE	yes
chr15	82980147	82980571	425	82980316	19	105.84	11.66	ENSMUST00000083242	82980073	243	No	No	Half CRE	no
chr4	151235969	151236379	411	151236332	19	123.77	14.25	ENSMUST00000094445	151236298	34	No	CRE	Half CRE	yes
chr10	86168149	86168558	410	86168507	19	113.31	15.51	ENSMUST00000075632	86168616	-109	No	No	Half CRE	yes
chr19	27504323	27504706	384	27504581	19	92.02	13.11	ENSMUST00000035141	27504560	21	No	No	Half CRE	yes
chr11	22759693	22760071	379	22759828	19	107.92	18.7	ENSMUST00000062844	22759703	-125	No	No	Half CRE	yes
chr19	5088373	5088743	371	5088603	19	71.33	9.46	ENSMUST00000025811	5088544	59	No	CRE	Half CRE	yes
chr11	95170687	95171052	366	95170971	19	142.17	24.04	ENSMUST00000072621	95170916	-55	No	No	Half CRE	yes
chr5	114540983	114541344	362	114541264	19	133.71	35.61	ENSMUST00000058472	114541389	125	No	No	No	no
chr5	138227899	138228252	354	138228076	19	103.26	21.11	ENSMUST00000031740	138227891	-185	No	CRE	Half CRE	yes
chr2	153566812	153567157	346	153567043	19	119.25	25.45	ENSMUST00000028981	153567085	-42	No	CRE	Half CRE	yes
chr13	48641227	48641568	342	48641278	19	141.2	40.68	no_match			TGACGTCA	CRE	Half CRE	yes
chr19	6984019	6984355	337	6984200	19	106.97	23.45	ENSMUST00000099807	6984107	-93	No	No	Half CRE	yes
chr4	45025190	45025513	324	45025368	19	111.82	19.23	ENSMUST00000107817	45025284	-84	No	No	Half CRE	yes
chr7	28954556	28954873	318	28954744	19	135.62	25.64	ENSMUST00000042405	28954764	-20	No	No	Half CRE	yes
chr11	5420735	5421050	316	5420960	19	115.67	17.26	ENSMUST00000109866	5420988	-28	No	No	Half CRE	yes
chr15	101904128	101904436	309	101904175	19	108.18	15.3	ENSMUST00000078635	101904353	-178	No	No	No	yes
chr2	121097035	121097338	304	121097138	19	136.59	24.81	ENSMUST00000110648	121097143	5	No	CRE	Half CRE	yes
chr7	7251412	7251715	304	7251489	19	74.59	10.83	ENSMUST00000000619	7252222	733	TGACGTCA	CRE	Half CRE	yes
chr11	100599565	100599866	302	100599758	19	125.36	16.03	ENSMUST00000107364	100599529	-229	No	No	Half CRE	yes
chr7	132851130	132851425	296	132851322	19	159.22	28.04	ENSMUST00000106423	132851294	-28	TGACGTCA	CRE	Half CRE	yes
chr19	4810979	4811272	294	4811175	19	136.72	24.04	ENSMUST00000099998	4811508	333	No	No	Half CRE	yes
chr6	67525683	67525974	292	67525891	19	175.2	43.27	no_match			No	CRE	Half CRE	no
chr8	56197775	56198058	284	56197989	19	44.6	7.15	no_match			No	No	No	no
chr11	53113936	53114215	280	53114077	19	113.97	17.09	ENSMUST00000020630	53113921	-156	No	CRE	Half CRE	yes
chr13	111185027	111185305	279	111185240	19	143.4	24.81	ENSMUST00000022212	111185255	-15	TGACGTCA	CRE	Half CRE	yes
chr19	42164676	42164953	278	42164811	19	134.06	19.23	ENSMUST00000066778	42164983	-172	No	No	Half CRE	yes
chr6	145289273	145289549	277	145289380	19	118.29	29.07	no_match			No	No	Half CRE	yes
chr2	32631132	32631404	273	32631300	19	140.16	20.4	ENSMUST00000100180	32631305	-5	TGACGTCA	CRE	Half CRE	yes
chr3	36451384	36451653	270	36451528	19	157.13	32.05	ENSMUST00000029269	36451548	-20	No	CRE	Half CRE	yes
chr16	32247165	32247432	268	32247306	19	149.24	38.46	ENSMUST00000023474	32247371	-65	No	CRE	No	yes
chr16	11203355	11203620	266	11203450	19	149.84	32.05	ENSMUST00000119953	11203424	-26	No	CRE	Half CRE	yes
chr4	32050712	32050976	265	32050860	19	150.15	28.85	ENSMUST00000037607	32051081	-221	No	No	Half CRE	yes
chr15	76545669	76545932	264	76545778	19	110.43	15.38	ENSMUST00000036423	76541089	4689	No	No	Half CRE	yes
chr10	127930848	127931108	261	127930996	19	141.36	25.45	ENSMUST00000026428	127935741	4745	TGACGTCA	CRE	Half CRE	yes
chr3	36470879	36471138	260	36470973	19	154.41	36.47	ENSMUST00000029270	36470866	-107	TGACGTCA	CRE	Half CRE	yes
chr7	4894940	4895197	258	4895079	19	144.66	23.31	ENSMUST00000057612	4877445	17634	No	CRE	No	no
chr1	95698438	95698689	252	95698504	19	129.35	18.76	ENSMUST00000027503	95698483	-21	No	CRE	Half CRE	yes
chr4	49533883	49534134	252	49533972	19	156.93	33.16	ENSMUST00000057829	49533956	-16	No	No	Half CRE	yes
chr17	35516399	35516646	248	35516529	19	140.87	21.37	ENSMUST00000081435	35516575	-46	No	CRE	Half CRE	yes
chr13	43266730	43266971	242	43266896	19	163.06	37.77	ENSMUST00000021797	43266777	-119	No	CRE	Half CRE	yes
chr17	35118892	35119133	242	35119024	19	157.46	25.64	ENSMUST00000114011	35119103	-79	TGACGTCA	CRE	Half CRE	yes
chr9	53056176	53056414	239	53056304	19	164.07	24.04	ENSMUST00000065630	53056196	-108	No	CRE	Half CRE	yes
chr15	36103664	36103901	238	36103771	19	170.46	40.68	ENSMUST00000057177	36103854	-83	No	No	Half CRE	yes
chr12	57446793	57447029	237	57446884	19	196.68	45.55	ENSMUST00000021416	57446861	-23	No	CRE	Half CRE	yes
chr11	76031007	76031241	235	76031096	19	154.62	27.04	ENSMUST00000040806	76031135	-39	No	No	Half CRE	yes
chr6	86388525	86388756	232	86388662	19	163.64	36.47	ENSMUST00000113700	86388685	-23	No	CRE	Half CRE	yes
chr2	75497005	75497234	230	75497124	19	161.58	32.05	ENSMUST00000111964	75497317	-193	No	CRE	Half CRE	yes
chr11	119161308	119161534	227	119161466	19	154.93	23.31	ENSMUST00000106254	119161338	-128	No	No	Half CRE	yes
chr4	147278668	147278889	222	147278807	19	99.24	19.51	ENSMUST00000105715	147278807	0	No	CRE	Half CRE	yes
chr7	16683833	16684053	221	16683918	19	139.7	28.14	ENSMUST00000006181	16683983	-65	TGACGTCA	CRE	Half CRE	yes
chr7	52781546	52781766	221	52781650	19	162.16	31.02	ENSMUST00000120985	52781699	-49	TGACGTCA	CRE	Half CRE	yes
chr8	98331922	98332142	221	98332063	19	147.89	25.99	ENSMUST00000098473	98331296	-767	No	No	Half CRE	yes
chr5	100467855	100468073	219	100468009	19	138.51	22.89	ENSMUST00000031271	100467948	-61	No	No	Half CRE	yes
chr9	96379034	96379250	217	96379201	19	158.57	26.22	ENSMUST00000071301	96379029	-172	TGACGTCA	CRE	Half CRE	yes
chr1	63777071	63777278	208	63777233	19	195.34	48.08	ENSMUST00000027103	63777214	19	No	CRE	Half CRE	yes
chr19	5689567	5689774	208	5689678	19	125.77	18.49	ENSMUST00000004156	5689769	-91	No	No	Half CRE	yes
chr4	107552236	107552440	205	107552368	19	170.96	35.26	ENSMUST00000030348	107552420	-52	No	CRE	Half CRE	yes
chr15	65618470	65618673	204	65618597	19	177.02	30.91	ENSMUST00000015146	65618601	-4	TGACGTCA	CRE	Half CRE	yes
chr5	125946160	125946358	199	125946307	19	165.61	34.97	no_match			No	No	No	no
chr1	55109469	55109660	192	55109555	19	150.94	28.14	ENSMUST00000027125	55109613	-58	No	CRE	Half CRE	yes
chr10	80462705	80462895	191	80462807	19	157.49	27.83	ENSMUST00000099462	80464110	1303	TGACGTCA	CRE	Half CRE	no
chr4	132833603	132833789	187	132833676	19	181.29	26.53	ENSMUST00000074705	132833695	19	No	No	Half CRE	yes
chr15	102796965	102797129	165	102797041	19	155.65	27.78	ENSMUST00000001699	102797241	-200	TGACGTCA	CRE	Half CRE	yes
chr11	98768907	98769069	163	98768963	19	164.18	32.83	ENSMUST00000092706	98769208	-245	No	CRE	Half CRE	yes
chr8	124353393	124353533	141	124353472	19	217.14	61.54	ENSMUST00000045884	124353429	-43	No	No	No	yes
chr18	3005463	3005589	127	3005507	19	59.44	7.67	no_match			No	CRE	No	yes
chr11	60230430	60230936	507	60230570	18	84.93	11.66	ENSMUST00000108721	60230553	-17	No	No	Half CRE	yes
chr2	151285403	151285907	505	151285520	18	94.21	16.58	ENSMUST00000122404	151284691	829	No	No	No	no
chr1	85065162	85065630	469	85065553	18	49.85	6.25	no_match			No	No	No	no
chr5	34530486	34530940	455	34530576	18	74.33	11.18	ENSMUST00000119171	34530369	-207	No	No	No	yes
chr5	34000883	34001331	449	34001056	18	52.94	11.03	ENSMUST00000114426	34001234	-178	No	No	No	yes
chr2	120676154	120676553	400	120676338	18	116.19	21.37	ENSMUST00000028740	120676320	-18	No	No	No	yes
chr13	108680320	108680718	399	108680388	18	131.64	26.22	ENSMUST00000052377	108679672	-716	No	CRE	Half CRE	yes
chr11	69484687	69485075	389	69484807	18	73.41	9.43	ENSMUST00000102589	69485819	1012	No	No	Half CRE	yes
chr3	100726053	100726438	386	100726239	18	124.54	19.23	ENSMUST00000106984	100726220	19	No	CRE	Half CRE	yes
chr10	79578223	79578606	384	79578428	18	127.98	20.03	ENSMUST00000003152	79578555	-127	No	No	Half CRE	yes
chr15	12047226	12047607	382	12047270	18	93.01	12.33	ENSMUST00000022814	12047607	-337	No	CRE	Half CRE	yes
chr1	107886690	107887034	345	107886944	18	132.96	30.77	ENSMUST00000119166	107886982	-38	No	No	Half CRE	yes
chr11	100181063	100181400	338	100181248	18	93.13	13.11	ENSMUST00000049385	100181302	-54	No	CRE	Half CRE	yes
chr11	116442700	116443036	337	116442851	18	126.21	27.47	ENSMUST00000082152	116442761	-90	No	No	Half CRE	yes
chr14	30781367	30781702	336	30781446	18	134.96	26.92	ENSMUST00000112268	30781493	-47	No	CRE	Half CRE	yes
chr11	106640649	106640983	335	106640852	18	144.91	30.59	ENSMUST00000021060	106640822	-30	No	CRE	Half CRE	yes
chr13	44829228	44829562	335	44829378	18	132.22	33.28	ENSMUST00000044608	44826639	2739	TGACGTCA	CRE	Half CRE	yes
chr11	68666515	68666847	333	68666608	18	104.64	25.3	ENSMUST00000018880	68666564	-44	No	CRE	Half CRE	yes
chr19	8797632	8797964	333	8797733	18	108.56	16.03	ENSMUST00000082787	8798482	-749	No	No	Half CRE	yes
chr16	13668055	13668375	321	13668267	18	135.45	29.59	ENSMUST00000058884	13668248	-19	No	No	Half CRE	yes
chr19	7054915	7055231	317	7055066	18	84.64	16.33	ENSMUST00000070878	7054920	-146	No	No	Half CRE	yes
chr19	4012647	4012962	316	4012737	18	125.87	22.44	ENSMUST00000042497	4012704	-33	No	No	Half CRE	yes
chr16	5049998	5050307	310	5050089	18	147.44	25.08	ENSMUST00000052449	5050160	-71	TGACGTCA	CRE	Half CRE	yes
chr11	52045282	52045590	309	52045499	18	125.09	24.81	ENSMUST00000037324	52045538	-39	TGACGTCA	CRE	Half CRE	yes
chr17	47027395	47027702	308	47027563	18	108.41	17.26	ENSMUST00000040434	47027632	-69	TGACGTCA	CRE	Half CRE	yes
chr16	57231398	57231696	299	57231621	18	153.64	26.22	ENSMUST00000023431	57231579	-42	No	CRE	Half CRE	yes
chr8	87364494	87364790	297	87364715	18	135.72	24.04	ENSMUST00000003911	87364540	-175	No	CRE	Half CRE	yes
chr11	51912134	51912424	291	51912324	18	124.9	26.22	ENSMUST00000020608	51912325	-1	TGACGTCA	CRE	Half CRE	yes
chr13	23515632	23515922	291	23515783	18	108.9	21.11	ENSMUST00000041782	23515735	-48	No	CRE	Half CRE	yes
chr8	112302342	112302620	279	112302571	18	162.6	32.05	ENSMUST00000093157	112302561	10	No	No	Half CRE	yes
chr7	51723073	51723350	278	51723216	18	135.5	28.85	ENSMUST00000117324	51723392	-176	No	CRE	Half CRE	yes
chr14	56179258	56179533	276	56179345	18	153.1	32.05	ENSMUST00000121622	56179348	-3	TGACGTCA	CRE	Half CRE	yes
chr15	103070253	103070526	274	103070420	18	88.49	13.26	ENSMUST00000118152	103070247	-173	No	No	Half CRE	yes
chr17	24592201	24592473	273	24592325	18	139.45	26.53	ENSMUST00000056032	24592256	-69	No	CRE	Half CRE	yes
chr4	133556665	133556932	268	133556802	18	152.22	38.46	ENSMUST00000012262	133556802	0	No	No	Half CRE	yes
chr15	81958192	81958456	265	81958312	18	125.39	21.37	ENSMUST00000089174	81958351	-39	No	CRE	Half CRE	yes
chr5	33079057	33079321	265	33079191	18	44.19	6.41	ENSMUST00000071829	33085123	5932	No	No	Half CRE	no
chr15	79913798	79914059	262	79913850	18	142.58	39.79	ENSMUST00000081650	79913781	-69	No	No	Half CRE	yes
chr4	11893616	11893876	261	11893732	18	151.24	40.68	ENSMUST00000108297	11893599	-133	TGACGTCA	CRE	Half CRE	yes
chr11	70817865	70818123	259	70818006	18	140.87	32.05	ENSMUST00000108527	70817939	-67	No	CRE	Half CRE	yes
chr12	70260059	70260317	259	70260203	18	140.87	22.44	ENSMUST00000122743	70260281	-78	TGACGTCA	CRE	Half CRE	yes
chr10	127984376	127984633	258	127984576	18	101.83	18.85	ENSMUST00000040572	127984793	217	TGACGTCA	CRE	Half CRE	yes
chr19	10491996	10492253	258	10492135	18	129.51	24.73	ENSMUST00000025652	10463972	28163	No	CRE	Half CRE	yes
chr2	152560832	152561087	256	152560927	18	136.86	30.05	ENSMUST00000109824	152561986	-1059	TGACGTCA	CRE	Half CRE	yes
chr1	85107614	85107868	255	85107781	18	41.85	5.92	ENSMUST00000069485	85106428	-1353	No	No	No	no
chr17	34987199	34987452	254	34987350	18	144.95	19.89	ENSMUST00000097343	34987354	-4	No	CRE	Half CRE	yes
chr8	46020402	46020655	254	46020569	18	156.36	38.46	ENSMUST00000065996	46020421	-148	TGACGTCA	CRE	Half CRE	yes
chr18	32279664	32279914	251	32279766	18	145.86	29.84	ENSMUST00000025245	32297836	18070	No	CRE	No	no
chr7	109590168	109590418	251	109590327	18	167.21	39.34	ENSMUST00000033283	109590330	-3	No	No	Half CRE	yes
chr13	64376263	64376512	250	64376328	18	151.65	32.05	ENSMUST00000039318	64376238	-90	TGACGTCA	CRE	Half CRE	yes
chr5	125866550	125866797	248	125866667	18	125.33	17.48	ENSMUST00000100700	125869691	-3024	No	No	No	no
chr4	137990490	137990735	246	137990559	18	172.41	36.63	ENSMUST00000105813	137990591	-32	No	CRE	Half CRE	yes
chr6	30254479	30254720	242	30254590	18	163.28	32.05	ENSMUST00000094543	30254522	-68	TGACGTCA	CRE	Half CRE	yes
chr17	29797421	29797659	239	29797521	18	144.5	27.92	ENSMUST00000024816	29797599	-78	No	CRE	Half CRE	yes
chr5	25265701	25265935	235	25265791	18	153.61	34.34	ENSMUST00000070431	25265816	-25	TGACGTCA	CRE	Half CRE	yes
chr2	25110786	25111016	231	25110947	18	140.06	28.28	ENSMUST00000114349	25110934	-13	No	CRE	Half CRE	yes
chr17	35914209	35914438	230	35914298	18	128.11	26.44	no_match			TGACGTCA	CRE	Half CRE	no
chr16	55973755	55973983	229	55973819	18	164.4	34.62	ENSMUST00000078760	55974730	911	TGACGTCA	CRE	Half CRE	yes
chr5	140267404	140267631	228	140267487	18	150.63	38.46	ENSMUST00000018287	140267489	-2	No	No	Half CRE	yes
chr2	23011363	23011589	227	23011444	18	168.26	48.08	ENSMUST00000028119	23011420	-24	TGACGTCA	CRE	Half CRE	yes
chr2	30837371	30837595	225	30837458	18	126.1	25.18	ENSMUST00000028205	30837406	-52	No	CRE	Half CRE	yes
chr7	4874268	4874490	223	4874437	18	134.3	22.77	ENSMUST00000047309	4873852	585	No	CRE	Half CRE	yes
chr10	40021958	40022176	219	40022018	18	159.06	27.47	ENSMUST00000099945	40021978	-40	No	CRE	Half CRE	yes
chr14	75684020	75684235	216	75684137	18	178.97	48.08	ENSMUST00000022577	75684179	-42	No	No	Half CRE	yes
chr15	68194741	68194955	215	68194846	18	152.62	27.92	no_match			TGACGTCA	CRE	Half CRE	yes
chr5	26323311	26323524	214	26323478	18	118.37	15.7	no_match			No	No	No	no
chr17	57150738	57150950	213	57150896	18	137.77	32.89	ENSMUST00000002733	57150841	-55	TGACGTCA	CRE	Half CRE	yes
chr17	26675155	26675366	212	26675202	18	164.41	28.49	ENSMUST00000090257	26679683	-4481	TGACGTCA	CRE	Half CRE	no
chr5	23670713	23670912	200	23670852	18	200.93	42.74	ENSMUST00000049887	23670855	-3	TGACGTCA	CRE	Half CRE	yes
chr19	37450686	37450881	196	37450761	18	176.56	30.77	ENSMUST00000012587	37450892	-131	No	CRE	Half CRE	yes
chr11	3028348	3028539	192	3028397	18	40.79	6.01	ENSMUST00000119128	3026008	2389	No	No	No	no
chr11	59021761	59021951	191	59021813	18	146.08	32.89	ENSMUST00000020719	59021862	-49	TGACGTCA	CRE	Half CRE	yes
chr9	64101482	64101670	189	64101565	18	179.41	42.31	ENSMUST00000005066	64101404	-161	No	No	Half CRE	yes
chr14	9119190	9119374	185	9119236	18	194.87	64.1	no_match			No	CRE	No	no
chr15	86044700	86044881	182	86044776	18	176.33	39.17	ENSMUST00000109385	86044876	-100	No	CRE	Half CRE	yes
chr14	60216732	60216900	169	60216781	18	185.13	36.98	ENSMUST00000056997	60216781	0	TGACGTCA	CRE	Half CRE	yes
chr4	41222326	41222494	169	41222413	18	157.55	28.59	ENSMUST00000108068	41222177	-236	No	CRE	Half CRE	yes
chr7	125676760	125676914	155	125676811	18	129.84	21.55	ENSMUST00000098090	125676798	-13	TGACGTCA	CRE	Half CRE	yes
chr4	116855162	116855315	154	116855213	18	189.49	49.86	ENSMUST00000065896	116855169	-44	No	No	Half CRE	yes
chr4	53025045	53025192	148	53025125	18	201.99	48.08	ENSMUST00000015391	53024810	315	No	No	Half CRE	yes
chr3	134875430	134875576	147	134875490	18	177.35	40.79	ENSMUST00000062893	134875526	-36	TGACGTCA	CRE	Half CRE	yes
chr7	129814427	129814562	136	129814505	18	205.48	50	ENSMUST00000084615	129815287	-782	No	No	No	no
chr17	21938496	21938624	129	21938537	18	216.36	45.99	ENSMUST00000057521	21938625	88	No	No	Half CRE	no
chr11	77302261	77302388	128	77302337	18	173.11	31.25	ENSMUST00000092892	77303180	843	No	No	Half CRE	yes
chrX	166441987	166442096	110	166442039	18	63.66	7.8	no_match			No	No	No	no
chr13	65585811	65586241	431	65585862	17	53.68	6.75	no_match			No	CRE	No	no
chr10	79144427	79144848	422	79144490	17	89.4	14.57	ENSMUST00000020550	79144939	-449	No	No	Half CRE	yes
chr5	33616692	33617113	422	33616757	17	64	7.85	ENSMUST00000079746	33617610	853	No	No	Half CRE	yes
chr15	53177905	53178319	415	53177953	17	73.21	15.65	ENSMUST00000077273	53177714	-239	No	CRE	Half CRE	yes
chr19	14672578	14672991	414	14672627	17	94.9	15.51	ENSMUST00000052011	14672473	-154	No	No	No	yes
chr15	59479619	59480010	392	59479705	17	71.19	10.23	ENSMUST00000067543	59479904	-199	TGACGTCA	CRE	Half CRE	yes
chr19	45437960	45438340	381	45438069	17	105.14	19.89	ENSMUST00000111940	45438234	-165	No	No	No	yes
chr12	21423423	21423801	379	21423513	17	118.75	20.03	ENSMUST00000110976	21423394	-119	No	CRE	Half CRE	yes
chr7	4764122	4764500	379	4764255	17	107.94	20.6	ENSMUST00000079496	4763957	-298	No	CRE	Half CRE	yes
chr1	72301800	72302176	377	72302053	17	108.31	20.6	ENSMUST00000101858	72301581	472	No	No	No	no
chr2	168055772	168056139	368	168055874	17	100.76	21.03	ENSMUST00000109196	168055864	-10	No	CRE	Half CRE	yes
chr1	108655987	108656345	359	108656231	17	114.27	24.93	ENSMUST00000010049	108656304	73	No	No	No	yes
chr11	101503220	101503577	358	101503375	17	94.61	18.7	ENSMUST00000082768	101503061	314	No	No	No	no
chr9	44863174	44863528	355	44863250	17	117.72	29.59	ENSMUST00000114664	44863268	-18	TGACGTCA	CRE	Half CRE	yes
chr11	115885581	115885933	353	115885884	17	120.89	19.23	ENSMUST00000016703	115885813	-71	No	No	Half CRE	yes
chr8	86496566	86496898	333	86496726	17	119.57	21.37	ENSMUST00000005606	86496886	-160	No	CRE	Half CRE	yes
chr2	119722788	119723116	329	119722953	17	120.43	24.93	ENSMUST00000079934	119722963	-10	No	No	Half CRE	yes
chr15	78004456	78004782	327	78004620	17	76.3	9.25	ENSMUST00000016781	78004538	-82	No	No	Half CRE	yes
chr13	64471527	64471850	324	64471619	17	129.93	20.03	ENSMUST00000021933	64471614	-5	No	No	Half CRE	yes
chr1	135027687	135028003	317	135027824	17	104.86	16.48	ENSMUST00000052529	135027959	-135	No	CRE	Half CRE	yes
chr15	81021169	81021483	315	81021326	17	92.84	13.74	ENSMUST00000052276	81022495	-1169	No	CRE	No	yes
chr4	41295788	41296101	314	41296011	17	129.25	30.77	ENSMUST00000072866	41296068	-57	No	CRE	Half CRE	yes
chr5	31262577	31262888	312	31262697	17	114.42	24.81	ENSMUST00000074840	31262681	-16	No	No	Half CRE	yes
chr8	19682364	19682675	312	19682512	17	51.33	7.04	no_match			No	No	No	no
chr11	66865945	66866249	305	66866096	17	123.23	30.91	ENSMUST00000072719	66866096	0	No	No	Half CRE	yes
chr9	36575313	36575605	293	36575536	17	137.18	28.04	ENSMUST00000120381	36575264	-272	No	No	Half CRE	yes
chr2	72876480	72876764	285	72876717	17	128.07	24.04	no_match			No	CRE	Half CRE	yes
chr1	51535201	51535478	278	51535307	17	154.33	52.88	ENSMUST00000027279	51535243	-64	No	CRE	Half CRE	yes
chr19	21346619	21346895	277	21346685	17	122.84	24.81	ENSMUST00000025659	21346785	-100	No	CRE	Half CRE	yes
chr17	24664780	24665042	263	24664864	17	112.13	17.71	ENSMUST00000088464	24664775	-89	No	No	Half CRE	yes
chr7	146037856	146038118	263	146038054	17	142.06	26.92	ENSMUST00000041097	146038046	8	TGACGTCA	CRE	Half CRE	yes
chr2	34657678	34657938	261	34657789	17	118.45	24.73	ENSMUST00000047963	34655308	-2481	TGACGTCA	CRE	Half CRE	yes
chr1	127456924	127457179	256	127457082	17	107.03	16.03	ENSMUST00000027580	127457599	-517	No	CRE	Half CRE	yes
chr7	108450548	108450802	255	108450618	17	128.75	24.81	ENSMUST00000120267	108450602	-16	TGACGTCA	CRE	Half CRE	yes
chr17	95149254	95149506	253	95149432	17	139.28	28.49	ENSMUST00000095180	95149359	-73	TGACGTCA	CRE	Half CRE	yes
chr5	118695064	118695315	252	118695267	17	139.57	28.49	ENSMUST00000049138	118695277	-10	No	CRE	Half CRE	yes
chr17	35068117	35068367	251	35068282	17	142.6	29.59	ENSMUST00000007253	35068303	-21	No	CRE	Half CRE	yes
chr13	63066063	63066312	250	63066220	17	162.17	48.08	ENSMUST00000060660	62915436	150784	No	No	Half CRE	yes
chr16	55966323	55966572	250	55966399	17	162.17	48.08	ENSMUST00000122365	55966455	-56	No	CRE	No	yes
chr17	3077432	3077681	250	3077483	17	54.44	6.94	ENSMUST00000077550	3084042	6559	No	CRE	Half CRE	no
chr2	166888545	166888788	244	166888636	17	136.73	29.84	ENSMUST00000099074	166888721	-85	No	No	Half CRE	yes
chr10	79604034	79604272	239	79604153	17	111.82	18.32	ENSMUST00000105367	79604201	-48	TGACGTCA	CRE	Half CRE	no
chr4	115410191	115410427	237	115410316	17	166.13	43.27	ENSMUST00000106524	115410348	-32	TGACGTCA	CRE	Half CRE	yes
chr7	31514465	31514699	235	31514589	17	144.65	32.05	ENSMUST00000006478	31514508	-81	TGACGTCA	CRE	Half CRE	yes
chr13	75844627	75844859	233	75844753	17	132.95	27.04	ENSMUST00000001583	75844931	-178	TGACGTCA	CRE	Half CRE	yes
chr19	6363282	6363512	231	6363359	17	107.85	22.99	ENSMUST00000113489	6363718	-359	No	CRE	Half CRE	yes
chr14	120876978	120877206	229	120877145	17	143.89	27.47	ENSMUST00000062117	120877665	-520	TGACGTCA	CRE	Half CRE	yes
chr2	71384679	71384907	229	71384862	17	136.49	27.92	ENSMUST00000024159	71384811	-51	No	No	Half CRE	yes
chr16	4880435	4880662	228	4880503	17	130.15	31.11	ENSMUST00000037843	4879818	-685	TGACGTCA	CRE	Half CRE	yes
chr5	9161671	9161898	228	9161843	17	136.81	27.92	ENSMUST00000071921	9161718	-125	No	CRE	Half CRE	yes
chr15	25772786	25773010	225	25772925	17	125.04	20.79	ENSMUST00000022881	25773018	-93	TGACGTCA	CRE	Half CRE	yes
chr8	113618413	113618637	225	113618525	17	153.48	34.62	ENSMUST00000039333	113618540	-15	TGACGTCA	CRE	Half CRE	yes
chr19	53603506	53603724	219	53603614	17	119.67	21.11	ENSMUST00000038287	53603637	-23	No	CRE	Half CRE	yes
chr7	4966114	4966331	218	4966282	17	127.3	25.99	ENSMUST00000077385	4966254	-28	No	No	Half CRE	yes
chr6	29698750	29698966	217	29698872	17	90.64	12.21	ENSMUST00000119868	29700760	-1888	No	No	No	no
chr4	140857032	140857246	215	140857081	17	136.53	23.31	ENSMUST00000006614	140857154	-73	TGACGTCA	CRE	Half CRE	yes
chr16	17451856	17452067	212	17451985	17	167.33	43.71	ENSMUST00000006293	17452079	-94	TGACGTCA	CRE	Half CRE	yes
chr2	166731313	166731524	212	166731398	17	123.73	24.04	ENSMUST00000002790	166731595	-197	TGACGTCA	CRE	Half CRE	yes
chr5	135870324	135870534	211	135870476	17	142.43	31.02	ENSMUST00000111171	135870416	-60	No	CRE	Half CRE	yes
chr11	79068088	79068293	206	79068195	17	139.63	32.05	ENSMUST00000017821	79068174	-21	TGACGTCA	CRE	Half CRE	yes
chr5	114185866	114186069	204	114185983	17	118.1	19.23	ENSMUST00000065698	114185811	172	No	No	Half CRE	yes
chr10	80522933	80523133	201	80523034	17	141.42	26.22	ENSMUST00000005067	80522923	-111	TGACGTCA	CRE	Half CRE	yes
chr6	54631469	54631669	201	54631621	17	143.66	24.04	ENSMUST00000046276	54631739	-118	TGACGTCA	CRE	Half CRE	yes
chr7	29766766	29766961	196	29766886	17	160.76	36.98	ENSMUST00000066070	29766806	-80	No	No	Half CRE	yes
chr5	3893913	3894106	194	3893980	17	173.95	43.71	ENSMUST00000044746	3893933	-47	TGACGTCA	CRE	Half CRE	no
chr17	33897554	33897742	189	33897621	17	137.58	28.59	ENSMUST00000057373	33897242	-379	No	CRE	Half CRE	yes
chr16	20693204	20693389	186	20693340	17	154.07	28.85	ENSMUST00000118919	20693355	-15	No	CRE	Half CRE	yes
chr11	16408152	16408335	184	16408270	17	154.86	25.64	ENSMUST00000109642	16408169	-101	No	CRE	Half CRE	yes
chr15	4317953	4318136	184	4318015	17	192.98	74.79	no_match			No	CRE	No	no
chr10	60915537	60915714	178	60915625	17	180.39	43.71	ENSMUST00000020288	60915521	-104	No	No	Half CRE	yes
chr6	128710739	128710916	178	128710834	17	134.49	21.11	no_match			No	CRE	Half CRE	yes
chr8	9635332	9635501	170	9635454	17	198.96	58.76	ENSMUST00000110969	9771018	135564	No	No	No	no
chr10	121176630	121176798	169	121176738	17	151.91	31.11	ENSMUST00000065600	121176992	-254	TGACGTCA	CRE	Half CRE	yes
chr11	76891867	76892031	165	76891919	17	170.75	35.61	ENSMUST00000102494	76891937	18	No	No	Half CRE	yes
chr3	132347014	132347177	164	132347089	17	180	44.07	ENSMUST00000029664	132347151	-62	TGACGTCA	CRE	Half CRE	yes
chr2	127410460	127410622	163	127410565	17	140.87	21.11	ENSMUST00000077422	127410413	-152	No	No	Half CRE	yes
chr2	38781877	38782037	161	38781963	17	172.58	42.74	ENSMUST00000112875	38781940	-23	TGACGTCA	CRE	Half CRE	yes
chr5	30062391	30062545	155	30062484	17	146.34	24.04	ENSMUST00000114839	30062479	5	No	No	Half CRE	yes
chr19	44210310	44210438	129	44210361	17	171.91	36.76	ENSMUST00000026218	44210366	5	TGACGTCA	CRE	Half CRE	yes
chr15	96291240	96291358	119	96291307	17	163.99	32.83	ENSMUST00000047835	96291274	-33	No	No	Half CRE	yes
chr15	77672575	77673008	434	77672699	16	77.66	11.31	ENSMUST00000016771	77672579	-120	No	No	Half CRE	yes
chr15	76181408	76181817	410	76181710	16	75.95	10.4	ENSMUST00000023212	76181781	-71	No	No	Half CRE	yes
chr11	70482491	70482885	395	70482537	16	69.08	8.94	ENSMUST00000018431	70482795	258	No	No	No	yes
chr11	121534313	121534693	381	121534472	16	80.5	12.99	ENSMUST00000067399	121534453	-19	No	No	Half CRE	yes
chr11	4086597	4086969	373	4086774	16	93.06	15.51	ENSMUST00000041042	4086791	-17	No	No	Half CRE	yes
chr2	38920961	38921333	373	38921151	16	141.79	51.28	ENSMUST00000039165	38920926	-225	No	No	Half CRE	yes
chr11	120328721	120329092	372	120328974	16	89.23	14.57	ENSMUST00000026900	120328988	-14	No	CRE	Half CRE	yes
chr7	80703198	80703568	371	80703492	16	93.41	18.61	no_match			No	No	No	yes
chr15	80540992	80541359	368	80541160	16	105.42	22.19	ENSMUST00000060230	80541748	-588	No	No	Half CRE	yes
chr2	104430312	104430679	368	104430463	16	126.48	25.3	ENSMUST00000028599	104430679	-216	No	CRE	Half CRE	yes
chr10	98376718	98377080	363	98377004	16	117.47	26.22	ENSMUST00000020107	98377803	-799	No	CRE	Half CRE	yes
chr11	102742020	102742382	363	102742342	16	101.45	20.6	ENSMUST00000107060	102742299	-43	No	No	No	yes
chr17	6303675	6304028	354	6303904	16	43.13	6.33	ENSMUST00000031589	6279676	24228	No	CRE	Half CRE	no
chr12	107022627	107022979	353	107022846	16	133.02	26.71	ENSMUST00000040876	106944191	78655	No	No	Half CRE	yes
chr17	57171352	57171703	352	57171479	16	94.76	18.03	ENSMUST00000007814	57170897	-582	No	No	Half CRE	yes
chr7	99818422	99818772	351	99818468	16	106.05	17.81	ENSMUST00000119954	99818443	-25	No	No	No	yes
chr19	42203488	42203836	349	42203753	16	101.72	16.58	ENSMUST00000018965	42203517	-236	TGACGTCA	CRE	Half CRE	yes
chr5	116474263	116474605	343	116474562	16	105.17	24.04	ENSMUST00000111999	116474517	-45	No	CRE	No	yes
chr15	86019601	86019942	342	86019786	16	68.68	7.69	ENSMUST00000044332	86016154	-3632	No	CRE	No	no
chr15	85888981	85889321	341	85889232	16	82.56	12.02	ENSMUST00000109398	85889200	32	No	No	Half CRE	yes
chr1	157883070	157883408	339	157883199	16	101.41	25.64	ENSMUST00000111754	157882855	344	No	No	Half CRE	yes
chr5	67698015	67698351	337	67698172	16	136.21	32.05	ENSMUST00000113676	67698195	-23	No	No	Half CRE	yes
chr2	132078819	132079151	333	132079077	16	98.36	12.02	ENSMUST00000028817	132078916	-161	No	CRE	Half CRE	yes
chr11	114713208	114713539	332	114713490	16	92.75	16.48	ENSMUST00000021071	114713368	122	No	CRE	Half CRE	yes
chr19	4231731	4232062	332	4231830	16	90.94	18.7	ENSMUST00000025773	4231977	-147	No	No	Half CRE	yes
chr2	132073370	132073694	325	132073527	16	106.42	19.89	ENSMUST00000028816	132073518	-9	No	No	Half CRE	yes
chr10	80288976	80289295	320	80289052	16	95.12	16.48	ENSMUST00000060987	80289400	-348	No	CRE	Half CRE	yes
chr8	112089600	112089911	312	112089763	16	113.89	17.81	ENSMUST00000034159	112089791	-28	TGACGTCA	CRE	Half CRE	yes
chr8	86590225	86590534	310	86590276	16	72.24	11.09	ENSMUST00000005600	86590764	-488	TGACGTCA	CRE	Half CRE	yes
chr6	29697699	29698002	304	29697912	16	63.86	14.19	ENSMUST00000119868	29700760	-2848	No	No	No	no
chr3	157699463	157699764	302	157699551	16	133.15	27.47	ENSMUST00000040591	157699540	-11	No	CRE	Half CRE	yes
chr2	31993401	31993696	296	31993518	16	119.97	18.49	no_match			No	CRE	No	yes
chr1	136311817	136312107	291	136311973	16	107.22	21.03	ENSMUST00000112237	136312032	-59	No	No	Half CRE	yes
chr11	69222958	69223247	290	69223152	16	70.72	10.12	ENSMUST00000094077	69227177	4025	No	CRE	Half CRE	yes
chr15	81977429	81977714	286	81977534	16	87.65	15.3	ENSMUST00000100393	81977695	-161	No	CRE	Half CRE	yes
chr4	155186420	155186704	285	155186496	16	125.19	34.62	ENSMUST00000030945	155186620	-124	No	No	Half CRE	yes
chr11	68829356	68829637	282	68829530	16	137.87	45.79	ENSMUST00000108667	68829598	-68	TGACGTCA	CRE	Half CRE	yes
chr5	123844663	123844941	279	123844792	16	112.13	21.71	ENSMUST00000111596	123844806	-14	No	CRE	Half CRE	yes
chr7	137662960	137663238	279	137663120	16	135.4	34.97	ENSMUST00000035458	137663053	-67	No	No	Half CRE	yes
chr2	90910369	90910646	278	90910501	16	108.2	26.22	ENSMUST00000111434	90910396	-105	No	CRE	Half CRE	yes
chr15	101303438	101303714	277	101303576	16	127.13	34.62	ENSMUST00000108896	101303908	-332	No	No	No	no
chr8	19684484	19684760	277	19684638	16	58.83	10.54	no_match			No	No	Half CRE	no
chr18	75165320	75165595	276	75165498	16	142.73	33.65	ENSMUST00000040284	75165562	-64	No	CRE	Half CRE	yes
chr8	123113046	123113321	276	123113214	16	117.32	23.21	ENSMUST00000098354	123113430	-216	No	No	Half CRE	yes
chr4	150432028	150432302	275	150432080	16	127.63	34.62	ENSMUST00000030797	150432050	-30	TGACGTCA	CRE	Half CRE	yes
chr5	66347098	66347372	275	66347251	16	130.42	32.05	no_match			TGACGTCA	CRE	Half CRE	no
chr5	36807521	36807791	271	36807652	16	94.08	18.32	ENSMUST00000031099	36807838	-186	No	CRE	Half CRE	yes
chr10	127984789	127985058	270	127984895	16	81.96	11.31	ENSMUST00000040572	127984793	-102	TGACGTCA	CRE	Half CRE	yes
chr2	172825444	172825713	270	172825609	16	123.64	28.49	ENSMUST00000029013	172825653	-44	No	No	Half CRE	yes
chr5	34162863	34163127	265	34163035	16	111.39	23.31	ENSMUST00000075812	34163373	-338	TGACGTCA	CRE	Half CRE	yes
chr16	49699151	49699414	264	49699238	16	149.38	45.55	ENSMUST00000046777	49699406	-168	TGACGTCA	CRE	Half CRE	yes
chr17	21787448	21787710	263	21787580	16	139.47	34.97	ENSMUST00000039726	21787590	-10	No	CRE	Half CRE	no
chr11	68910565	68910826	262	68910701	16	56.77	10.82	ENSMUST00000021271	68912435	-1734	TGACGTCA	CRE	Half CRE	yes
chr5	136254247	136254508	262	136254413	16	120.84	29.84	ENSMUST00000019323	136254536	-123	TGACGTCA	CRE	Half CRE	yes
chr17	37165581	37165841	261	37165679	16	150.18	35.43	no_match			No	CRE	Half CRE	yes
chr19	5840665	5840921	257	5840868	16	58.59	6.09	no_match			No	No	Half CRE	yes
chr1	16646887	16647142	256	16647037	16	117.9	21.71	ENSMUST00000115352	16646946	-91	No	No	Half CRE	yes
chr3	132754683	132754936	254	132754777	16	135.87	28.04	ENSMUST00000029651	132754742	-35	No	No	Half CRE	yes
chr4	150663379	150663632	254	150663497	16	96.75	17.89	ENSMUST00000058864	150960595	297098	No	No	No	no
chr17	3077799	3078043	245	3077993	16	41.42	5.93	ENSMUST00000077550	3084042	6049	No	CRE	Half CRE	no
chr17	27053687	27053931	245	27053830	16	116.65	26.22	ENSMUST00000078961	27054035	-205	No	No	Half CRE	yes
chr19	36908544	36908786	243	36908698	16	125.94	33.16	ENSMUST00000025729	36909027	-329	No	CRE	Half CRE	yes
chr10	80640744	80640984	241	80640886	16	86.7	16.33	ENSMUST00000082507	80641694	-808	No	No	No	yes
chr15	53177653	53177892	240	53177781	16	100.45	15.65	ENSMUST00000077273	53177714	-67	No	CRE	Half CRE	yes
chr9	69245623	69245862	240	69245716	16	168.15	48.08	ENSMUST00000117610	69245739	-23	TGACGTCA	CRE	Half CRE	yes
chr10	20672324	20672557	234	20672408	16	113.89	26.71	ENSMUST00000095801	20672464	-56	TGACGTCA	CRE	Half CRE	yes
chr3	19957630	19957862	233	19957815	16	139.01	30.77	ENSMUST00000002502	19957810	5	No	No	Half CRE	yes
chr8	26707903	26708135	233	26708032	16	136.3	22.19	ENSMUST00000079160	26707959	-73	TGACGTCA	CRE	Half CRE	yes
chr11	100181676	100181907	232	100181754	16	99.69	23.5	ENSMUST00000049385	100181302	452	No	No	Half CRE	yes
chr19	5731659	5731887	229	5731811	16	105.08	16.03	ENSMUST00000025885	5731721	-90	No	No	Half CRE	yes
chr5	93635701	93635928	228	93635781	16	127.98	32.05	ENSMUST00000031330	93635539	242	No	CRE	Half CRE	yes
chr6	86321332	86321558	227	86321475	16	138.1	25.89	ENSMUST00000089558	86321545	-70	TGACGTCA	CRE	Half CRE	yes
chr12	87165727	87165951	225	87165839	16	144.25	32.05	ENSMUST00000040273	87165918	-79	No	CRE	Half CRE	yes
chr3	157609778	157609994	217	157609933	16	152.84	30.59	ENSMUST00000040787	157610429	-496	TGACGTCA	CRE	Half CRE	yes
chr11	120852561	120852775	215	120852639	16	112.51	21.63	ENSMUST00000096557	120852647	8	TGACGTCA	CRE	Half CRE	yes
chr15	102181131	102181345	215	102181191	16	134.32	26.53	ENSMUST00000041208	102181104	-87	No	No	Half CRE	yes
chr9	59334399	59334613	215	59334549	16	129.75	24.81	ENSMUST00000026264	59334421	-128	TGACGTCA	CRE	Half CRE	yes
chr1	135989629	135989842	214	135989777	16	109.57	18.32	no_match			No	No	Half CRE	yes
chr11	68876221	68876434	214	68876338	16	105	27.78	ENSMUST00000101007	68873861	-2477	No	No	Half CRE	yes
chr15	12754402	12754611	210	12754468	16	135.94	26.53	ENSMUST00000057256	12754396	-72	No	No	Half CRE	yes
chr6	42642224	42642431	208	42642273	16	144.15	40.68	ENSMUST00000045140	42643058	785	TGACGTCA	CRE	Half CRE	yes
chr5	23889447	23889653	207	23889522	16	132.34	34.12	ENSMUST00000059401	23897961	8439	TGACGTCA	CRE	Half CRE	yes
chr1	59741728	59741932	205	59741792	16	150.73	36.06	ENSMUST00000027174	59741852	-60	No	CRE	Half CRE	yes
chr10	80645532	80645736	205	80645619	16	103.57	18.03	ENSMUST00000056086	80645932	313	TGACGTCA	CRE	Half CRE	yes
chr11	101163522	101163725	204	101163615	16	127.02	31.11	ENSMUST00000041403	101163562	-53	TGACGTCA	CRE	Half CRE	yes
chr11	22967756	22967957	202	22967887	16	143.56	28.49	no_match			No	No	Half CRE	yes
chr9	59139248	59139443	196	59139376	16	143.13	44.64	ENSMUST00000026266	59139414	-38	No	CRE	Half CRE	yes
chr5	73683941	73684132	192	73684010	16	139.78	38.46	ENSMUST00000031038	73684062	-52	TGACGTCA	CRE	Half CRE	yes
chr9	123761148	123761335	188	123761214	16	166.19	45.79	ENSMUST00000084715	123760687	-527	No	CRE	Half CRE	yes
chr4	32702077	32702262	186	32702198	16	149.3	32.05	ENSMUST00000108177	32702449	-251	No	CRE	Half CRE	yes
chr2	122564123	122564307	185	122564257	16	157.92	48.08	ENSMUST00000005954	122564238	19	No	CRE	Half CRE	yes
chr4	14753722	14753905	184	14753843	16	171.16	38.46	ENSMUST00000117268	14753734	-109	No	CRE	Half CRE	yes
chr5	65726810	65726992	183	65726905	16	158.68	40.06	ENSMUST00000031092	65726844	-61	No	CRE	Half CRE	yes
chr7	4130151	4130333	183	4130254	16	168.09	41.21	ENSMUST00000118965	4128837	-1417	No	No	No	no
chr13	94073581	94073762	182	94073633	16	168.48	41.21	ENSMUST00000109494	94073711	-78	No	CRE	Half CRE	yes
chr2	164571417	164571593	177	164571491	16	132.83	29.38	ENSMUST00000109326	164571520	-29	TGACGTCA	CRE	Half CRE	yes
chr10	52247658	52247831	174	52247707	16	47.65	8.13	no_match			No	No	No	no
chr4	150663161	150663334	174	150663286	16	121.88	26.83	ENSMUST00000058864	150960595	297309	No	No	No	no
chr16	17619379	17619550	172	17619462	16	147.41	32.05	ENSMUST00000006053	17619449	13	No	CRE	Half CRE	yes
chr8	19717957	19718127	171	19718007	16	56.58	7.04	no_match			No	No	Half CRE	no
chr15	79255062	79255230	169	79255112	16	116.42	22.04	ENSMUST00000079284	79269295	14183	TGACGTCA	CRE	Half CRE	no
chr19	24551952	24552120	169	24552027	16	132.29	27.83	ENSMUST00000099556	24551846	-181	No	No	Half CRE	yes
chr7	119822714	119822880	167	119822830	16	171.27	34.97	ENSMUST00000059768	119822870	-40	TGACGTCA	CRE	Half CRE	yes
chr6	87788800	87788964	165	87788896	16	165.97	32.05	ENSMUST00000089497	87788671	-225	No	No	Half CRE	yes
chr1	75259674	75259836	163	75259731	16	146.66	27.04	ENSMUST00000027404	75260783	1052	No	No	No	yes
chr1	95375510	95375671	162	95375622	16	149.3	31.02	ENSMUST00000027495	95375620	2	No	CRE	Half CRE	yes
chr16	23127764	23127925	162	23127848	16	170.28	41.81	ENSMUST00000115337	23127801	-47	No	CRE	Half CRE	yes
chr7	133792719	133792876	158	133792778	16	175.2	43.71	ENSMUST00000032956	133792827	-49	No	No	Half CRE	yes
chr13	30637128	30637281	154	30637201	16	165.19	40.68	ENSMUST00000042834	30637192	-9	TGACGTCA	CRE	Half CRE	yes
chr8	112261626	112261774	149	112261724	16	179.37	48.08	ENSMUST00000093162	112261639	-85	TGACGTCA	CRE	Half CRE	yes
chr16	91931825	91931972	148	91931922	16	183.16	54.95	ENSMUST00000023677	91931808	-114	No	No	Half CRE	yes
chr11	101177438	101177582	145	101177514	16	122.67	22.62	ENSMUST00000107268	101177546	-32	No	CRE	Half CRE	yes
chr17	13743761	13743903	143	13743835	16	105.33	15.79	no_match			No	No	No	no
chr3	89262924	89263065	142	89262991	16	140.75	24.04	ENSMUST00000029564	89263121	-130	TGACGTCA	CRE	Half CRE	yes
chr2	181664913	181665018	106	181664967	16	42.08	5.57	no_match			No	No	No	no
chr11	40568625	40569016	392	40568750	15	94.43	19.23	ENSMUST00000020576	40568775	25	No	No	No	yes
chr10	62113779	62114169	391	62114065	15	92.18	18.49	ENSMUST00000020270	62113966	-99	No	CRE	Half CRE	yes
chr5	31357339	31357720	382	31357607	15	81.04	15.02	ENSMUST00000031049	31357189	418	No	No	Half CRE	yes
chr2	30663175	30663551	377	30663288	15	92.1	14.25	ENSMUST00000041830	30663487	-199	No	No	Half CRE	yes
chr17	87424660	87425034	375	87424763	15	125.43	30.05	ENSMUST00000024957	87424730	-33	No	No	Half CRE	yes
chr1	94076822	94077192	371	94077016	15	93.08	14.25	no_match			No	No	Half CRE	yes
chr8	26712288	26712644	357	26712597	15	95.45	14.25	ENSMUST00000079160	26707959	-4638	No	No	Half CRE	yes
chr17	29169321	29169674	354	29169602	15	93.73	17.17	ENSMUST00000037776	29169617	-15	No	CRE	Half CRE	yes
chr11	87405457	87405808	352	87405607	15	64.71	10.45	ENSMUST00000092802	87405718	-111	No	No	Half CRE	yes
chr10	127520071	127520419	349	127520305	15	106.86	20.9	ENSMUST00000026459	127520361	-56	No	No	Half CRE	yes
chr5	143668180	143668525	346	143668407	15	73.72	14.42	ENSMUST00000031564	143668404	-3	No	No	No	yes
chr5	33128147	33128489	343	33128339	15	83.85	14.14	ENSMUST00000061895	33128275	-64	No	CRE	Half CRE	yes
chr12	56181258	56181597	340	56181473	15	105.82	28.04	ENSMUST00000101418	56181551	-78	No	CRE	Half CRE	yes
chr15	73342896	73343226	331	73343105	15	86	16.97	ENSMUST00000043414	73342989	116	No	No	Half CRE	yes
chr9	20781177	20781495	319	20781412	15	109.84	28.04	ENSMUST00000054197	20781167	-245	TGACGTCA	CRE	Half CRE	yes
chr15	89203801	89204117	317	89203939	15	68.24	10.02	ENSMUST00000023285	89207470	3531	No	No	No	yes
chr8	19873434	19873747	314	19873696	15	77.96	11.73	ENSMUST00000096485	19878772	5076	No	No	Half CRE	no
chr1	182125957	182126269	313	182126222	15	119.56	22.89	ENSMUST00000027766	182126092	-130	No	No	No	yes
chr8	4678224	4678530	307	4678401	15	90.56	19.8	ENSMUST00000058918	4677989	-412	TGACGTCA	CRE	Half CRE	yes
chr11	95119884	95120183	300	95120061	15	88.49	18.7	ENSMUST00000021242	95122842	-2781	No	No	Half CRE	yes
chr1	37921785	37922082	298	37921987	15	102.23	19.89	ENSMUST00000041815	37921924	-63	No	No	No	yes
chr14	17197481	17197778	298	17197533	15	100.11	22.44	ENSMUST00000017629	17197699	-166	No	No	Half CRE	yes
chr19	30104879	30105173	295	30104925	15	109.73	18.49	ENSMUST00000025739	30105002	-77	No	No	Half CRE	yes
chr5	137974354	137974648	295	137974506	15	126.52	43.27	ENSMUST00000111020	137974525	19	No	No	Half CRE	yes
chr6	21899798	21900091	294	21900005	15	65.83	10.68	ENSMUST00000115389	21899656	349	TGACGTCA	CRE	Half CRE	yes
chr6	146673295	146673583	289	146673371	15	121.7	26.22	ENSMUST00000001675	146673529	-158	TGACGTCA	CRE	Half CRE	yes
chr11	4604536	4604820	285	4604685	15	107.23	20.6	ENSMUST00000009220	4604687	-2	No	No	No	yes
chr2	84555391	84555673	283	84555571	15	97.4	23.31	ENSMUST00000035840	84555245	-326	No	No	Half CRE	yes
chr17	56443354	56443635	282	56443546	15	97.62	17.48	ENSMUST00000113035	56443735	-189	No	No	Half CRE	yes
chr11	51814149	51814429	281	51814364	15	90.8	18.19	ENSMUST00000109086	51814264	-100	TGACGTCA	CRE	Half CRE	yes
chr18	3337294	3337574	281	3337405	15	123.5	34.97	no_match			No	No	Half CRE	yes
chr17	71876068	71876347	280	71876172	15	126.74	27.47	ENSMUST00000024851	71876154	-18	TGACGTCA	CRE	Half CRE	yes
chr11	72836608	72836878	271	72836765	15	106.05	28.85	ENSMUST00000102539	72832544	4221	TGACGTCA	CRE	Half CRE	no
chr17	37088559	37088829	271	37088760	15	120.24	20.03	ENSMUST00000040402	37088619	-141	No	CRE	Half CRE	yes
chr7	117265380	117265650	271	117265493	15	122.97	25.08	ENSMUST00000033326	117265569	-76	No	No	Half CRE	yes
chr1	137625613	137625881	269	137625757	15	110.88	20.6	ENSMUST00000027677	137625799	-42	No	CRE	No	yes
chr8	19751067	19751333	267	19751119	15	54.86	11.94	ENSMUST00000098909	19729575	21544	No	No	No	no
chr13	23853355	23853620	266	23853492	15	79.7	12.27	ENSMUST00000102964	23853099	-393	TGACGTCA	CRE	Half CRE	no
chr1	133049651	133049912	262	133049784	15	114.86	21.37	ENSMUST00000086578	133049772	12	No	No	Half CRE	yes
chr11	115049080	115049338	259	115049227	15	94.17	15.18	ENSMUST00000103041	115049158	-69	No	No	No	yes
chr17	35302018	35302276	259	35302143	15	108.91	22.44	ENSMUST00000025253	35301798	-345	No	CRE	Half CRE	yes
chr17	56018118	56018375	258	56018186	15	67.26	8.01	ENSMUST00000079642	56018218	32	TGACGTCA	CRE	Half CRE	yes
chr18	36904096	36904352	257	36904279	15	150.15	48.08	ENSMUST00000007042	36904364	-85	No	No	Half CRE	yes
chr2	122203142	122203398	257	122203194	15	96.29	20.79	no_match			TGACGTCA	CRE	Half CRE	yes
chr6	82983584	82983834	251	82983763	15	106.82	21.03	ENSMUST00000089651	82983465	-298	No	CRE	Half CRE	yes
chr16	22857652	22857901	250	22857802	15	125.43	28.04	ENSMUST00000004574	22857986	-184	No	No	Half CRE	yes
chr19	6242319	6242568	250	6242488	15	99.7	18.7	ENSMUST00000045351	6241667	821	No	No	Half CRE	yes
chr8	73895355	73895604	250	73895511	15	115.53	27.47	ENSMUST00000002469	73895251	260	No	CRE	Half CRE	yes
chr7	117204871	117205118	248	117204922	15	93.68	16.83	ENSMUST00000098110	117204818	-104	No	CRE	Half CRE	yes
chr13	67552447	67552693	247	67552560	15	138.08	38.46	ENSMUST00000057241	67550418	-2142	TGACGTCA	CRE	Half CRE	yes
chr15	58246887	58247132	246	58247014	15	102.46	24.73	ENSMUST00000037270	58247036	-22	No	CRE	Half CRE	yes
chr7	16871944	16872188	245	16871991	15	102.71	13.74	ENSMUST00000118976	16872137	146	No	No	Half CRE	yes
chr3	94757885	94758128	244	94758003	15	119.41	28.49	ENSMUST00000107260	94757996	7	No	No	Half CRE	yes
chr5	115791063	115791306	244	115791239	15	104.78	22.62	ENSMUST00000031508	115791255	-16	No	CRE	Half CRE	yes
chr17	29232265	29232507	243	29232446	15	108.86	21.03	ENSMUST00000023829	29230716	1730	No	No	Half CRE	yes
chr4	124614156	124614395	240	124614305	15	143.33	35.43	ENSMUST00000094769	124614291	14	No	No	Half CRE	yes
chr15	89259789	89260026	238	89259929	15	72.87	9.78	ENSMUST00000023289	89260031	102	No	CRE	Half CRE	yes
chr18	11288579	11288813	235	11288705	15	148.28	37.39	no_match			No	No	No	no
chr17	28046156	28046389	234	28046253	15	76.92	12.02	ENSMUST00000097358	28046284	-31	No	No	Half CRE	yes
chr8	13338677	13338908	232	13338755	15	127.63	38.46	ENSMUST00000079071	13338805	-50	No	No	Half CRE	yes
chr5	35002722	35002951	230	35002834	15	95.32	16.03	ENSMUST00000041364	35002740	-94	No	No	Half CRE	yes
chr11	58144097	58144323	227	58144226	15	115.2	24.81	ENSMUST00000073128	58144251	-25	No	No	No	yes
chr2	126532935	126533161	227	126533068	15	119.46	23.21	ENSMUST00000110409	126533098	-30	No	No	Half CRE	yes
chr15	78072829	78073054	226	78072899	15	90.81	18.81	ENSMUST00000096357	78075421	-2522	TGACGTCA	CRE	Half CRE	no
chr1	135975852	135976075	224	135975948	15	104.85	23.39	ENSMUST00000020692	135975732	-216	TGACGTCA	CRE	Half CRE	yes
chr8	19928878	19929098	221	19928929	15	66.49	8.13	ENSMUST00000084046	19958780	29851	No	CRE	No	no
chr11	20641523	20641741	219	20641611	15	121.77	29.84	ENSMUST00000094376	20641502	-109	No	No	Half CRE	yes
chr11	51076467	51076682	216	51076553	15	110.64	24.73	ENSMUST00000109118	51076549	-4	TGACGTCA	CRE	Half CRE	yes
chr1	43155510	43155724	215	43155578	15	109.15	29.38	ENSMUST00000010434	43155554	24	No	CRE	Half CRE	yes
chr5	118928301	118928514	214	118928410	15	125.52	34.34	no_match			TGACGTCA	CRE	Half CRE	no
chr10	81641292	81641504	213	81641431	15	133.18	34.62	ENSMUST00000099430	81641599	-168	TGACGTCA	CRE	Half CRE	yes
chr12	111829702	111829914	213	111829789	15	135.84	28.04	no_match			No	No	Half CRE	yes
chr17	34256421	34256627	207	34256484	15	92.32	19.62	ENSMUST00000114241	34256258	-226	TGACGTCA	CRE	Half CRE	yes
chr6	94450176	94450379	204	94450281	15	154.06	35.43	ENSMUST00000061118	94450346	-65	TGACGTCA	CRE	Half CRE	yes
chr11	59005233	59005435	203	59005338	15	144.7	34.97	ENSMUST00000102702	59005318	-20	No	No	Half CRE	yes
chr2	127614527	127614728	202	127614677	15	145.03	43.71	ENSMUST00000110357	127614633	-44	No	No	Half CRE	yes
chr8	19974044	19974245	202	19974096	15	78.65	12.21	no_match			No	No	No	no
chr4	137817973	137818173	201	137818089	15	131.94	35.61	ENSMUST00000105819	137818165	-76	TGACGTCA	CRE	Half CRE	yes
chr9	45511982	45512180	199	45512045	15	132.59	28.49	ENSMUST00000034592	45238375	273670	No	No	No	no
chr19	5845960	5846155	196	5846010	15	56.39	10.02	ENSMUST00000052291	5848507	-2497	TGACGTCA	CRE	Half CRE	yes
chr13	77847832	77848025	194	77847940	15	161	58.76	ENSMUST00000091459	77847982	-42	No	No	Half CRE	yes
chr7	5031656	5031848	193	5031713	15	125.62	27.92	ENSMUST00000108570	5031845	-132	No	No	Half CRE	yes
chr7	146574555	146574747	193	146574651	15	123.57	27.04	ENSMUST00000106098	146575007	-356	TGACGTCA	CRE	Half CRE	yes
chr15	36538717	36538908	192	36538801	15	116.34	29.38	ENSMUST00000001809	36538727	-74	No	CRE	Half CRE	yes
chr8	23763822	23764008	187	23763937	15	136.65	28.49	ENSMUST00000033938	23763897	-40	TGACGTCA	CRE	Half CRE	yes
chr13	41096516	41096699	184	41096613	15	133.04	26.53	ENSMUST00000046951	41096392	221	No	CRE	Half CRE	yes
chr11	58976765	58976947	183	58976882	15	131.19	28.85	ENSMUST00000069631	58976819	-63	TGACGTCA	CRE	Half CRE	yes
chr14	52899150	52899329	180	52899242	15	144.2	38.46	ENSMUST00000071842	52899299	-57	No	No	Half CRE	yes
chr6	33979358	33979536	179	33979409	15	153.01	34.97	ENSMUST00000070189	33979447	-38	TGACGTCA	CRE	Half CRE	yes
chr7	89920256	89920434	179	89920300	15	108.05	26.22	ENSMUST00000039881	89797150	123150	No	No	No	yes
chr5	124777869	124778046	178	124777967	15	126.8	26.22	ENSMUST00000111477	124778097	-130	No	CRE	Half CRE	yes
chr7	31435114	31435289	176	31435182	15	125.6	25.45	ENSMUST00000108143	31435184	2	No	No	Half CRE	yes
chr8	119445769	119445944	176	119445850	15	143.1	29.59	ENSMUST00000034205	119445639	211	No	CRE	Half CRE	yes
chr17	34334497	34334668	172	34334623	15	147.2	34.62	ENSMUST00000025196	34335312	-689	TGACGTCA	CRE	Half CRE	yes
chr2	34681696	34681865	170	34681785	15	150.67	36.06	ENSMUST00000091020	34681755	-30	No	No	Half CRE	yes
chr11	35612471	35612636	166	35612537	15	155.06	50.17	ENSMUST00000051051	35611936	-601	No	CRE	Half CRE	no
chr11	68714864	68715025	162	68714935	15	159.64	48.08	ENSMUST00000073471	68715096	-161	TGACGTCA	CRE	Half CRE	yes
chr13	65453248	65453404	157	65453353	15	131.13	30.22	no_match			TGACGTCA	CRE	Half CRE	no
chr5	124341752	124341906	155	124341856	15	154.08	46.15	no_match			TGACGTCA	CRE	Half CRE	no
chr7	126499883	126500034	152	126499960	15	170.26	48.08	no_match			No	No	No	no
chr2	109120876	109121025	150	109120929	15	171.15	57.69	ENSMUST00000028527	109120894	35	TGACGTCA	CRE	Half CRE	yes
chr7	133936023	133936170	148	133936097	15	159.87	48.08	ENSMUST00000032936	133935985	-112	No	No	Half CRE	yes
chr6	36328080	36328225	146	36328140	15	180.05	53.42	ENSMUST00000101535	36337851	9711	No	No	No	no
chr8	74195582	74195727	146	74195658	15	150.54	37.77	ENSMUST00000066644	74195546	-112	No	No	Half CRE	yes
chr1	59176631	59176773	143	59176716	15	165	41.81	ENSMUST00000087475	59176650	-66	No	No	Half CRE	yes
chr11	74986729	74986866	138	74986781	15	99.9	17.75	ENSMUST00000083656	74986889	-108	TGACGTCA	CRE	Half CRE	yes
chr5	118915361	118915475	115	118915430	15	159.62	43.42	no_match			No	No	Half CRE	yes
chr5	36134587	36134980	394	36134752	14	67.81	8.48	ENSMUST00000114204	36100614	34138	No	CRE	No	no
chr11	48630669	48631044	376	48630914	14	73.71	12.02	ENSMUST00000047145	48630893	-21	No	No	Half CRE	yes
chr19	46835722	46836092	371	46835994	14	86.18	18.49	ENSMUST00000077666	46836085	-91	No	No	No	yes
chr8	119681598	119681965	368	119681728	14	88.91	15.38	ENSMUST00000064488	119682034	-306	No	No	Half CRE	yes
chr17	23687497	23687856	360	23687781	14	95.03	16.72	ENSMUST00000088673	23690455	2674	No	CRE	Half CRE	yes
chr17	17200721	17201079	359	17200815	14	113.14	22.62	no_match			No	No	No	yes
chr11	95685582	95685939	358	95685725	14	86.06	17.81	ENSMUST00000054173	95685813	-88	No	No	Half CRE	yes
chr6	30351566	30351910	345	30351720	14	119.21	24.04	ENSMUST00000068259	30351908	-188	No	No	Half CRE	yes
chr11	16851193	16851535	343	16851301	14	100.48	21.85	ENSMUST00000109635	16851377	-76	No	No	No	yes
chr8	19790530	19790871	342	19790714	14	59.22	8.36	no_match			No	CRE	No	no
chr2	104974609	104974946	338	104974794	14	81.47	12.41	ENSMUST00000111098	104971039	3755	TGACGTCA	CRE	Half CRE	no
chr5	33376795	33377132	338	33377056	14	85.26	16.58	no_match			No	No	No	no
chr12	86814569	86814903	335	86814768	14	94.36	23.08	ENSMUST00000021674	86814839	-71	No	CRE	Half CRE	yes
chr11	60745333	60745664	332	60745488	14	74.08	13.35	ENSMUST00000019076	60745558	-70	No	No	No	yes
chr15	102993659	102993988	330	102993831	14	86.64	13.26	ENSMUST00000064067	102993715	-116	No	CRE	Half CRE	yes
chr5	33089017	33089341	325	33089055	14	60.77	8.18	ENSMUST00000120591	33088961	-94	No	No	No	yes
chr19	4397148	4397464	317	4397309	14	65.63	13.11	ENSMUST00000075856	4397077	-232	No	No	Half CRE	yes
chr19	43749355	43749668	314	43749463	14	72.73	12.33	ENSMUST00000046038	43749371	-92	No	No	Half CRE	yes
chr15	101936759	101937071	313	101937029	14	68.19	13.57	ENSMUST00000046144	101933365	3664	No	CRE	Half CRE	no
chr1	192849889	192850199	311	192850117	14	115.08	25.3	ENSMUST00000085635	192850069	-48	No	No	Half CRE	yes
chr5	38611468	38611777	310	38611729	14	96.6	22.19	ENSMUST00000114113	38611693	-36	No	No	Half CRE	yes
chr5	115117510	115117818	309	115117773	14	112.38	28.85	ENSMUST00000112212	115140917	23144	No	CRE	No	no
chr11	86922355	86922659	305	86922448	14	91.18	19.89	ENSMUST00000051395	86922191	-257	No	No	No	yes
chr15	81846707	81847004	298	81846955	14	88.67	15.51	ENSMUST00000069530	81846824	131	No	No	Half CRE	yes
chr11	20442873	20443168	296	20443026	14	90.95	12.82	ENSMUST00000093292	20443255	-229	No	No	Half CRE	yes
chr15	78893294	78893588	295	78893335	14	97.3	17.81	ENSMUST00000040676	78893315	-20	No	No	No	yes
chr19	17468347	17468641	295	17468548	14	85.66	17.48	ENSMUST00000025617	17468621	-73	No	No	Half CRE	yes
chr19	61302131	61302421	291	61302256	14	61.27	12.94	ENSMUST00000076046	61304262	2006	TGACGTCA	CRE	Half CRE	no
chr15	79346673	79346962	290	79346815	14	102.85	23.08	ENSMUST00000010974	79346854	-39	No	No	Half CRE	yes
chr16	17928185	17928474	290	17928347	14	102.85	23.08	ENSMUST00000003622	17928275	-72	No	CRE	Half CRE	yes
chr1	174563013	174563300	288	174563162	14	103.26	26.92	ENSMUST00000027826	174563105	-57	No	No	Half CRE	yes
chr3	68808696	68808979	284	68808782	14	95.34	16.58	ENSMUST00000042901	68808893	-111	No	No	Half CRE	yes
chr5	31495464	31495746	283	31495610	14	79.99	15.18	ENSMUST00000031029	31495667	-57	No	No	Half CRE	yes
chr5	115017186	115017466	281	115017417	14	109.7	33.44	ENSMUST00000043650	115018259	-842	No	No	Half CRE	yes
chr5	53225287	53225566	280	53225370	14	96.17	13.26	ENSMUST00000031072	53225364	6	No	No	No	yes
chr7	72017761	72018039	279	72017877	14	107.58	28.04	ENSMUST00000094331	72017883	6	TGACGTCA	CRE	Half CRE	yes
chr7	134041596	134041873	278	134041727	14	100.79	21.37	ENSMUST00000121532	134041767	40	TGACGTCA	CRE	Half CRE	yes
chr17	64681341	64681617	277	64681491	14	113.23	30.59	ENSMUST00000024888	64681210	-281	No	No	Half CRE	yes
chr10	116500684	116500959	276	116500852	14	113.44	30.59	ENSMUST00000047672	116500834	-18	No	CRE	Half CRE	yes
chr15	84867254	84867527	274	84867301	14	91.69	18.03	ENSMUST00000023069	84867518	-217	No	No	No	yes
chr8	35217480	35217748	269	35217649	14	127.19	32.05	ENSMUST00000033933	35217691	-42	TGACGTCA	CRE	Half CRE	yes
chr9	20325701	20325967	267	20325900	14	127.65	42.74	ENSMUST00000068296	20325861	-39	TGACGTCA	CRE	Half CRE	yes
chr12	110030813	110031077	265	110030936	14	101.47	30.91	ENSMUST00000021692	110031520	-584	TGACGTCA	CRE	Half CRE	yes
chr4	140960557	140960819	263	140960700	14	99.85	23.21	ENSMUST00000105789	140961270	570	TGACGTCA	CRE	Half CRE	no
chr7	4453256	4453518	263	4453341	14	104.08	24.93	ENSMUST00000013886	4453282	-59	TGACGTCA	CRE	Half CRE	yes
chr14	63456050	63456311	262	63456155	14	128.81	26.71	ENSMUST00000014691	63456580	-425	No	No	Half CRE	no
chr15	72897786	72898046	261	72897999	14	78.91	11.45	no_match			No	No	Half CRE	yes
chr15	75911248	75911508	261	75911389	14	92.73	26.22	ENSMUST00000100527	75911342	-47	No	No	No	yes
chr2	32279562	32279820	259	32279670	14	104.99	28.49	ENSMUST00000113307	32279472	-198	TGACGTCA	CRE	Half CRE	yes
chr18	31794640	31794895	256	31794686	14	80.01	18.32	ENSMUST00000025109	31794024	662	No	No	Half CRE	yes
chr17	33822376	33822630	255	33822495	14	118.22	26.22	ENSMUST00000114385	33822363	-132	No	CRE	Half CRE	yes
chr4	150228983	150229237	255	150229154	14	127.15	35.43	ENSMUST00000030811	150229181	-27	TGACGTCA	CRE	Half CRE	yes
chr12	60320657	60320907	251	60320789	14	109.11	25.89	ENSMUST00000043204	60320466	-323	TGACGTCA	CRE	Half CRE	yes
chr1	90153131	90153380	250	90153316	14	51.57	7.9	ENSMUST00000061013	90157798	-4482	No	CRE	No	no
chr8	94879991	94880235	245	94880131	14	129.61	25.3	ENSMUST00000034183	94880019	-112	No	CRE	Half CRE	yes
chr17	45710130	45710373	244	45710287	14	80.09	10.93	ENSMUST00000024739	45710220	-67	TGACGTCA	CRE	Half CRE	yes
chr13	59871086	59871328	243	59871183	14	123.98	27.47	ENSMUST00000057115	59871133	-50	No	CRE	Half CRE	yes
chr2	34627339	34627580	242	34627452	14	118.7	33.44	ENSMUST00000028222	34627611	-159	No	CRE	Half CRE	yes
chr18	73731992	73732232	241	73732155	14	118.95	25.08	ENSMUST00000091852	73732697	-542	No	No	Half CRE	yes
chr2	156688743	156688983	241	156688807	14	103.01	22.44	ENSMUST00000029165	156688900	-93	No	No	Half CRE	yes
chr19	3851621	3851852	232	3851777	14	99.63	20.4	ENSMUST00000025760	3851832	-55	No	CRE	Half CRE	yes
chr11	121121123	121121352	230	121121200	14	105.79	25.64	ENSMUST00000106113	121121303	-103	No	No	No	yes
chr12	56922040	56922269	230	56922218	14	105.79	28.85	ENSMUST00000085385	56922154	-64	TGACGTCA	CRE	Half CRE	yes
chr2	155937649	155937877	229	155937698	14	137.1	53.42	ENSMUST00000109608	155937679	-19	No	CRE	Half CRE	yes
chr5	123464820	123465048	229	123464949	14	117	23.08	ENSMUST00000121652	123465082	-133	No	No	Half CRE	yes
chr6	69466323	69466551	229	69466374	14	148.42	57.69	ENSMUST00000122515	69466332	42	No	No	No	no
chr3	130433217	130433444	228	130433351	14	119.74	28.04	ENSMUST00000079085	130433259	-92	No	No	Half CRE	yes
chr6	87863752	87863979	228	87863929	14	130.87	28.85	ENSMUST00000032141	87863969	-40	No	CRE	Half CRE	yes
chr7	104099915	104100141	227	104100065	14	131.14	38.46	ENSMUST00000107159	104100071	-6	No	CRE	Half CRE	yes
chr11	3025493	3025718	226	3025627	14	41.59	9.71	ENSMUST00000081249	3025788	-161	No	No	No	yes
chr15	66409007	66409232	226	66409100	14	120.27	28.04	ENSMUST00000048188	66409133	-33	No	CRE	Half CRE	yes
chr19	55816130	55816355	226	55816255	14	99.41	25.45	ENSMUST00000111662	55816309	-54	No	No	Half CRE	yes
chr15	101097171	101097393	223	101097220	14	90.69	16.83	ENSMUST00000023779	101097283	-63	No	No	Half CRE	yes
chr5	89117937	89118154	218	89118071	14	133.63	28.85	no_match			TGACGTCA	CRE	Half CRE	no
chr6	55370439	55370655	217	55370580	14	122.74	32.05	no_match			No	No	No	no
chr4	147359366	147359580	215	147359507	14	113.96	27.47	ENSMUST00000103231	147360008	-501	No	CRE	Half CRE	no
chr7	54175249	54175462	214	54175399	14	137.94	30.36	ENSMUST00000014546	54175309	-90	No	No	Half CRE	yes
chr17	35978236	35978448	213	35978361	14	129.2	34.97	ENSMUST00000082337	35981379	-3018	No	No	Half CRE	yes
chr1	134313913	134314124	212	134314045	14	110.66	22.44	ENSMUST00000045110	134314029	16	No	No	Half CRE	yes
chr17	7165539	7165749	211	7165702	14	98.48	15.59	ENSMUST00000063683	7165505	-197	No	No	Half CRE	yes
chr12	29334338	29334547	210	29334465	14	153.83	51.28	ENSMUST00000020959	29334504	-39	No	CRE	Half CRE	yes
chr10	126478845	126479053	209	126478962	14	104.04	19.8	ENSMUST00000006915	126479010	-48	No	No	Half CRE	yes
chr5	34712255	34712462	208	34712390	14	109.83	21.71	no_match			No	CRE	Half CRE	yes
chr19	46380074	46380280	207	46380176	14	57.2	6.09	ENSMUST00000111881	46380107	69	No	No	Half CRE	yes
chr6	124881299	124881505	207	124881418	14	112.09	25.64	ENSMUST00000032214	124881449	-31	TGACGTCA	CRE	Half CRE	yes
chr9	108392874	108393080	207	108393020	14	99.6	18.19	ENSMUST00000006854	108393078	-58	No	No	Half CRE	yes
chr13	91947179	91947384	206	91947335	14	123.42	26.92	ENSMUST00000022121	91947301	-34	No	No	Half CRE	yes
chr2	144096521	144096726	206	144096683	14	121.04	25.89	ENSMUST00000110027	144096676	7	No	No	Half CRE	yes
chr8	63461955	63462160	206	63462110	14	147.21	45.25	ENSMUST00000093490	63462097	-13	TGACGTCA	CRE	Half CRE	yes
chr4	41071394	41071598	205	41071520	14	128.82	25.08	ENSMUST00000030138	41071296	-224	No	CRE	Half CRE	yes
chr1	132994334	132994536	203	132994418	14	124.32	23.08	ENSMUST00000016672	132994144	-274	No	No	Half CRE	yes
chr11	121065567	121065767	201	121065717	14	120.24	35.61	ENSMUST00000106117	121065748	-31	No	No	No	yes
chr2	163427848	163428047	200	163427998	14	116.21	39.79	ENSMUST00000109405	163428101	-103	No	No	Half CRE	yes
chr5	140408664	140408862	199	140408731	14	118.64	20.6	ENSMUST00000050519	140383896	24835	TGACGTCA	CRE	Half CRE	no
chr19	53815305	53815500	196	53815408	14	117.43	23.21	ENSMUST00000095969	53751795	63613	No	CRE	No	no
chr3	30501453	30501648	196	30501557	14	124.07	33.28	ENSMUST00000047502	30501008	549	No	CRE	Half CRE	yes
chr8	47060776	47060971	196	47060894	14	124.07	29.59	ENSMUST00000034051	47060886	8	TGACGTCA	CRE	Half CRE	yes
chr17	56856362	56856556	195	56856422	14	106.44	30.22	ENSMUST00000067931	56856400	-22	TGACGTCA	CRE	Half CRE	yes
chr17	36408750	36408942	193	36408891	14	102.16	20.24	ENSMUST00000042717	36408949	58	No	No	Half CRE	yes
chr11	95896093	95896284	192	95896237	14	125.33	36.98	ENSMUST00000107700	95896270	-33	No	No	Half CRE	yes
chr11	100064842	100065033	192	100064982	14	135.59	30.59	ENSMUST00000007272	100068824	3842	No	No	No	no
chr8	125967085	125967275	191	125967149	14	128.05	30.77	ENSMUST00000108830	125967207	-58	No	CRE	No	yes
chr17	36046907	36047096	190	36047010	14	111.51	29.14	ENSMUST00000061052	36046992	-18	No	No	Half CRE	yes
chr4	62163243	62163430	188	62163322	14	108.62	16.48	ENSMUST00000037820	62163248	-74	No	No	Half CRE	yes
chr4	151851709	151851896	188	151851850	14	131.52	24.04	ENSMUST00000030768	151851589	-261	No	No	Half CRE	yes
chr12	102321827	102322012	186	102321949	14	140.43	32.05	ENSMUST00000048305	102321873	-76	No	No	Half CRE	yes
chr13	41111568	41111751	184	41111661	14	147.32	40.49	ENSMUST00000021790	41111672	-11	No	CRE	Half CRE	yes
chr16	3236742	3236925	184	3236784	14	46.87	7.06	no_match			No	No	No	no
chr11	88017763	88017943	181	88017837	14	131.35	42.31	ENSMUST00000118784	88017912	-75	No	CRE	Half CRE	yes
chr4	33118255	33118435	181	33118337	14	122.26	23.21	ENSMUST00000029944	33118470	-133	No	CRE	Half CRE	yes
chr17	29588353	29588532	180	29588398	14	116.63	27.04	no_match			No	CRE	Half CRE	yes
chr4	94223429	94223607	179	94223520	14	145.84	38.46	ENSMUST00000030313	94223475	-45	No	CRE	Half CRE	yes
chr8	73046890	73047064	175	73046999	14	150.45	45.55	ENSMUST00000093456	73046994	-5	No	CRE	Half CRE	yes
chr14	8912716	8912888	173	8912837	14	139.28	37.63	ENSMUST00000023924	8912880	-43	No	CRE	Half CRE	yes
chr1	75207333	75207503	171	75207431	14	123.66	25.64	ENSMUST00000027401	75207429	2	No	CRE	Half CRE	yes
chr18	67364949	67365114	166	67365049	14	168.61	57.69	ENSMUST00000097544	67365075	-26	TGACGTCA	CRE	Half CRE	yes
chr17	34781638	34781800	163	34781732	14	124.58	31.02	ENSMUST00000036720	34781757	-25	No	CRE	Half CRE	yes
chr15	91737657	91737818	162	91737755	14	71.01	11.09	ENSMUST00000100292	91736657	1098	No	No	No	no
chr17	47824939	47825095	157	47825028	14	137.7	36.98	ENSMUST00000113301	47825017	-11	No	No	Half CRE	yes
chr8	63471918	63472072	155	63472023	14	151.78	50.37	ENSMUST00000036594	63472046	-23	TGACGTCA	CRE	Half CRE	yes
chr7	105804309	105804460	152	105804420	14	128.86	27.92	ENSMUST00000038359	105805079	659	No	No	Half CRE	yes
chr7	39056332	39056482	151	39056392	14	153.41	41.21	ENSMUST00000032585	39056367	-25	TGACGTCA	CRE	Half CRE	yes
chr19	7292060	7292206	147	7292124	14	137.19	34.34	ENSMUST00000039758	7292056	-68	No	CRE	Half CRE	yes
chr18	66720739	66720881	143	66720804	14	159.88	52.88	no_match			No	CRE	No	no
chr6	57653275	57653413	139	57653363	14	147.69	38.46	ENSMUST00000050077	57652629	734	TGACGTCA	CRE	Half CRE	yes
chr4	49644785	49644920	136	49644869	14	146.61	36.98	ENSMUST00000029989	49644992	-123	No	No	Half CRE	yes
chr10	85334519	85334653	135	85334588	14	157.51	39.34	ENSMUST00000001836	85334609	-21	TGACGTCA	CRE	Half CRE	yes
chr3	145771076	145771209	134	145771152	14	138.65	38.46	ENSMUST00000061042	145771000	-152	TGACGTCA	CRE	Half CRE	yes
chr6	122824428	122824560	133	122824511	14	143.39	37.77	ENSMUST00000032477	122824574	-63	No	CRE	Half CRE	yes
chr7	4828590	4828721	132	4828652	14	135.59	33.05	no_match			No	No	No	yes
chr12	85657691	85657807	117	85657747	14	158.47	46.15	ENSMUST00000045931	85658067	-320	TGACGTCA	CRE	Half CRE	yes
chr6	47690190	47690306	117	47690241	14	96.51	13.94	no_match			No	CRE	Half CRE	no
chr15	31153792	31154165	374	31154096	13	88.29	18.32	ENSMUST00000044524	31154179	-83	No	No	Half CRE	yes
chr13	21809531	21809881	351	21809650	13	69.26	15.02	ENSMUST00000091754	21809496	154	No	No	Half CRE	no
chr7	26540007	26540356	350	26540225	13	84.65	20.03	ENSMUST00000043765	26539749	-476	No	No	No	yes
chr5	38750082	38750428	347	38750378	13	87.42	20.9	ENSMUST00000067886	38871448	121070	No	CRE	No	no
chr15	102230009	102230353	345	102230287	13	104.44	22.62	no_match			No	No	Half CRE	yes
chr15	98886230	98886572	343	98886484	13	72.11	18.61	ENSMUST00000047104	98885611	873	No	No	No	yes
chr5	115608266	115608601	336	115608374	13	58.88	7.04	ENSMUST00000112121	115608188	-186	No	No	Half CRE	yes
chr1	93436910	93437235	326	93436954	13	86.28	19.23	ENSMUST00000113020	93437120	-166	No	No	Half CRE	yes
chr8	113557572	113557893	322	113557711	13	105.11	21.37	ENSMUST00000034441	113557814	-103	No	No	No	yes
chr17	13868559	13868879	321	13868801	13	96.69	22.89	ENSMUST00000053376	13898385	29584	No	No	No	no
chr11	69446076	69446393	318	69446209	13	102.78	20.24	ENSMUST00000108655	69446462	-253	No	No	Half CRE	yes
chr18	35658435	35658749	315	35658566	13	116.67	32.05	ENSMUST00000025215	35658530	-36	No	CRE	Half CRE	yes
chr5	136433582	136433890	309	136433693	13	98.8	22.89	ENSMUST00000111150	136438141	4448	No	No	Half CRE	yes
chr11	117515889	117516196	308	117516054	13	85.19	17.81	ENSMUST00000106344	117516126	-72	No	No	Half CRE	yes
chr17	15120882	15121178	297	15120982	13	51.89	10.78	ENSMUST00000097395	15115828	5154	No	No	No	no
chr8	19984579	19984869	291	19984775	13	51.54	10.49	no_match			No	CRE	Half CRE	no
chrX	133572510	133572800	291	133572559	13	114.05	39.59	ENSMUST00000113069	133572841	282	No	CRE	Half CRE	yes
chr9	96096541	96096830	290	96096651	13	105.07	24.04	ENSMUST00000034982	96096766	-115	No	No	Half CRE	yes
chr19	9973932	9974218	287	9973984	13	79.85	15.02	ENSMUST00000113168	9973979	-5	No	No	Half CRE	yes
chr2	155644789	155645074	286	155645002	13	91.28	22.19	ENSMUST00000099160	155644970	-32	No	No	Half CRE	yes
chr15	84118778	84119062	285	84118836	13	83.69	19.23	ENSMUST00000023072	84062472	56364	No	No	No	no
chr8	74684870	74685153	284	74685031	13	103.51	27.47	ENSMUST00000098631	74685246	-215	No	No	Half CRE	yes
chr17	36116861	36117141	281	36116910	13	60.99	12.27	ENSMUST00000087200	36116899	11	TGACGTCA	CRE	Half CRE	yes
chr8	114045973	114046252	280	114046107	13	109.94	30.36	ENSMUST00000038193	114046004	-103	No	No	Half CRE	yes
chr4	154440889	154441166	278	154441119	13	99.62	20.9	ENSMUST00000103180	154441138	-19	No	CRE	Half CRE	yes
chr7	58197042	58197318	277	58197094	13	63.91	14.96	ENSMUST00000094371	58198524	1430	No	No	No	no
chr18	46901062	46901336	275	46901285	13	105.31	32.05	ENSMUST00000035648	46901233	-52	No	No	Half CRE	yes
chr17	6239663	6239934	272	6239864	13	68.38	11.45	ENSMUST00000039655	6138743	101121	No	No	No	no
chr17	32228775	32229046	272	32228900	13	88.06	19.89	ENSMUST00000002868	32237231	8331	No	No	Half CRE	no
chr17	80623666	80623937	272	80623798	13	129.04	41.21	ENSMUST00000069486	80623790	8	TGACGTCA	CRE	Half CRE	yes
chr8	14888444	14888715	272	14888556	13	114.64	26.71	ENSMUST00000027554	14888864	-308	TGACGTCA	CRE	Half CRE	yes
chr7	17460398	17460668	271	17460563	13	92.17	17.81	ENSMUST00000108493	17460665	-102	No	No	Half CRE	yes
chr2	166612189	166612456	268	166612339	13	104.15	34.97	no_match			No	No	Half CRE	yes
chr1	140515722	140515987	266	140515929	13	93.19	21.37	ENSMUST00000027642	140516273	344	No	No	No	yes
chr11	78700623	78700888	266	78700718	13	89.27	19.89	no_match			No	CRE	No	no
chr15	98783953	98784216	264	98784111	13	95.69	18.49	ENSMUST00000097014	98783980	-131	No	CRE	No	yes
chr1	132612354	132612616	263	132612475	13	89.89	19.89	ENSMUST00000066863	132612391	-84	No	CRE	Half CRE	yes
chr10	127105138	127105394	257	127105184	13	66.62	14.63	ENSMUST00000118728	127104199	985	No	No	Half CRE	yes
chr15	76490425	76490681	257	76490463	13	78	12.99	ENSMUST00000081291	76490547	84	No	No	Half CRE	yes
chr4	149512197	149512450	254	149512349	13	97.83	22.19	ENSMUST00000030826	149493452	18897	TGACGTCA	CRE	Half CRE	no
chr16	32419725	32419973	249	32419775	13	103.39	24.04	ENSMUST00000014220	32419860	-85	No	No	Half CRE	yes
chr17	24806460	24806708	249	24806645	13	113.68	28.85	ENSMUST00000047179	24806696	-51	No	CRE	Half CRE	yes
chr5	137735586	137735834	249	137735701	13	108.28	34.97	ENSMUST00000052825	137735896	-195	No	CRE	No	yes
chr9	4309344	4309590	247	4309476	13	114.13	38.46	ENSMUST00000051589	4309459	-17	No	CRE	Half CRE	yes
chr5	31189861	31190106	246	31189911	13	59.78	12.24	ENSMUST00000069705	31191224	-1313	No	No	Half CRE	yes
chr4	43013402	43013646	245	43013454	13	99.83	18.49	ENSMUST00000030164	43013306	-148	No	No	Half CRE	no
chr4	132478510	132478754	245	132478641	13	97.73	28.49	ENSMUST00000097856	132478473	-168	No	No	Half CRE	yes
chr15	79177772	79178014	243	79177943	13	85.54	16.97	ENSMUST00000096350	79177970	-27	TGACGTCA	CRE	Half CRE	yes
chr7	54263558	54263797	240	54263658	13	113	32.05	ENSMUST00000061639	54263619	-39	No	No	Half CRE	yes
chr9	105545206	105545445	240	105545336	13	123.4	32.97	ENSMUST00000065778	105545324	12	No	CRE	Half CRE	yes
chr19	5835573	5835811	239	5835665	13	60.32	10.3	no_match			No	No	Half CRE	yes
chr5	116295128	116295366	239	116295231	13	103.4	34.62	ENSMUST00000112011	116295652	-421	No	No	No	yes
chr2	181231716	181231952	237	181231841	13	93.74	25.64	ENSMUST00000108800	181231891	-50	No	CRE	No	yes
chr2	58895102	58895336	235	58895154	13	92.41	21.71	ENSMUST00000077687	58998684	103530	TGACGTCA	CRE	Half CRE	no
chr19	3708131	3708364	234	3708224	13	94.45	19.23	ENSMUST00000039048	3708332	-108	No	CRE	Half CRE	yes
chr11	23565895	23566125	231	23565947	13	105.31	23.08	ENSMUST00000058163	23565975	-28	TGACGTCA	CRE	Half CRE	yes
chr7	123477625	123477855	231	123477672	13	110.01	29.26	ENSMUST00000098096	123477775	-103	No	CRE	Half CRE	yes
chr8	10255803	10256033	231	10255951	13	127.27	50.9	ENSMUST00000042103	10153922	102029	No	No	No	no
chr9	107515060	107515289	230	107515130	13	112.77	30.59	ENSMUST00000073448	107511572	-3558	TGACGTCA	CRE	Half CRE	no
chr1	43155226	43155454	229	43155277	13	84.18	18.19	ENSMUST00000095014	43155467	190	No	CRE	Half CRE	yes
chr12	112916121	112916349	229	112916304	13	127.77	45.25	ENSMUST00000084947	112916353	-49	TGACGTCA	CRE	Half CRE	yes
chr10	111409619	111409844	226	111409667	13	132.03	48.08	ENSMUST00000099281	111409839	-172	No	No	Half CRE	yes
chr11	120876185	120876410	226	120876237	13	126.86	32.97	no_match			No	CRE	Half CRE	yes
chr11	96839018	96839242	225	96839176	13	104.59	22.19	ENSMUST00000107624	96839025	-151	No	No	Half CRE	yes
chr19	60887408	60887631	224	60887581	13	114.27	30.59	ENSMUST00000025957	60887493	88	No	No	Half CRE	yes
chr7	29551509	29551731	223	29551604	13	107.29	19.23	ENSMUST00000032815	29551659	55	No	CRE	Half CRE	yes
chr9	107951464	107951686	223	107951557	13	95.29	27.92	ENSMUST00000112295	107951620	-63	No	CRE	Half CRE	yes
chr10	80600014	80600233	220	80600066	13	101.7	30.91	ENSMUST00000117956	80600697	-631	No	No	No	yes
chr17	15701248	15701467	220	15701291	13	123.68	30.36	ENSMUST00000038416	15701304	13	No	No	Half CRE	yes
chr15	80064466	80064684	219	80064576	13	88.08	18.7	ENSMUST00000023048	80064549	27	No	CRE	Half CRE	yes
chr13	55572862	55573079	218	55573029	13	104.24	21.37	ENSMUST00000046533	55565668	7361	TGACGTCA	CRE	Half CRE	yes
chr13	67738606	67738820	215	67738770	13	122.05	33.65	ENSMUST00000012314	67738690	-80	No	No	Half CRE	yes
chr17	34400010	34400223	214	34400152	13	94.12	20.4	ENSMUST00000040828	34400184	-32	No	No	No	no
chr17	36973911	36974124	214	36973990	13	105.28	21.37	ENSMUST00000053434	36974085	-95	TGACGTCA	CRE	Half CRE	yes
chr7	29594084	29594296	213	29594133	13	112.19	24.04	ENSMUST00000098622	29595955	-1822	No	No	Half CRE	yes
chr9	55388834	55389044	211	55388954	13	100.18	22.44	ENSMUST00000034869	55389013	-59	TGACGTCA	CRE	Half CRE	yes
chr17	47766478	47766687	210	47766544	13	117.95	39.34	ENSMUST00000024779	47767638	-1094	No	No	No	yes
chr6	146590847	146591054	208	146591003	13	123.95	28.85	ENSMUST00000032429	146591100	-97	TGACGTCA	CRE	Half CRE	yes
chr9	56586169	56586373	205	56586260	13	112.05	26.92	no_match			No	No	No	no
chr6	136951258	136951461	204	136951369	13	112.33	30.77	no_match			No	No	No	no
chr11	94071562	94071760	199	94071633	13	84.92	13.74	ENSMUST00000041589	94072752	-1119	No	CRE	Half CRE	yes
chr17	25998338	25998534	197	25998451	13	119.06	37.63	ENSMUST00000079461	25998413	-38	No	CRE	Half CRE	yes
chr17	65963237	65963433	197	65963353	13	100.41	24.04	ENSMUST00000024897	65962836	-517	No	No	Half CRE	yes
chr14	31467468	31467663	196	31467552	13	110.23	32.05	ENSMUST00000064230	31467560	-8	No	CRE	Half CRE	yes
chr5	44617927	44618122	196	44617990	13	106.2	29.84	ENSMUST00000101232	44618101	-111	No	CRE	Half CRE	yes
chr4	43505656	43505850	195	43505767	13	117.21	32.05	ENSMUST00000116993	43505752	-15	No	No	Half CRE	no
chr4	126332660	126332852	193	126332749	13	125.45	41.21	no_match			TGACGTCA	CRE	Half CRE	no
chr7	134339535	134339727	193	134339677	13	120.23	41.81	ENSMUST00000035771	134339502	-175	No	CRE	Half CRE	yes
chr17	45570634	45570825	192	45570759	13	118.1	40.06	ENSMUST00000097319	45570800	-41	TGACGTCA	CRE	Half CRE	yes
chr19	46226928	46227119	192	46227009	13	107.36	26.53	ENSMUST00000026254	46227047	-38	No	No	Half CRE	yes
chr7	116662551	116662742	192	116662614	13	89.51	19.23	ENSMUST00000053298	116662711	-97	TGACGTCA	CRE	Half CRE	yes
chr8	126001914	126002104	191	126002055	13	109.64	34.34	ENSMUST00000098320	126001787	268	TGACGTCA	CRE	Half CRE	yes
chr8	87186694	87186883	190	87186833	13	100.71	23.31	ENSMUST00000060427	87186650	-183	TGACGTCA	CRE	Half CRE	yes
chr11	119960156	119960343	188	119960270	13	89.32	14.07	ENSMUST00000106223	119960250	20	No	No	Half CRE	yes
chr17	43153349	43153535	187	43153484	13	127.27	32.05	ENSMUST00000024708	43153503	-19	No	CRE	No	yes
chr9	106062216	106062402	187	106062259	13	130.08	33.65	ENSMUST00000036382	106060469	-1790	No	CRE	Half CRE	yes
chr19	4125785	4125970	186	4125853	13	115.34	29.59	ENSMUST00000117831	4125858	5	No	No	Half CRE	yes
chr15	34167752	34167935	184	34167865	13	109.77	23.21	ENSMUST00000022867	34167918	-53	No	CRE	No	yes
chr17	25950569	25950752	184	25950682	13	94.67	17.71	ENSMUST00000045692	25953359	-2677	No	No	No	no
chr2	167514378	167514561	184	167514429	13	102.5	20.4	ENSMUST00000070642	167514466	-37	No	CRE	Half CRE	yes
chr3	33698917	33699100	184	33699001	13	125.52	30.59	ENSMUST00000108210	33699116	-115	No	No	Half CRE	yes
chr15	78004805	78004985	181	78004848	13	78.54	11.09	ENSMUST00000016781	78004538	-310	No	CRE	Half CRE	yes
chrY	2793363	2793543	181	2793493	13	57.03	9.74	no_match			No	CRE	No	no
chr8	119502793	119502972	180	119502921	13	115.06	21.37	ENSMUST00000070577	119502848	-73	No	CRE	Half CRE	yes
chr11	82577737	82577913	177	82577827	13	101.38	19.23	ENSMUST00000056677	82577856	-29	No	No	Half CRE	yes
chr2	162757112	162757287	176	162757183	13	120.74	30.77	ENSMUST00000017065	162757263	-80	No	CRE	Half CRE	yes
chr5	130293034	130293205	172	130293125	13	137.91	45.55	ENSMUST00000031402	130293288	-163	No	CRE	Half CRE	yes
chr12	109417932	109418101	170	109417983	13	116.25	24.04	ENSMUST00000101055	109418011	-28	No	No	Half CRE	yes
chr17	36116403	36116572	170	36116451	13	87.36	14.32	ENSMUST00000087200	36116899	-448	No	No	Half CRE	yes
chr1	53370384	53370552	169	53370448	13	148.97	48.08	ENSMUST00000027265	53370504	-56	TGACGTCA	CRE	Half CRE	yes
chr15	98661890	98662057	168	98662007	13	99.71	17.71	ENSMUST00000092304	98663197	1190	No	No	Half CRE	yes
chr2	28980440	28980603	164	28980554	13	129.59	29.26	ENSMUST00000061578	28980511	43	No	CRE	Half CRE	yes
chr13	107737117	107737279	163	107737210	13	138.05	48.08	ENSMUST00000022203	107737235	-25	No	No	Half CRE	yes
chr4	41222097	41222259	163	41222186	13	102.88	20.79	ENSMUST00000108068	41222177	-9	No	CRE	Half CRE	yes
chr7	117987886	117988047	162	117987997	13	138.41	38.46	ENSMUST00000106682	117987958	-39	No	CRE	Half CRE	yes
chr11	68504867	68505022	156	68504959	13	98.26	22.89	ENSMUST00000102611	68505416	-457	TGACGTCA	CRE	Half CRE	yes
chr6	47600860	47601013	154	47600943	13	84.2	17.48	no_match			No	CRE	Half CRE	yes
chr13	15568151	15568303	153	15568226	13	138.89	45.79	ENSMUST00000110510	15555555	12671	No	No	No	no
chr8	35870108	35870259	152	35870216	13	136.57	39.34	ENSMUST00000033930	35870350	-134	No	CRE	Half CRE	yes
chr19	44181922	44182072	151	44182011	13	136.95	34.97	ENSMUST00000119591	44181967	-44	No	No	Half CRE	yes
chr9	96019561	96019707	147	96019631	13	150.24	42.74	ENSMUST00000122383	96019793	-162	TGACGTCA	CRE	Half CRE	yes
chr5	121641395	121641540	146	121641493	13	138.91	48.08	ENSMUST00000100770	121641406	-87	TGACGTCA	CRE	Half CRE	yes
chr7	31993216	31993361	146	31993314	13	141.62	45.79	no_match			No	No	Half CRE	yes
chr2	39081806	39081947	142	39081854	13	155.63	62.22	ENSMUST00000028087	39081819	-35	No	CRE	Half CRE	yes
chr8	108225390	108225526	137	108225477	13	122.77	31.02	ENSMUST00000093195	108225570	-93	TGACGTCA	CRE	Half CRE	yes
chr19	35907605	35907735	131	35907667	13	140.16	36.06	ENSMUST00000069084	35999068	91401	No	No	No	no
chr13	3372704	3372832	129	3372785	13	57.86	9.7	no_match			No	CRE	Half CRE	yes
chr5	33080923	33081051	129	33080967	13	47.53	7.12	ENSMUST00000071829	33085123	4156	No	CRE	Half CRE	no
chr7	31435319	31435446	128	31435399	13	123.08	29.14	ENSMUST00000042726	31435336	-63	No	No	Half CRE	yes
chr5	143721940	143722065	126	143722002	13	127.58	34.12	ENSMUST00000031565	143722034	-32	TGACGTCA	CRE	Half CRE	yes
chr5	33084236	33084355	120	33084287	13	62.88	10.89	ENSMUST00000071829	33085123	836	No	No	No	no
chr9	70653970	70654086	117	70654011	13	146.76	48.08	ENSMUST00000034731	70782402	128391	No	CRE	No	no
chr3	107499534	107499643	110	107499595	13	143.48	39.17	ENSMUST00000029490	107499427	-168	TGACGTCA	CRE	Half CRE	yes
chr14	104830165	104830273	109	104830224	13	167.87	64.1	no_match			No	No	No	no
chrX	166578694	166579068	375	166578817	12	45.76	9.16	no_match			No	CRE	No	no
chr7	38979945	38980313	369	38979979	12	56.06	8.48	ENSMUST00000067854	38968834	11145	No	No	Half CRE	no
chr8	86722243	86722609	367	86722291	12	59.15	6.01	no_match			No	No	Half CRE	yes
chr15	83343025	83343389	365	83343147	12	65.78	13.74	ENSMUST00000109481	83341323	-1824	No	CRE	Half CRE	no
chr3	144781621	144781972	352	144781703	12	106.63	22.19	ENSMUST00000029920	144781571	132	TGACGTCA	CRE	Half CRE	yes
chr17	15098998	15099345	348	15099042	12	46.01	6.41	ENSMUST00000024657	15098237	-805	No	No	Half CRE	no
chr17	27503817	27504161	345	27503925	12	49.47	11.45	no_match			No	No	Half CRE	no
chr2	90757479	90757821	343	90757776	12	76.41	16.03	ENSMUST00000077874	90758143	367	No	No	Half CRE	yes
chr15	98507779	98508118	340	98507899	12	59.89	14.14	ENSMUST00000109149	98507892	-7	No	No	Half CRE	yes
chr2	30219459	30219795	337	30219520	12	89.13	20.24	ENSMUST00000077977	30219791	-271	No	No	Half CRE	yes
chr17	36179666	36179999	334	36179869	12	59.36	10.99	ENSMUST00000097331	36179905	-36	No	No	Half CRE	yes
chr5	92864063	92864395	333	92864289	12	95.49	28.28	ENSMUST00000038514	92864156	-133	No	No	Half CRE	yes
chr2	156022181	156022511	331	156022254	12	80.32	16.72	ENSMUST00000037401	156022382	-128	No	CRE	Half CRE	yes
chr5	24571534	24571863	330	24571760	12	63.46	14.79	ENSMUST00000030784	24606460	34700	No	CRE	No	no
chr11	54674126	54674454	329	54674165	12	80.63	16.72	ENSMUST00000020506	54674418	253	No	No	No	yes
chr2	168032520	168032846	327	168032802	12	67.76	12.82	ENSMUST00000088001	168032562	-240	No	CRE	Half CRE	yes
chr8	87163296	87163621	326	87163557	12	93.62	16.03	ENSMUST00000038122	86939543	224014	No	No	Half CRE	yes
chr5	34512059	34512381	323	34512131	12	86.18	18.32	ENSMUST00000042954	34512097	-34	No	No	Half CRE	yes
chr11	70482161	70482476	316	70482330	12	50.31	8.55	ENSMUST00000018431	70482795	465	No	No	No	yes
chr8	93657842	93658154	313	93657953	12	98.71	22.62	ENSMUST00000109609	93657922	-31	No	No	Half CRE	yes
chr19	6334769	6335080	312	6334955	12	62.6	10.99	ENSMUST00000113504	6335012	-57	No	No	No	yes
chr7	120657036	120657347	312	120657136	12	113.02	29.59	ENSMUST00000067929	120657374	-238	No	CRE	Half CRE	yes
chr5	74488875	74489182	308	74489055	12	109.77	34.34	ENSMUST00000066220	74489084	-29	No	No	Half CRE	yes
chr10	3134111	3134417	307	3134201	12	93.93	20.24	ENSMUST00000015346	3134303	-102	No	No	Half CRE	yes
chr5	23950915	23951221	307	23951144	12	72.52	13.26	ENSMUST00000115041	23951026	-118	No	No	Half CRE	yes
chr11	83112352	83112654	303	83112554	12	70.68	12.61	ENSMUST00000018877	83112479	-75	No	CRE	Half CRE	yes
chr11	75215799	75216094	296	75215880	12	95.83	25.3	ENSMUST00000044530	75161999	53881	No	No	No	no
chr19	4928159	4928450	292	4928402	12	70.14	12.02	ENSMUST00000025851	4928247	-155	No	No	No	yes
chr10	81034343	81034633	291	81034512	12	76.92	17.17	ENSMUST00000051853	81038075	-3563	TGACGTCA	CRE	Half CRE	yes
chr16	91729215	91729503	289	91729391	12	87.21	25.08	ENSMUST00000114001	91729525	-134	No	No	Half CRE	yes
chr2	30837644	30837932	289	30837739	12	58.73	9.38	ENSMUST00000102849	30837888	-149	No	CRE	Half CRE	yes
chr17	56218723	56219010	288	56218770	12	65.09	10.68	ENSMUST00000002911	56219079	-309	No	No	No	no
chr14	79881342	79881628	287	79881431	12	89.85	17.48	ENSMUST00000022601	79881075	-356	No	CRE	Half CRE	yes
chr3	106524464	106524750	287	106524527	12	92.24	18.32	ENSMUST00000098750	106524599	-72	No	No	Half CRE	yes
chr11	88725766	88726050	285	88725911	12	69.82	20.4	ENSMUST00000018572	88725900	-11	No	CRE	Half CRE	yes
chr15	98764626	98764909	284	98764808	12	79.96	17.81	ENSMUST00000077577	98764867	59	No	No	No	yes
chr17	24856871	24857153	283	24856989	12	70.17	20.4	ENSMUST00000054289	24857054	-65	No	No	Half CRE	yes
chr1	127457779	127458058	280	127457850	12	59.08	9.16	ENSMUST00000027580	127457599	251	No	No	Half CRE	yes
chr10	105278414	105278691	278	105278547	12	93.89	32.05	ENSMUST00000020049	105278549	-2	No	No	Half CRE	yes
chr5	73305398	73305673	276	73305440	12	81.4	17.81	ENSMUST00000069795	73305611	-171	No	CRE	No	yes
chr15	90054551	90054825	275	90054673	12	102.49	26.71	ENSMUST00000100309	90054741	-68	No	No	Half CRE	yes
chr11	102180744	102181016	273	102180795	12	59.17	11.18	ENSMUST00000107121	102180410	-385	No	No	Half CRE	yes
chr13	53075609	53075881	273	53075658	12	66.35	12.99	ENSMUST00000071065	53076408	750	No	CRE	Half CRE	yes
chr3	10439958	10440230	273	10440105	12	105.88	28.28	ENSMUST00000029047	10440090	-15	TGACGTCA	CRE	Half CRE	yes
chr7	6107533	6107805	273	6107741	12	75.03	12.41	ENSMUST00000094870	6107573	-168	No	No	Half CRE	yes
chr9	44042198	44042470	273	44042347	12	92.42	17.48	ENSMUST00000037644	44042129	-218	No	No	No	yes
chr1	136852468	136852739	272	136852503	12	67.85	10.68	ENSMUST00000045665	136852517	14	No	No	Half CRE	yes
chr5	115934317	115934584	268	115934460	12	91.08	37.63	ENSMUST00000112067	115934306	-154	No	No	Half CRE	yes
chr7	71220142	71220409	268	71220189	12	57.9	12.82	no_match			No	No	No	no
chr9	114640126	114640392	267	114640332	12	98.52	24.04	ENSMUST00000035007	114640342	-10	No	No	Half CRE	yes
chr11	49944639	49944904	266	49944783	12	87.19	15.38	ENSMUST00000101270	49944882	-99	No	CRE	Half CRE	yes
chr7	128061035	128061300	266	128061080	12	87.19	23.08	ENSMUST00000106483	128061330	-250	No	CRE	Half CRE	yes
chr1	145624224	145624487	264	145624437	12	81.81	13.74	ENSMUST00000018333	145624453	-16	No	CRE	Half CRE	yes
chr17	17141839	17142102	264	17141941	12	85.57	18.49	no_match			No	No	No	yes
chr17	34092586	34092848	263	34092637	12	85.76	22.19	ENSMUST00000008812	34092608	-29	No	No	Half CRE	yes
chr2	90585482	90585741	260	90585607	12	82.58	24.04	ENSMUST00000013759	90585526	81	No	No	No	yes
chr11	29273467	29273725	259	29273636	12	92.85	25.08	ENSMUST00000040182	29273774	-138	No	No	Half CRE	yes
chr13	5860449	5860705	257	5860593	12	119.42	41.21	ENSMUST00000000080	5860734	-141	No	CRE	No	yes
chr15	76456396	76456651	256	76456528	12	69.47	15.59	ENSMUST00000078803	76456504	-24	No	No	No	yes
chr8	108734733	108734987	255	108734840	12	106.47	32.05	ENSMUST00000035925	108734833	-7	No	No	Half CRE	yes
chr13	64253667	64253919	253	64253762	12	75.7	20.4	ENSMUST00000059817	64254507	745	TGACGTCA	CRE	Half CRE	yes
chr17	30749485	30749737	253	30749613	12	76.46	14.79	ENSMUST00000024823	30749560	-53	No	No	Half CRE	yes
chr14	20642960	20643211	252	20643144	12	101.55	28.85	ENSMUST00000022341	20643020	-124	No	CRE	No	yes
chr10	77632401	77632648	248	77632586	12	97.4	21.85	ENSMUST00000001242	77632506	-80	No	CRE	Half CRE	yes
chr6	29297947	29298192	246	29297998	12	118.07	38.46	ENSMUST00000031779	29298153	-155	No	CRE	Half CRE	yes
chr6	128374837	128375082	246	128374970	12	105.51	30.36	ENSMUST00000001559	128374949	-21	No	No	Half CRE	yes
chr19	6046383	6046626	244	6046585	12	76.02	16.97	ENSMUST00000025723	6047064	-479	No	No	Half CRE	yes
chr2	165941453	165941696	244	165941557	12	84.02	19.89	ENSMUST00000088086	165980785	39228	No	No	Half CRE	no
chr7	3683931	3684174	244	3684103	12	93.73	28.04	ENSMUST00000118068	3691463	7360	No	No	No	no
chr15	61869465	61869705	241	61869511	12	76.64	16.97	ENSMUST00000100633	61869601	-90	TGACGTCA	CRE	Half CRE	yes
chr2	154395565	154395805	241	154395672	12	92.26	34.62	ENSMUST00000103145	154395588	-84	No	No	Half CRE	yes
chr19	22991339	22991578	240	22991393	12	83.14	19.23	ENSMUST00000112704	22771475	219918	No	No	Half CRE	yes
chr13	112515663	112515901	239	112515802	12	85.08	16.58	ENSMUST00000121682	112514542	-1260	No	CRE	Half CRE	yes
chr8	74094481	74094719	239	74094591	12	88.73	24.93	ENSMUST00000034267	74092825	1766	No	CRE	Half CRE	yes
chr13	67627030	67627267	238	67627132	12	101.99	27.47	ENSMUST00000004225	67627084	-48	TGACGTCA	CRE	Half CRE	yes
chr17	56465194	56465430	237	56465244	12	107.48	30.36	ENSMUST00000086835	56465496	-252	No	No	Half CRE	yes
chr17	23940001	23940236	236	23940179	12	107.7	25.3	ENSMUST00000073292	23940165	14	No	No	Half CRE	yes
chr3	127540295	127540530	236	127540480	12	107.7	30.36	ENSMUST00000051737	127540410	-70	No	No	Half CRE	yes
chr7	32477537	32477772	236	32477723	12	110.56	37.39	no_match			No	CRE	Half CRE	no
chr13	65342435	65342668	234	65342542	12	65.42	10.93	no_match			No	CRE	Half CRE	yes
chr5	34979120	34979351	232	34979308	12	60.68	11.77	ENSMUST00000114331	34979833	525	No	No	Half CRE	yes
chr5	5559455	5559684	230	5559555	12	111.93	26.71	ENSMUST00000115441	5559525	-30	TGACGTCA	CRE	Half CRE	yes
chr3	137806334	137806562	229	137806399	12	112.16	37.39	ENSMUST00000040321	137806501	-102	No	CRE	Half CRE	yes
chr5	33721087	33721315	229	33721186	12	90.92	21.37	ENSMUST00000087864	33721344	-158	No	CRE	Half CRE	yes
chr8	72149001	72149228	228	72149102	12	112.4	26.71	ENSMUST00000074982	72149074	-28	TGACGTCA	CRE	Half CRE	yes
chr19	44592718	44592944	227	44592836	12	76.77	18.7	ENSMUST00000063632	44620337	27501	No	No	No	no
chr2	32306888	32307114	227	32307022	12	91.38	21.37	ENSMUST00000028160	32306942	-80	No	CRE	Half CRE	yes
chr3	96042708	96042934	227	96042824	12	63.71	12.27	ENSMUST00000117968	96042999	175	No	CRE	Half CRE	no
chr7	28459547	28459771	225	28459639	12	116.15	39.59	ENSMUST00000108341	28459617	-22	No	No	Half CRE	yes
chr7	152488477	152488701	225	152488522	12	91.83	17.81	ENSMUST00000117718	152486803	1719	No	No	Half CRE	no
chr13	107726907	107727130	224	107726983	12	126.81	34.34	ENSMUST00000080856	107726995	12	No	CRE	Half CRE	yes
chr10	80630493	80630715	223	80630589	12	90.42	20.6	ENSMUST00000005064	80630559	-30	No	No	Half CRE	yes
chr11	106860856	106861077	222	106860906	12	90.65	20.6	ENSMUST00000018506	106860778	-128	No	No	Half CRE	yes
chr11	115138514	115138734	221	115138644	12	101.1	25.08	ENSMUST00000021078	115138283	-361	No	No	Half CRE	yes
chr19	23215624	23215844	221	23215672	12	78.11	18.7	ENSMUST00000036884	23215715	-43	No	CRE	Half CRE	yes
chr11	87405219	87405438	220	87405340	12	68.41	15.3	ENSMUST00000092802	87405718	-378	No	No	Half CRE	yes
chr15	101933822	101934041	220	101933952	12	62.25	15.38	ENSMUST00000046144	101933365	587	TGACGTCA	CRE	Half CRE	yes
chr5	45841542	45841761	220	45841647	12	91.12	17.17	ENSMUST00000015950	45841421	-226	No	No	Half CRE	yes
chr2	156546585	156546803	219	156546629	12	103.91	21.85	ENSMUST00000109566	156546720	-91	No	No	Half CRE	yes
chr11	55282738	55282954	217	55282867	12	73.77	21.63	ENSMUST00000018727	55283186	-319	No	No	No	yes
chr2	113167692	113167908	217	113167847	12	99.83	20.03	ENSMUST00000110953	113167892	-45	No	No	No	yes
chr7	38968674	38968890	217	38968845	12	73.77	16.83	ENSMUST00000067854	38968834	11	No	No	No	yes
chr14	123382495	123382710	216	123382617	12	109.67	24.04	ENSMUST00000037726	123382483	-134	No	CRE	Half CRE	yes
chr1	77511583	77511797	215	77511746	12	78.12	18.19	ENSMUST00000027451	77511663	-83	No	No	Half CRE	yes
chr6	49023751	49023965	215	49023831	12	104.88	34.97	ENSMUST00000031839	49023846	-15	No	CRE	Half CRE	yes
chr11	63892875	63893088	214	63893037	12	118.83	33.94	ENSMUST00000049091	63892964	-73	No	No	Half CRE	yes
chr17	7032101	7032314	214	7032245	12	98.43	30.77	no_match			No	CRE	Half CRE	yes
chr3	58218558	58218771	214	58218621	12	100.56	24.04	ENSMUST00000099090	58219610	-989	TGACGTCA	CRE	Half CRE	yes
chr13	58258852	58259064	213	58258999	12	100.8	20.03	ENSMUST00000051490	58259014	-15	TGACGTCA	CRE	Half CRE	yes
chr17	34216602	34216814	213	34216737	12	98.67	23.08	no_match			No	No	No	no
chr19	4878485	4878697	213	4878536	12	74.69	14.42	ENSMUST00000006632	4878684	-148	No	CRE	Half CRE	yes
chr11	5778220	5778431	212	5778348	12	89.47	19.23	ENSMUST00000102922	5778226	-122	No	No	No	yes
chr11	70042448	70042659	212	70042525	12	89.47	25.64	ENSMUST00000000326	70043261	736	TGACGTCA	CRE	Half CRE	yes
chr19	53348000	53348211	212	53348048	12	94.91	24.93	no_match			No	CRE	Half CRE	no
chr6	42299651	42299862	212	42299753	12	91.22	23.21	ENSMUST00000070635	42300053	-300	No	CRE	Half CRE	yes
chr2	91105303	91105513	211	91105352	12	99.16	23.08	ENSMUST00000080008	91105462	-110	No	CRE	Half CRE	yes
chr11	94072495	94072704	210	94072603	12	71.82	13.42	ENSMUST00000041589	94072752	-149	No	No	Half CRE	yes
chr14	70751170	70751379	210	70751222	12	113.89	30.36	ENSMUST00000022688	70751231	9	No	No	Half CRE	yes
chr2	120393296	120393505	210	120393362	12	111.17	28.85	ENSMUST00000110711	120393406	-44	No	No	No	yes
chr7	52384095	52384303	209	52384150	12	95.65	21.37	ENSMUST00000102669	52384107	-43	No	No	Half CRE	yes
chr18	80348140	80348347	208	80348289	12	97.86	25.89	ENSMUST00000066743	80348221	-68	TGACGTCA	CRE	Half CRE	yes
chr15	96530092	96530296	205	96530140	12	81.89	18.7	ENSMUST00000023099	96530129	-11	No	No	Half CRE	yes
chr17	30746763	30746967	205	30746809	12	77.86	12.33	ENSMUST00000024823	30749560	2751	No	CRE	Half CRE	yes
chr19	11844722	11844926	205	11844830	12	109.86	32.05	ENSMUST00000025586	11844874	-44	TGACGTCA	CRE	Half CRE	yes
chr5	109058655	109058859	205	109058790	12	112.45	28.85	ENSMUST00000112579	109058758	-32	No	CRE	Half CRE	yes
chr12	32036243	32036446	204	32036311	12	118.33	48.08	ENSMUST00000002980	32036280	-31	No	No	Half CRE	yes
chr2	128926559	128926762	204	128926609	12	96.91	28.49	ENSMUST00000028874	128926795	-186	No	No	Half CRE	yes
chr15	102289495	102289697	203	102289547	12	90.02	15.51	ENSMUST00000023810	102289646	-99	No	No	No	yes
chr9	50885155	50885357	203	50885250	12	118.59	32.05	ENSMUST00000098782	50885171	-79	No	CRE	Half CRE	yes
chr11	94490954	94491155	202	94491105	12	101.44	19.23	ENSMUST00000107767	94491147	-42	No	No	Half CRE	yes
chr4	132925547	132925748	202	132925620	12	121.92	50.9	ENSMUST00000030669	132925686	-66	No	No	No	yes
chr4	40216815	40217013	199	40216946	12	104.37	32.05	ENSMUST00000042575	40216874	-72	TGACGTCA	CRE	Half CRE	yes
chr4	62069678	62069876	199	62069827	12	137.23	66.57	ENSMUST00000084524	62069816	11	No	No	Half CRE	yes
chr1	75233425	75233622	198	75233473	12	94.75	23.21	ENSMUST00000082158	75233061	412	No	CRE	Half CRE	yes
chr8	71732844	71733041	198	71732930	12	126.26	48.08	no_match			No	CRE	Half CRE	yes
chr11	17157530	17157726	197	17157610	12	123.27	50.9	ENSMUST00000000594	17157620	-10	No	CRE	Half CRE	yes
chr15	12251044	12251239	196	12251103	12	88.61	14.57	ENSMUST00000059680	12251204	-101	TGACGTCA	CRE	Half CRE	yes
chr19	5637690	5637885	196	5637774	12	78.85	14.42	ENSMUST00000025867	5637758	16	No	CRE	Half CRE	yes
chr8	19896895	19897090	196	19897040	12	57.54	15.51	ENSMUST00000098901	19893006	-4034	No	No	No	no
chr11	98011820	98012014	195	98011893	12	93.78	19.23	ENSMUST00000107549	98011477	-416	No	CRE	Half CRE	yes
chr13	94269640	94269834	195	94269720	12	117.85	35.43	ENSMUST00000065537	94269644	-76	No	CRE	Half CRE	yes
chr7	20214801	20214995	195	20214912	12	112.51	32.05	ENSMUST00000094762	20214787	-125	TGACGTCA	CRE	Half CRE	yes
chr14	56364432	56364625	194	56364564	12	124.09	45.25	ENSMUST00000019441	56364559	5	No	CRE	Half CRE	yes
chr9	61218449	61218642	194	61218548	12	92.35	18.61	ENSMUST00000098658	61219249	701	No	CRE	Half CRE	yes
chr2	156478649	156478840	192	156478701	12	91.25	24.04	no_match			No	No	No	no
chr3	90017549	90017740	192	90017658	12	121.58	32.05	ENSMUST00000107373	90017616	42	No	No	Half CRE	yes
chr5	138228384	138228575	192	138228493	12	76.26	17.89	ENSMUST00000031740	138227891	-602	No	CRE	Half CRE	yes
chr1	60237077	60237266	190	60237168	12	109.06	25.08	ENSMUST00000035569	60238547	-1379	No	CRE	Half CRE	yes
chr11	119129160	119129345	186	119129250	12	126.36	39.59	ENSMUST00000106259	119129339	-89	No	CRE	Half CRE	yes
chr6	87995184	87995369	186	87995311	12	117.63	33.65	ENSMUST00000113596	87995239	-72	No	No	Half CRE	yes
chr11	48901944	48902125	182	48902075	12	124.45	37.39	ENSMUST00000117387	48902045	-30	No	No	No	yes
chr16	45353070	45353250	181	45353139	12	127.83	45.25	no_match			No	No	No	no
chr2	139892424	139892603	180	139892492	12	109.67	36.06	ENSMUST00000046656	139892496	4	No	No	Half CRE	yes
chr15	83998084	83998261	178	83998193	12	106.03	33.28	ENSMUST00000045289	83998265	-72	TGACGTCA	CRE	Half CRE	yes
chr4	94269870	94270043	174	94269949	12	111.47	28.04	ENSMUST00000030312	94269942	-7	No	No	Half CRE	yes
chr11	60374510	60374682	173	60374632	12	100.01	25.64	ENSMUST00000120140	60374807	175	No	CRE	No	no
chr2	167318355	167318526	172	167318403	12	90.85	18.7	ENSMUST00000109211	167318345	-58	No	No	Half CRE	yes
chr6	29698529	29698700	172	29698568	12	62.97	15.26	ENSMUST00000119868	29700760	-2192	No	No	No	no
chr17	8503835	8504005	171	8503919	12	134.19	42.07	ENSMUST00000097417	8504037	-118	No	CRE	Half CRE	yes
chr8	11758211	11758380	170	11758331	12	122.45	28.85	ENSMUST00000098938	11758353	-22	No	No	Half CRE	yes
chr11	87993928	87994094	167	87994017	12	100.14	24.81	ENSMUST00000018522	87912750	81267	TGACGTCA	CRE	Half CRE	no
chr11	101032672	101032838	167	101032762	12	79.87	14.63	ENSMUST00000043397	101032631	-131	No	CRE	Half CRE	yes
chr17	26260382	26260547	166	26260433	12	97.19	23.31	ENSMUST00000025014	26260479	-46	No	No	Half CRE	yes
chr4	43996226	43996391	166	43996309	12	118.62	30.59	ENSMUST00000095107	43996375	-66	TGACGTCA	CRE	Half CRE	no
chr13	105018823	105018987	165	105018943	12	151.84	64.1	ENSMUST00000022226	105018902	-41	No	No	Half CRE	yes
chr12	3235676	3235839	164	3235767	12	91.89	25.99	ENSMUST00000035629	3235510	257	No	CRE	Half CRE	yes
chr3	123088857	123089020	164	123088975	12	119.27	34.97	ENSMUST00000090371	123088866	-109	No	CRE	No	yes
chr9	21760491	21760651	161	21760588	12	131.07	37.39	ENSMUST00000053583	21760205	383	No	No	Half CRE	yes
chr5	147644408	147644567	160	147644486	12	145.08	54.95	ENSMUST00000035983	147644720	-234	No	CRE	Half CRE	yes
chr6	37392255	37392412	158	37392339	12	138.48	42.07	ENSMUST00000041093	37392139	-200	No	CRE	Half CRE	yes
chr10	126817611	126817767	157	126817672	12	114.77	34.62	no_match			No	No	Half CRE	yes
chr12	75065386	75065540	155	75065491	12	136.23	39.59	ENSMUST00000021532	75065516	-25	No	CRE	Half CRE	yes
chr16	56029799	56029953	155	56029849	12	127.43	48.08	ENSMUST00000114444	56029830	-19	No	CRE	Half CRE	yes
chr7	20334804	20334957	154	20334882	12	109.77	30.91	ENSMUST00000075447	20334818	-64	TGACGTCA	CRE	Half CRE	yes
chr1	85195263	85195413	151	85195313	12	51.87	8.45	ENSMUST00000113407	85196185	-872	No	No	No	no
chr10	30338280	30338429	150	30338379	12	115.11	36.98	ENSMUST00000019925	30338172	-207	No	CRE	Half CRE	yes
chr10	93768390	93768539	150	93768449	12	126.57	32.05	no_match			No	No	No	no
chr14	33326913	33327061	149	33326999	12	124.42	34.97	ENSMUST00000066807	33326706	293	No	CRE	Half CRE	yes
chr3	107136566	107136714	149	107136616	12	111.52	34.34	ENSMUST00000061772	107135998	-618	No	CRE	Half CRE	yes
chr13	38726931	38727078	148	38726988	12	142.05	48.08	ENSMUST00000068627	38726978	-10	No	CRE	Half CRE	yes
chr5	33076252	33076399	148	33076299	12	48.97	10.68	ENSMUST00000071829	33085123	8824	No	No	Half CRE	no
chr6	106719071	106719216	146	106719121	12	142.79	54.09	ENSMUST00000113247	106719113	8	TGACGTCA	CRE	Half CRE	yes
chr11	51623247	51623390	144	51623339	12	128.77	32.05	ENSMUST00000109091	51670898	47559	No	No	Half CRE	no
chr17	21816797	21816940	144	21816893	12	131.41	38.46	no_match			No	CRE	Half CRE	yes
chr7	36340449	36340590	142	36340536	12	124.62	33.44	ENSMUST00000040962	36340947	411	No	No	Half CRE	yes
chr13	65342706	65342846	141	65342754	12	91.93	17.89	no_match			No	CRE	Half CRE	yes
chr2	22595158	22595298	141	22595192	12	103.41	27.87	no_match			No	CRE	No	no
chr4	129702923	129703063	141	129702971	12	120.52	34.62	ENSMUST00000106018	129669311	33660	No	No	Half CRE	no
chr10	80641408	80641545	138	80641479	12	76.12	14.42	ENSMUST00000082507	80641694	-215	No	No	Half CRE	no
chr11	115891755	115891892	138	115891841	12	105.31	19.8	ENSMUST00000021116	115891692	149	TGACGTCA	CRE	Half CRE	yes
chr16	91534820	91534957	138	91534917	12	115.6	30.91	ENSMUST00000121190	91540305	5388	No	CRE	Half CRE	no
chr13	51746967	51747101	135	51747041	12	143.76	50.9	ENSMUST00000040117	51747065	-24	No	No	Half CRE	yes
chr8	83539000	83539132	133	83539052	12	121.55	36.98	ENSMUST00000042724	83538805	-247	No	CRE	Half CRE	yes
chr16	7695319	7695446	128	7695397	12	146.67	62.22	no_match			No	No	No	no
chr6	58590490	58590616	127	58590565	12	141.02	45.55	ENSMUST00000114294	58590557	8	TGACGTCA	CRE	Half CRE	yes
chr10	67012054	67012174	121	67012123	12	128.75	42.31	ENSMUST00000075686	67011521	-602	No	No	Half CRE	yes
chr2	69627579	69627696	118	69627649	12	142.23	48.08	ENSMUST00000112266	69627706	-57	TGACGTCA	CRE	Half CRE	yes
chr16	3236175	3236290	116	3236224	12	51.66	8.89	no_match			No	No	No	no
chr13	59662885	59662990	106	59662934	12	153.87	58.76	ENSMUST00000022040	59658680	-4254	No	No	No	no
chr1	44175732	44175832	101	44175783	12	128.91	39.79	ENSMUST00000065767	44175618	-165	No	No	Half CRE	yes
chr11	76576901	76577258	358	76577090	11	69.41	13.11	ENSMUST00000010536	76577057	-33	No	CRE	Half CRE	yes
chr2	9542148	9542501	354	9542193	11	84.83	18.03	no_match			No	CRE	Half CRE	no
chr2	172170850	172171192	343	172170981	11	69.33	12.54	ENSMUST00000028995	172171136	-155	No	No	Half CRE	yes
chr11	120209493	120209831	339	120209704	11	57.91	16.03	ENSMUST00000062147	120209789	85	No	No	Half CRE	yes
chr16	89895832	89896160	329	89895883	11	56.39	9.01	ENSMUST00000002588	89961072	65189	No	No	No	no
chr7	16895396	16895724	329	16895507	11	73.3	13.11	ENSMUST00000002152	16895001	506	No	No	Half CRE	yes
chr11	100000618	100000944	327	100000759	11	69.57	16.03	ENSMUST00000107411	99997242	-3517	No	No	No	no
chr2	174259172	174259497	326	174259217	11	67.84	15.38	ENSMUST00000016400	174264503	5286	No	No	No	no
chr1	71699714	71700034	321	71699904	11	86.61	22.62	ENSMUST00000055226	71699746	-158	TGACGTCA	CRE	Half CRE	yes
chr5	92392055	92392373	319	92392313	11	76.91	18.32	ENSMUST00000094611	92392358	-45	No	CRE	Half CRE	yes
chr1	10222977	10223287	311	10223095	11	91.03	24.04	ENSMUST00000088615	10222575	-520	No	No	Half CRE	yes
chr19	3290639	3290948	310	3290687	11	56.34	14.14	ENSMUST00000025745	3283059	7628	No	No	No	no
chr2	166821314	166821620	307	166821551	11	58.08	11.66	ENSMUST00000049412	166821603	52	No	No	Half CRE	yes
chr11	74190663	74190966	304	74190697	11	52.36	7.59	no_match			No	No	No	no
chr6	29998057	29998360	304	29998140	11	76.99	13.11	ENSMUST00000115204	29998071	69	No	No	No	yes
chr11	75300378	75300678	301	75300571	11	61.73	12.41	ENSMUST00000102510	75300321	250	No	No	Half CRE	yes
chr5	43746367	43746667	301	43746555	11	66.32	10.3	no_match			No	CRE	No	yes
chr7	4691498	4691797	300	4691550	11	55.27	16.03	ENSMUST00000098853	4691716	-166	No	No	Half CRE	yes
chr19	6276510	6276806	297	6276758	11	58.22	11.31	ENSMUST00000099884	6276733	25	No	No	No	yes
chr5	46248671	46248967	297	46248746	11	59.54	14.57	ENSMUST00000045586	46248745	-1	No	No	Half CRE	yes
chr5	38031855	38032150	296	38031929	11	61.06	12.02	ENSMUST00000094836	38108386	76457	No	No	No	no
chr8	124109272	124109564	293	124109458	11	100.4	20.6	ENSMUST00000034270	124114376	-4918	No	No	Half CRE	yes
chr10	79317077	79317368	292	79317269	11	64.57	9.62	ENSMUST00000092324	79317349	-80	No	No	Half CRE	yes
chr7	6680540	6680830	291	6680647	11	66.26	9.95	ENSMUST00000051209	6683130	2483	No	CRE	Half CRE	yes
chr11	3417119	3417408	290	3417161	11	55.56	12.99	ENSMUST00000094469	3414704	2457	No	No	No	no
chr5	89105150	89105438	289	89105192	11	66.57	13.26	ENSMUST00000078945	89105196	4	No	No	No	yes
chr6	34267413	34267700	288	34267578	11	91.81	22.62	ENSMUST00000102980	34267440	-138	No	No	Half CRE	yes
chr9	27207983	27208270	288	27208030	11	91.81	22.62	ENSMUST00000067581	27204810	3220	TGACGTCA	CRE	Half CRE	no
chr15	77137299	77137585	287	77137408	11	84.2	14.42	ENSMUST00000048145	77137035	-373	No	No	No	yes
chr1	88400683	88400965	283	88400888	11	70.8	10.68	no_match			No	No	Half CRE	yes
chr1	120930663	120930945	283	120930897	11	67.53	13.26	ENSMUST00000062483	120950196	19299	No	No	No	no
chr3	32716373	32716655	283	32716421	11	92.66	22.62	ENSMUST00000108228	32716492	-71	No	No	Half CRE	yes
chr11	57331972	57332253	282	57332109	11	85.03	19.23	ENSMUST00000108850	57332105	-4	No	CRE	No	yes
chr11	109159354	109159634	281	109159545	11	72.87	14.79	ENSMUST00000020920	109159443	-102	No	No	Half CRE	yes
chr17	56970503	56970780	278	56970647	11	69.95	17.17	ENSMUST00000002444	56970436	-211	No	No	Half CRE	yes
chr5	130698130	130698407	278	130698179	11	71.62	17.81	ENSMUST00000111298	130698266	-87	No	No	Half CRE	yes
chr12	55757452	55757728	277	55757629	11	90.94	26.71	ENSMUST00000056228	55757559	-70	No	No	Half CRE	yes
chr19	32787158	32787434	277	32787248	11	70.11	13.74	ENSMUST00000070210	32786812	-436	No	No	No	yes
chr15	99460000	99460275	276	99460132	11	84.88	32.83	ENSMUST00000023756	99482052	21920	No	CRE	No	no
chr5	23957441	23957716	276	23957597	11	65.63	15.51	ENSMUST00000101490	23957525	-72	No	No	Half CRE	yes
chr19	12870271	12870543	273	12870373	11	58.21	15.59	ENSMUST00000025599	12870606	233	No	No	No	yes
chr5	31350847	31351118	272	31351051	11	63.47	11.66	ENSMUST00000114660	31351031	20	No	No	Half CRE	yes
chr6	134848355	134848626	272	134848405	11	82.22	21.85	ENSMUST00000116515	134847905	-500	No	No	Half CRE	yes
chr13	48323166	48323435	270	48323317	11	92.17	26.71	no_match			TGACGTCA	CRE	Half CRE	no
chr5	33016075	33016344	270	33016220	11	112.01	40.06	no_match			TGACGTCA	CRE	Half CRE	yes
chr5	53380176	53380445	270	53380286	11	62.46	11.31	no_match			No	CRE	No	no
chrX	133275843	133276112	270	133275977	11	104.4	54.95	ENSMUST00000080411	133275817	-160	No	No	Half CRE	yes
chr17	46297749	46298016	268	46297955	11	78.82	20.03	ENSMUST00000024748	46298019	-64	No	No	Half CRE	yes
chr2	113688736	113689002	267	113688874	11	70.19	16.58	ENSMUST00000110948	113688818	-56	No	No	Half CRE	yes
chr1	173461525	173461790	266	173461662	11	59.35	10.4	ENSMUST00000043094	173465424	3762	No	No	No	no
chr11	115948098	115948363	266	115948260	11	70.36	13.26	ENSMUST00000106444	115948281	21	No	No	Half CRE	yes
chr4	134909474	134909739	266	134909612	11	79.17	16.03	ENSMUST00000105861	134909236	-376	No	No	Half CRE	yes
chr17	6380219	6380481	263	6380343	11	40.79	8.29	no_match			No	No	No	no
chr19	3576083	3576344	262	3576186	11	69.5	12.82	ENSMUST00000025846	3575720	-466	No	CRE	Half CRE	yes
chr15	100923514	100923774	261	100923682	11	88.73	19.23	no_match			No	No	No	no
chr19	5743609	5743869	261	5743824	11	60.2	10.4	ENSMUST00000076366	5742240	1584	No	No	No	yes
chr11	50139135	50139393	259	50139180	11	82.44	20.9	ENSMUST00000020637	50139093	-87	No	No	Half CRE	yes
chr17	34046206	34046464	259	34046321	11	84.55	21.85	ENSMUST00000079421	34046462	-141	No	No	Half CRE	yes
chr3	118134399	118134657	259	118134519	11	106.45	34.34	ENSMUST00000083635	118136760	-2241	No	No	Half CRE	no
chr1	138036767	138037024	258	138036975	11	78.68	19.23	ENSMUST00000075164	138027977	8998	No	CRE	No	yes
chr11	23206316	23206573	258	23206426	11	89.29	24.04	no_match			No	No	No	yes
chr15	76597225	76597482	258	76597262	11	84.73	17.48	ENSMUST00000036176	76648581	51319	No	No	No	no
chr4	46502059	46502316	258	46502208	11	70.21	16.03	ENSMUST00000030018	46502200	8	No	No	Half CRE	yes
chr18	31793772	31794028	257	31793895	11	51.37	12.54	ENSMUST00000025109	31794024	-129	No	No	No	yes
chr5	33678024	33678280	257	33678190	11	70.39	16.03	ENSMUST00000114449	33678220	-30	No	No	Half CRE	yes
chr15	76487368	76487623	256	76487490	11	68.33	21.37	ENSMUST00000089514	76487350	-140	No	No	No	yes
chr17	84587409	84587664	256	84587520	11	64.86	14.14	ENSMUST00000060366	84587287	-233	No	CRE	Half CRE	yes
chr15	59430423	59430677	255	59430601	11	73.94	17.17	ENSMUST00000079703	59205801	224800	No	CRE	Half CRE	no
chr15	83180649	83180903	255	83180750	11	73.94	10.3	ENSMUST00000067215	83180677	-73	No	CRE	Half CRE	yes
chr7	54101077	54101330	254	54101210	11	92.51	30.36	ENSMUST00000048209	54101212	-2	TGACGTCA	CRE	Half CRE	yes
chr19	6141107	6141359	253	6141229	11	65.39	14.14	ENSMUST00000025893	6141140	-89	No	CRE	Half CRE	yes
chr7	63217706	63217958	253	63217881	11	111.26	36.98	ENSMUST00000032635	63217820	-61	No	CRE	Half CRE	yes
chr9	54434057	54434308	252	54434104	11	98.28	28.28	ENSMUST00000034818	54434296	-192	No	No	Half CRE	yes
chr10	59342275	59342524	250	59342327	11	86.23	26.22	ENSMUST00000020309	59342373	-46	No	No	No	yes
chr16	11254454	11254703	250	11254557	11	95.89	26.71	ENSMUST00000080030	11253943	-614	No	No	Half CRE	yes
chr19	34601828	34602077	250	34602027	11	93.27	20.24	ENSMUST00000049572	34601912	-115	No	No	Half CRE	yes
chr9	94438658	94438906	249	94438842	11	98.87	22.62	ENSMUST00000113028	94438500	-342	No	No	Half CRE	yes
chr13	8995275	8995522	248	8995380	11	93.66	40.49	ENSMUST00000021574	8995263	-117	No	No	Half CRE	yes
chr1	87481518	87481764	247	87481658	11	75.42	20.6	ENSMUST00000093508	87495379	13721	No	No	No	no
chr15	38447949	38448195	247	38448041	11	41.28	9.46	ENSMUST00000110328	38448982	941	No	CRE	No	yes
chr18	66618097	66618343	247	66618185	11	93.86	25.3	ENSMUST00000025399	66618186	-1	TGACGTCA	CRE	Half CRE	yes
chr5	121062534	121062780	247	121062746	11	66.48	14.14	ENSMUST00000031599	121062578	-168	No	No	Half CRE	yes
chr8	112741586	112741832	247	112741715	11	91.38	24.04	ENSMUST00000056972	112741888	-173	No	CRE	Half CRE	yes
chr16	35022275	35022518	244	35022416	11	102.82	30.05	ENSMUST00000061156	35022513	-97	TGACGTCA	CRE	Half CRE	yes
chr1	85258415	85258656	242	85258615	11	59	14.07	ENSMUST00000113396	85256404	2211	No	CRE	Half CRE	no
chr2	150574647	150574888	242	150574746	11	97.47	32.05	ENSMUST00000094467	150574884	-138	No	No	Half CRE	yes
chr2	154429515	154429756	242	154429683	11	64.81	10.68	ENSMUST00000000896	154429409	-274	No	CRE	Half CRE	yes
chr3	90237355	90237596	242	90237461	11	97.47	26.71	ENSMUST00000029542	90237558	97	No	No	Half CRE	yes
chr5	142939810	142940051	242	142939956	11	74.74	13.26	ENSMUST00000110792	142940007	-51	No	No	Half CRE	yes
chr1	135697170	135697410	241	135697298	11	65	13.35	no_match			No	No	No	yes
chr11	87256357	87256597	241	87256408	11	40.34	7.51	ENSMUST00000093738	87256738	-330	No	No	Half CRE	no
chr2	6301287	6301527	241	6301395	11	110	27.47	ENSMUST00000042503	6273781	27614	No	No	Half CRE	no
chr5	37221800	37222039	240	37221937	11	69.15	17.48	ENSMUST00000031002	37221866	-71	No	No	No	yes
chr11	98670946	98671184	239	98670992	11	98.08	32.05	ENSMUST00000100494	98671403	411	No	CRE	Half CRE	yes
chr11	84338932	84339169	238	84339044	11	80.64	18.49	ENSMUST00000018842	84339037	-7	No	CRE	Half CRE	yes
chr11	75274723	75274957	235	75274796	11	49.15	7.26	ENSMUST00000083595	75277217	-2421	No	CRE	Half CRE	yes
chr15	78814447	78814681	235	78814497	11	53.39	10.02	ENSMUST00000109688	78813485	1012	No	CRE	Half CRE	yes
chr19	4510285	4510519	235	4510471	11	66.14	13.35	ENSMUST00000068004	4510521	-50	No	No	Half CRE	yes
chr19	56896642	56896875	234	56896737	11	93.99	24.04	ENSMUST00000118592	56896680	-57	No	CRE	Half CRE	yes
chr5	33994880	33995113	234	33995028	11	70.32	14.57	ENSMUST00000075670	33994970	-58	No	No	Half CRE	yes
chr19	3282943	3283175	233	3283038	11	70.51	17.48	ENSMUST00000025745	3283059	-21	No	No	Half CRE	yes
chr19	60866634	60866866	233	60866761	11	102.11	28.28	ENSMUST00000025955	60866546	-215	No	CRE	Half CRE	yes
chr8	19793189	19793421	233	19793238	11	77.32	20.24	no_match			No	No	No	no
chr16	37539766	37539997	232	37539815	11	85.65	16.03	ENSMUST00000023525	37539855	40	No	No	Half CRE	yes
chr3	90058072	90058302	231	90058187	11	102.53	28.28	ENSMUST00000029545	90058207	-20	No	CRE	Half CRE	yes
chr11	23155471	23155700	230	23155512	11	62.36	9.62	ENSMUST00000020538	23156040	-528	No	No	Half CRE	yes
chr1	137662545	137662773	229	137662727	11	52.74	9.62	ENSMUST00000038945	137662759	-32	No	No	Half CRE	yes
chr2	25877157	25877385	229	25877250	11	112.53	48.08	ENSMUST00000036509	25877231	-19	No	No	Half CRE	yes
chr5	115140975	115141203	229	115141019	11	71.31	14.57	ENSMUST00000112214	115140950	-69	No	No	Half CRE	yes
chr17	28358363	28358589	227	28358409	11	82.88	18.49	ENSMUST00000002327	28344752	13657	TGACGTCA	CRE	Half CRE	no
chr1	172995741	172995965	225	172995788	11	47.92	8.43	no_match			No	No	Half CRE	no
chr14	37948416	37948640	225	37948534	11	95.89	24.04	ENSMUST00000042564	37948484	-50	No	No	Half CRE	yes
chr5	31495769	31495993	225	31495846	11	63.35	16.83	ENSMUST00000031029	31495667	179	No	No	Half CRE	yes
chr7	123236728	123236952	225	123236771	11	103.82	28.28	ENSMUST00000106608	123236849	-78	No	No	Half CRE	yes
chr10	79611537	79611760	224	79611700	11	58.3	10.68	ENSMUST00000042057	79611034	666	No	CRE	Half CRE	yes
chr11	98449508	98449731	224	98449660	11	49.61	10.49	ENSMUST00000052919	98448550	-1110	No	CRE	Half CRE	yes
chr3	104855928	104856151	224	104856016	11	89.36	29.26	ENSMUST00000077548	104856064	48	No	CRE	Half CRE	yes
chr4	6292711	6292934	224	6292863	11	93.75	32.05	ENSMUST00000108374	6292859	4	No	CRE	Half CRE	yes
chr11	102269700	102269921	222	102269844	11	77.18	19.23	ENSMUST00000018821	102268822	-1022	TGACGTCA	CRE	Half CRE	yes
chr15	79604712	79604933	222	79604886	11	77.18	19.23	ENSMUST00000023055	79604887	1	No	No	Half CRE	yes
chr7	25757659	25757880	222	25757762	11	80.42	24.04	ENSMUST00000076961	25757705	-57	No	CRE	Half CRE	yes
chr10	41238931	41239151	221	41239002	11	99.26	30.36	ENSMUST00000019962	41239317	-315	No	No	Half CRE	yes
chr12	106560538	106560758	221	106560714	11	90.01	16.72	no_match			No	CRE	Half CRE	no
chr2	3392258	3392478	221	3392306	11	90.01	20.9	ENSMUST00000115062	3392244	-62	TGACGTCA	CRE	Half CRE	yes
chr12	70462429	70462647	219	70462478	11	94.84	22.89	ENSMUST00000122777	70462468	-10	TGACGTCA	CRE	Half CRE	yes
chr2	152987185	152987403	219	152987266	11	94.84	27.47	ENSMUST00000089027	152987036	230	TGACGTCA	CRE	Half CRE	yes
chr10	80639254	80639471	218	80639387	11	53.17	7.4	ENSMUST00000047864	80639390	-3	TGACGTCA	CRE	Half CRE	yes
chr17	6079681	6079897	217	6079820	11	105.6	33.94	ENSMUST00000039487	6079839	-19	No	No	Half CRE	yes
chr6	29559905	29560121	217	29559954	11	115.2	48.08	ENSMUST00000115251	29559607	-347	No	No	Half CRE	yes
chr9	26838160	26838376	217	26838303	11	93.03	30.59	ENSMUST00000073127	26838233	70	No	CRE	Half CRE	yes
chr11	70051209	70051423	215	70051285	11	80.28	23.21	ENSMUST00000108576	70051264	-21	TGACGTCA	CRE	Half CRE	yes
chr11	74651233	74651446	214	74651381	11	63.41	18.32	ENSMUST00000000291	74644425	6956	TGACGTCA	CRE	Half CRE	yes
chr11	75401419	75401632	214	75401558	11	64.49	16.42	ENSMUST00000102509	75401597	-39	No	CRE	Half CRE	yes
chr5	31501707	31501920	214	31501756	11	51.56	8.74	ENSMUST00000031562	31504415	2659	No	No	Half CRE	no
chr11	83755512	83755724	213	83755560	11	96.19	27.47	ENSMUST00000049257	83755618	-58	No	No	No	yes
chr19	4756613	4756825	213	4756775	11	62.56	11.18	ENSMUST00000036744	4756524	251	No	CRE	Half CRE	yes
chr2	155518021	155518233	213	155518157	11	96.19	32.05	ENSMUST00000103140	155518057	-100	No	No	Half CRE	yes
chr7	147222190	147222402	213	147222267	11	96.19	22.89	ENSMUST00000026547	147222243	-24	No	CRE	Half CRE	yes
chr11	51813913	51814124	212	51813980	11	69.6	18.19	ENSMUST00000020657	51813881	-99	TGACGTCA	CRE	Half CRE	yes
chr14	73924626	73924837	212	73924776	11	101.29	35.43	ENSMUST00000043813	73948049	23273	No	No	Half CRE	no
chr16	18812324	18812535	212	18812400	11	98.79	28.85	ENSMUST00000005394	18812418	-18	No	CRE	Half CRE	yes
chr15	80064202	80064411	210	80064333	11	68.81	17.71	ENSMUST00000023048	80064549	-216	No	CRE	Half CRE	yes
chr11	84632946	84633154	209	84633084	11	88.69	26.92	ENSMUST00000018549	84633017	-67	No	No	Half CRE	yes
chr6	88910937	88911145	209	88911076	11	97.11	27.47	no_match			No	CRE	Half CRE	no
chr11	120459602	120459809	208	120459694	11	77.21	27.04	ENSMUST00000026125	120459679	-15	No	No	Half CRE	yes
chr15	77241467	77241674	208	77241503	11	77.21	15.02	ENSMUST00000089452	77241532	29	No	CRE	No	no
chr9	13631996	13632203	208	13632103	11	57.81	11.77	ENSMUST00000059579	13632213	-110	TGACGTCA	CRE	Half CRE	yes
chr6	149137116	149137322	207	149137271	11	91.11	28.04	ENSMUST00000111535	149137234	-37	TGACGTCA	CRE	Half CRE	yes
chr7	52125314	52125520	207	52125416	11	99.95	33.65	ENSMUST00000046575	52125034	-382	No	No	Half CRE	yes
chr14	87540957	87541162	206	87541043	11	111.16	36.06	ENSMUST00000022599	87541031	-12	TGACGTCA	CRE	Half CRE	yes
chr7	20093903	20094108	206	20094036	11	102.7	30.36	ENSMUST00000108455	20094074	-38	No	No	Half CRE	yes
chr7	148633373	148633578	206	148633531	11	117.79	48.08	ENSMUST00000084434	148633549	-18	No	No	Half CRE	yes
chr8	74842814	74843019	206	74842860	11	105.35	32.05	ENSMUST00000067912	74842960	-100	No	No	Half CRE	yes
chr17	69766642	69766845	204	69766715	11	103.17	35.43	ENSMUST00000097289	69766800	-85	No	No	Half CRE	yes
chr1	129670613	129670815	203	129670693	11	66.89	16.42	ENSMUST00000027587	129670740	-47	No	No	No	yes
chr19	17430935	17431137	203	17431069	11	96.26	26.22	ENSMUST00000067276	17431107	38	No	No	No	yes
chr9	64585482	64585684	203	64585571	11	106.07	32.05	ENSMUST00000004892	64585547	-24	No	No	Half CRE	yes
chr11	85166466	85166667	202	85166540	11	71.82	18.19	ENSMUST00000108056	85166668	-128	No	No	Half CRE	yes
chr11	120657636	120657837	202	120657767	11	94.35	29.26	ENSMUST00000106135	120657717	-50	No	No	Half CRE	yes
chr15	59108387	59108587	201	59108538	11	74.63	13.74	no_match			No	No	Half CRE	no
chr18	34490641	34490841	201	34490744	11	112.38	36.06	ENSMUST00000119329	34490811	-67	No	No	Half CRE	yes
chr15	98823580	98823779	200	98823711	11	82.1	22.44	no_match			No	CRE	No	yes
chr11	115048699	115048896	198	115048750	11	72.74	20.79	ENSMUST00000100235	115048800	-50	No	No	Half CRE	yes
chr9	108976608	108976805	198	108976696	11	93.25	20.03	ENSMUST00000045011	108976625	-71	No	CRE	Half CRE	yes
chr5	33069201	33069396	196	33069313	11	50.89	9.46	ENSMUST00000119864	33066999	2314	No	No	Half CRE	no
chr6	86619471	86619666	196	86619521	11	100.24	32.05	ENSMUST00000001184	86619150	-371	TGACGTCA	CRE	Half CRE	yes
chrX	91479873	91480068	196	91479923	11	105.14	35.43	ENSMUST00000113916	91480265	-342	No	No	Half CRE	yes
chr15	100325661	100325855	195	100325786	11	93.99	28.04	ENSMUST00000061457	100325670	-116	No	No	Half CRE	yes
chr17	34272409	34272603	195	34272490	11	88.32	24.93	ENSMUST00000042121	34272593	-103	No	No	No	no
chr11	69222130	69222323	194	69222257	11	55.01	12.02	ENSMUST00000094077	69227177	4920	No	No	No	yes
chr15	102455472	102455665	194	102455524	11	76.28	16.48	ENSMUST00000064254	102455519	-5	No	No	Half CRE	yes
chr17	34783910	34784100	191	34783958	11	77.01	16.48	ENSMUST00000015605	34784155	-197	No	No	No	yes
chr19	41922505	41922695	191	41922646	11	73.18	17.71	ENSMUST00000059231	41922401	-245	No	CRE	Half CRE	yes
chr2	73150520	73150710	191	73150669	11	101.5	32.05	ENSMUST00000112050	73150710	-41	No	No	Half CRE	yes
chr5	23929430	23929619	190	23929570	11	74.66	15.59	ENSMUST00000030814	23929348	-222	No	CRE	Half CRE	yes
chr5	73038917	73039105	189	73039002	11	83.22	21.71	ENSMUST00000087212	73039034	-32	No	No	Half CRE	yes
chr4	128287304	128287491	188	128287445	11	115.69	36.06	ENSMUST00000106082	128287342	-103	TGACGTCA	CRE	Half CRE	yes
chr1	37356516	37356702	187	37356645	11	90.33	17.81	ENSMUST00000027287	37356737	-92	TGACGTCA	CRE	Half CRE	yes
chr11	20232697	20232883	187	20232834	11	88.59	30.91	ENSMUST00000109594	20232716	-118	No	No	Half CRE	yes
chr15	96539997	96540183	187	96540127	11	90.33	21.37	no_match			No	CRE	Half CRE	yes
chr5	135152061	135152246	186	135152153	11	87.16	26.53	ENSMUST00000100641	135152359	-206	TGACGTCA	CRE	Half CRE	no
chr19	10599618	10599801	184	10599699	11	70.28	16.03	ENSMUST00000038379	10599755	-56	No	No	Half CRE	yes
chr15	66801078	66801259	182	66801180	11	65.64	10.23	ENSMUST00000005256	66801203	23	No	CRE	Half CRE	yes
chr15	99802891	99803070	180	99802961	11	97.88	32.05	ENSMUST00000100206	99803210	-249	No	No	Half CRE	yes
chr9	97011535	97011714	180	97011616	11	114.84	39.59	ENSMUST00000085206	97011576	-40	TGACGTCA	CRE	Half CRE	yes
chr10	79622578	79622755	178	79622643	11	90.96	24.04	ENSMUST00000042057	79611034	11609	No	CRE	Half CRE	yes
chr7	104936752	104936929	178	104936799	11	112.56	32.05	no_match			TGACGTCA	CRE	Half CRE	yes
chr9	20411813	20411988	176	20411883	11	122.2	38.46	ENSMUST00000054947	20411924	-41	No	No	Half CRE	yes
chr2	130985826	130986000	175	130985949	11	93.53	32.05	ENSMUST00000028800	130985817	-132	No	CRE	Half CRE	yes
chr2	180701864	180702038	175	180701953	11	97.26	19.23	ENSMUST00000108861	180701949	4	No	No	Half CRE	yes
chr8	87187862	87188036	175	87187989	11	85.37	21.03	ENSMUST00000060427	87186650	-1339	No	No	Half CRE	yes
chr9	61970527	61970701	175	61970599	11	108.19	24.04	no_match			No	No	Half CRE	yes
chr5	32761093	32761265	173	32761138	11	63.37	11.09	ENSMUST00000015100	32761445	-307	No	No	Half CRE	yes
chr8	86176373	86176545	173	86176437	11	123.06	44.87	ENSMUST00000019577	86176596	-159	No	No	No	yes
chr5	35874336	35874506	171	35874461	11	67.52	14.02	no_match			No	No	No	no
chr7	108526225	108526395	171	108526350	11	104.64	34.97	ENSMUST00000084895	108526635	-285	No	No	Half CRE	no
chr7	27981299	27981467	169	27981389	11	107.51	32.05	ENSMUST00000080356	27981290	-99	TGACGTCA	CRE	Half CRE	yes
chr14	80657022	80657189	168	80657084	11	127.99	48.08	no_match			No	No	No	no
chr5	32498427	32498594	168	32498504	11	89.62	22.07	no_match			No	CRE	No	no
chr1	85069281	85069447	167	85069376	11	43.23	7.83	no_match			No	No	No	no
chr4	139995902	139996068	167	139996001	11	87.61	18.03	no_match			No	No	No	no
chr7	117202975	117203141	167	117203098	11	79.45	20.24	ENSMUST00000098110	117204818	1720	No	No	No	no
chr9	64020655	64020821	167	64020734	11	108.09	27.47	ENSMUST00000034967	64020715	-19	TGACGTCA	CRE	Half CRE	yes
chr10	34017142	34017307	166	34017202	11	108.39	32.05	ENSMUST00000047935	34017226	-24	TGACGTCA	CRE	Half CRE	yes
chr1	173200350	173200514	165	173200453	11	128.9	48.08	ENSMUST00000064272	173200458	-5	TGACGTCA	CRE	Half CRE	yes
chr17	32967159	32967322	164	32967237	11	108.99	32.05	no_match			No	No	Half CRE	yes
chr11	105927285	105927447	163	105927376	11	93.51	23.21	ENSMUST00000002048	105927404	-28	No	No	Half CRE	yes
chr2	119980304	119980464	161	119980372	11	90.89	21.71	ENSMUST00000028755	119980253	-119	No	CRE	Half CRE	yes
chr1	85194484	85194643	160	85194592	11	42.67	8.45	ENSMUST00000113407	85196185	-1593	No	No	No	no
chr17	34442665	34442824	160	34442742	11	107.91	34.97	ENSMUST00000076311	34442842	-100	No	No	Half CRE	no
chr11	115188608	115188766	159	115188670	11	91.49	27.92	ENSMUST00000106544	115184238	4432	TGACGTCA	CRE	Half CRE	no
chr9	53344947	53345103	157	53345054	11	111.14	32.05	ENSMUST00000035850	53345151	-97	No	No	Half CRE	yes
chr1	95722036	95722190	155	95722088	11	109.48	30.59	ENSMUST00000112881	95721850	238	TGACGTCA	CRE	Half CRE	yes
chr15	101283882	101284036	155	101283933	11	89.71	20.4	ENSMUST00000023781	101278219	5714	TGACGTCA	CRE	Half CRE	no
chr2	164778797	164778951	155	164778885	11	107.29	33.44	ENSMUST00000017881	164773731	5154	No	CRE	Half CRE	no
chr17	35272366	35272518	153	35272416	11	107.93	37.63	ENSMUST00000105042	35272289	-127	No	No	Half CRE	yes
chr4	100937857	100938009	153	100937940	11	129.22	51.28	ENSMUST00000102781	100937887	-53	TGACGTCA	CRE	Half CRE	yes
chr11	102046552	102046703	152	102046597	11	106.15	28.04	ENSMUST00000021297	102046573	-24	TGACGTCA	CRE	Half CRE	yes
chr11	119724764	119724915	152	119724851	11	104.15	26.92	ENSMUST00000026671	119465011	259840	TGACGTCA	CRE	Half CRE	no
chr2	136717183	136717333	151	136717282	11	104.47	30.77	ENSMUST00000110089	136717125	-157	TGACGTCA	CRE	Half CRE	yes
chr3	40603891	40604041	151	40603971	11	110.77	30.59	ENSMUST00000026858	40603872	99	TGACGTCA	CRE	Half CRE	yes
chr12	112217243	112217392	150	112217320	11	106.8	32.05	ENSMUST00000043459	112217182	-138	No	No	Half CRE	yes
chr5	22056154	22056303	150	22056205	11	121.08	37.39	ENSMUST00000030872	22056161	-44	TGACGTCA	CRE	Half CRE	yes
chr4	108000654	108000801	148	108000700	11	121.75	42.74	ENSMUST00000073764	108000769	-69	TGACGTCA	CRE	Half CRE	yes
chr2	160471583	160471729	147	160471678	11	100.24	30.91	ENSMUST00000109468	160471632	46	No	CRE	Half CRE	yes
chr8	121782657	121782803	147	121782705	11	131.24	51.28	ENSMUST00000034302	121029484	753221	No	No	No	no
chr1	97210073	97210213	141	97210140	11	121.47	35.43	ENSMUST00000059975	97210231	-91	TGACGTCA	CRE	Half CRE	yes
chr17	37407074	37407214	141	37407148	11	116.48	36.63	ENSMUST00000038580	37407178	-30	No	No	Half CRE	yes
chr9	44142563	44142702	140	44142651	11	112.31	33.44	ENSMUST00000052686	44142797	-146	No	No	Half CRE	yes
chr1	85281145	85281279	135	85281197	11	55	9.56	ENSMUST00000113394	85273785	7412	No	No	No	no
chr2	25127923	25128056	134	25127992	11	112.38	32.05	ENSMUST00000028341	25128020	-28	No	No	Half CRE	yes
chr2	127073543	127073674	132	127073618	11	124.77	40.49	ENSMUST00000035871	127073710	-92	No	No	Half CRE	yes
chr3	87329411	87329539	129	87329461	11	137.83	51.28	ENSMUST00000117293	87329535	-74	No	No	Half CRE	yes
chr2	154718627	154718749	123	154718699	11	133.91	56.56	ENSMUST00000099173	154718553	-146	No	No	Half CRE	yes
chr12	53198678	53198798	121	53198730	11	134.74	45.25	ENSMUST00000040090	53198769	-39	TGACGTCA	CRE	Half CRE	yes
chr9	44113897	44114017	121	44113946	11	126.56	48.08	ENSMUST00000034629	44113717	-229	No	No	Half CRE	yes
chr18	24688661	24688779	119	24688712	11	127.4	38.46	ENSMUST00000046206	24688705	-7	TGACGTCA	CRE	Half CRE	yes
chr7	150735102	150735220	119	150735151	11	120.4	37.63	ENSMUST00000105913	150734997	-154	No	No	Half CRE	yes
chr1	75165182	75165294	113	75165243	11	125.21	39.34	ENSMUST00000027394	75165308	-65	TGACGTCA	CRE	Half CRE	yes
chr6	47605690	47605801	112	47605751	11	113.62	34.34	no_match			No	No	No	no
chr4	46317675	46317779	105	46317729	11	115.09	33.16	no_match			TGACGTCA	CRE	Half CRE	yes
chr10	7445404	7445769	366	7445516	10	89.56	26.22	ENSMUST00000019929	7445797	-281	No	No	No	yes
chr11	96691225	96691560	336	96691435	10	54.73	14.25	ENSMUST00000107657	96691269	-166	No	CRE	Half CRE	yes
chr5	137428827	137429147	321	137428936	10	61.46	12.02	ENSMUST00000111094	137429144	-208	No	CRE	Half CRE	yes
chr16	64851612	64851926	315	64851823	10	82.46	19.23	ENSMUST00000067744	64851910	-87	No	No	No	yes
chr15	82074935	82075245	311	82075006	10	62.78	12.02	ENSMUST00000089155	82075177	171	No	No	No	yes
chr13	100771860	100772168	309	100771908	10	91.41	30.77	ENSMUST00000022148	100785594	13686	No	CRE	No	no
chr15	98711469	98711777	309	98711656	10	56.66	13.74	ENSMUST00000024518	98711693	37	No	No	Half CRE	yes
chr5	45841200	45841506	307	45841460	10	56.93	13.74	ENSMUST00000015950	45841421	-39	No	No	Half CRE	yes
chr11	6605817	6606122	306	6605879	10	55.63	9.95	no_match			No	No	Half CRE	no
chr5	114568596	114568897	302	114568848	10	56.16	13.26	ENSMUST00000031588	114550341	18507	No	CRE	Half CRE	no
chr9	31080352	31080651	300	31080398	10	87.68	27.47	no_match			No	CRE	No	no
chr15	78961676	78961974	299	78961786	10	70.11	18.32	ENSMUST00000040146	78971617	9831	TGACGTCA	CRE	Half CRE	no
chr11	23533613	23533910	298	23533795	10	76.91	26.71	ENSMUST00000109532	23533631	-164	No	No	Half CRE	yes
chr4	151482120	151482416	297	151482374	10	80.86	17.48	ENSMUST00000105660	151482410	-36	No	No	Half CRE	yes
chr5	73883763	73884058	296	73883921	10	45.16	9.86	ENSMUST00000063882	73882320	1601	No	No	Half CRE	yes
chr9	110527330	110527625	296	110527505	10	59.93	10.68	ENSMUST00000035069	110526882	-623	No	No	No	yes
chr18	36508185	36508479	295	36508325	10	75	20.24	ENSMUST00000115701	36508277	48	TGACGTCA	CRE	Half CRE	yes
chr19	5742300	5742591	292	5742334	10	41.93	6.71	ENSMUST00000076366	5742240	94	No	No	Half CRE	yes
chr2	80036644	80036935	292	80036741	10	77.8	16.03	no_match			No	CRE	Half CRE	no
chr7	20301006	20301297	292	20301115	10	69.13	17.48	ENSMUST00000093552	20300772	-343	No	No	Half CRE	yes
chr2	163899674	163899963	290	163899770	10	83.26	24.04	ENSMUST00000018353	163899887	-117	No	No	No	yes
chr11	120819422	120819709	288	120819610	10	58.11	16.58	ENSMUST00000106123	120823126	-3516	No	No	Half CRE	no
chr19	53806439	53806726	288	53806595	10	64.3	19.23	ENSMUST00000095969	53751795	54800	No	No	Half CRE	no
chr1	107560135	107560421	287	107560374	10	83.72	24.04	ENSMUST00000086721	107560489	-115	No	No	No	yes
chr11	113664950	113665236	287	113665047	10	62.8	14.79	ENSMUST00000041627	113927265	262218	No	No	Half CRE	no
chr6	124867993	124868279	287	124868203	10	55.52	12.41	ENSMUST00000032216	124867964	-239	No	No	Half CRE	yes
chrX	120427718	120428004	287	120427759	10	86.58	32.05	no_match			No	No	No	no
chr15	58765072	58765357	286	58765213	10	64.59	15.38	ENSMUST00000089937	58765282	69	No	No	Half CRE	yes
chr17	25152881	25153166	286	25153061	10	81.21	22.62	ENSMUST00000024983	25153667	-606	No	CRE	Half CRE	yes
chr15	75739588	75739871	284	75739737	10	42.99	6.71	ENSMUST00000023235	75739736	-1	No	No	Half CRE	yes
chr16	20141051	20141334	284	20141158	10	87.05	25.64	ENSMUST00000090052	20141180	-22	No	No	Half CRE	yes
chr17	8476419	8476701	283	8476513	10	56.09	12.41	ENSMUST00000046754	8476677	-164	No	No	Half CRE	yes
chr7	127778499	127778780	282	127778542	10	79.32	21.37	ENSMUST00000033176	127778749	-207	No	No	Half CRE	yes
chr1	84835871	84836149	279	84836034	10	71.08	13.11	ENSMUST00000027421	84835879	-155	No	No	Half CRE	yes
chr3	101340449	101340727	279	101340634	10	90.91	27.47	no_match			No	No	Half CRE	no
chr11	82594775	82595051	277	82594927	10	71.39	17.48	ENSMUST00000080461	82594686	241	No	No	Half CRE	yes
chr5	38253308	38253584	277	38253535	10	59.72	13.26	no_match			No	No	No	no
chr19	6234545	6234820	276	6234713	10	44.99	9.16	ENSMUST00000025695	6235832	1119	No	No	Half CRE	yes
chr5	34916109	34916384	276	34916254	10	49.97	12.99	ENSMUST00000114340	34916460	-206	No	No	No	yes
chr5	114640121	114640396	276	114640168	10	75.66	24.04	ENSMUST00000031583	114615526	24642	TGACGTCA	CRE	Half CRE	no
chr10	81590622	81590896	275	81590779	10	78.05	25.3	no_match			No	No	No	yes
chr11	98000458	98000732	275	98000605	10	73.71	22.89	ENSMUST00000107551	98010883	10278	No	CRE	No	no
chr1	130605268	130605541	274	130605313	10	77.08	19.72	no_match			No	No	No	no
chr17	34027708	34027981	274	34027887	10	78.21	20.24	ENSMUST00000114364	34027578	-309	No	No	Half CRE	yes
chr11	77321656	77321928	273	77321696	10	76.14	19.23	ENSMUST00000060417	77326733	5037	No	No	No	no
chr11	94072210	94072482	273	94072345	10	44.51	8.94	ENSMUST00000041589	94072752	-407	No	No	Half CRE	yes
chr11	84693651	84693922	272	84693749	10	68.45	16.03	ENSMUST00000108080	84693787	38	No	No	Half CRE	yes
chr5	65827113	65827384	272	65827254	10	83.42	22.62	ENSMUST00000031103	65827117	-137	No	No	No	yes
chr1	95239242	95239511	270	95239464	10	68.76	16.03	ENSMUST00000027493	95239366	-98	No	No	No	yes
chr12	48364437	48364706	270	48364518	10	92.38	27.47	no_match			No	No	No	no
chr4	124479627	124479896	270	124479797	10	86.42	24.04	ENSMUST00000106191	124479792	5	No	No	Half CRE	yes
chr5	113645269	113645537	269	113645412	10	47.9	12.02	no_match			No	No	Half CRE	yes
chr9	107489818	107490086	269	107489954	10	74.66	22.89	ENSMUST00000010192	107490048	-94	No	No	No	yes
chr5	35856113	35856380	268	35856157	10	86.75	24.04	ENSMUST00000038676	35868275	12118	No	No	No	no
chr1	180266531	180266797	267	180266708	10	71.06	12.54	ENSMUST00000037748	180267915	1207	TGACGTCA	CRE	Half CRE	yes
chr11	103125718	103125984	267	103125936	10	79.34	20.24	ENSMUST00000021324	103128715	2779	No	CRE	Half CRE	no
chr11	120092765	120093031	267	120092981	10	55.92	14.57	ENSMUST00000062283	120092899	-82	No	No	No	yes
chr15	38314417	38314683	267	38314579	10	61.25	13.26	no_match			No	No	No	yes
chr17	13108922	13109187	266	13109055	10	73.14	17.48	ENSMUST00000079121	13108957	-98	No	No	Half CRE	yes
chr2	150497082	150497347	266	150497133	10	64.4	14.25	ENSMUST00000028944	150493981	-3152	No	CRE	No	no
chr10	114752558	114752822	265	114752601	10	71.38	16.72	ENSMUST00000020343	114752647	46	No	No	Half CRE	yes
chr13	21826844	21827107	264	21827012	10	82.21	26.71	ENSMUST00000082036	21826930	82	No	No	Half CRE	no
chr19	56996665	56996928	264	56996715	10	61.72	13.26	ENSMUST00000111583	57025654	28939	No	CRE	No	no
chr2	167922339	167922602	264	167922386	10	56.38	11.66	ENSMUST00000052125	167906734	15652	No	CRE	No	no
chr5	121062908	121063171	264	121063056	10	52.85	8.01	ENSMUST00000111876	121063127	-71	No	No	Half CRE	yes
chr6	39532955	39533218	264	39533108	10	67.98	15.38	ENSMUST00000051249	39523871	9237	No	No	Half CRE	no
chr5	73882022	73882284	263	73882211	10	46.87	9.16	ENSMUST00000113558	73882305	-94	No	No	Half CRE	yes
chr7	52271636	52271898	263	52271740	10	69.88	16.03	ENSMUST00000085383	52271637	-103	No	No	Half CRE	yes
chr12	60167787	60168048	262	60167952	10	85.07	28.28	ENSMUST00000021381	60167905	47	No	CRE	No	yes
chr19	53112967	53113228	262	53113133	10	46.1	8.94	ENSMUST00000111747	53113035	-98	No	No	Half CRE	yes
chr17	17963733	17963993	261	17963785	10	68.47	15.38	ENSMUST00000083462	17967151	-3366	No	No	Half CRE	yes
chr17	26645414	26645674	261	26645569	10	62.2	19.89	ENSMUST00000025025	26645419	-150	TGACGTCA	CRE	Half CRE	yes
chr17	46811201	46811461	261	46811307	10	73.96	21.85	ENSMUST00000024766	46811204	-103	No	No	No	yes
chr5	29895497	29895757	261	29895643	10	58.11	18.03	ENSMUST00000049453	29895781	-138	No	No	Half CRE	yes
chr11	60166512	60166771	260	60166722	10	57.01	14.57	ENSMUST00000094140	60166830	-108	No	No	Half CRE	yes
chr13	97312433	97312692	260	97312581	10	76.14	22.89	ENSMUST00000077672	97312689	-108	No	No	Half CRE	yes
chr4	63157037	63157295	259	63157171	10	76.31	27.47	ENSMUST00000063672	63157025	-146	No	CRE	Half CRE	yes
chr1	87791048	87791305	258	87791099	10	70.71	20.03	ENSMUST00000027425	87791177	-78	No	No	Half CRE	yes
chr11	75343039	75343296	258	75343075	10	67.29	14.79	ENSMUST00000108433	75345199	-2124	No	No	No	no
chr17	28150306	28150563	258	28150358	10	56.1	11.31	ENSMUST00000025058	28046316	104042	TGACGTCA	CRE	Half CRE	no
chr15	102109633	102109888	256	102109679	10	58.91	12.02	ENSMUST00000051341	102109884	-205	No	No	Half CRE	yes
chr11	116135466	116135720	255	116135586	10	69.46	19.23	ENSMUST00000106425	116135449	-137	No	CRE	Half CRE	yes
chr15	99417152	99417406	255	99417199	10	67.79	14.79	ENSMUST00000042340	99421574	-4375	No	No	No	no
chr18	62708336	62708590	255	62708372	10	91.85	19.23	ENSMUST00000048688	62708349	-23	No	No	Half CRE	yes
chr1	61685354	61685607	254	61685556	10	98.46	29.59	ENSMUST00000075374	61685397	159	No	No	No	yes
chr14	47441813	47442066	254	47441991	10	86.45	28.28	ENSMUST00000111817	47441917	-74	No	No	Half CRE	yes
chr1	36360472	36360724	253	36360608	10	71.55	24.04	ENSMUST00000046406	36364595	-3987	No	No	Half CRE	yes
chr1	108068041	108068293	253	108068137	10	62.08	12.82	ENSMUST00000061047	108068580	-443	No	CRE	Half CRE	yes
chr11	6174772	6175024	253	6174895	10	62.08	19.23	ENSMUST00000004508	6174850	-45	No	No	Half CRE	yes
chr6	71390718	71390970	253	71390866	10	92.2	25.64	ENSMUST00000002292	71390482	-384	No	No	Half CRE	yes
chr8	87380774	87381026	253	87380807	10	98.63	29.59	ENSMUST00000003906	87380907	-100	No	CRE	No	yes
chr19	42833095	42833346	252	42833270	10	59.56	12.02	ENSMUST00000026194	42854444	21174	No	CRE	Half CRE	no
chr5	30436444	30436695	252	30436648	10	52.54	12.65	ENSMUST00000114826	30434152	2496	No	CRE	No	no
chr9	44929975	44930226	252	44930018	10	79.63	19.23	ENSMUST00000093855	44925963	4055	No	No	Half CRE	no
chr15	98816158	98816407	250	98816307	10	79.98	24.04	no_match			No	CRE	Half CRE	yes
chr8	86978568	86978817	250	86978692	10	92.73	38.46	ENSMUST00000038122	86939543	39149	No	No	Half CRE	no
chr18	35758208	35758456	249	35758300	10	78.02	18.32	ENSMUST00000041314	35758299	1	No	CRE	Half CRE	yes
chr3	65762053	65762301	249	65762166	10	106.94	43.71	ENSMUST00000029416	65762085	-81	TGACGTCA	CRE	Half CRE	yes
chr4	34659891	34660139	249	34660068	10	84.79	21.37	ENSMUST00000029971	34677427	17359	No	CRE	No	no
chr4	137275815	137276063	249	137276012	10	82.41	20.24	ENSMUST00000097837	137263500	12512	No	No	Half CRE	no
chr2	131735583	131735830	248	131735764	10	68.97	14.79	ENSMUST00000091288	131735718	46	No	No	Half CRE	yes
chr1	16609367	16609613	247	16609568	10	80.51	24.04	ENSMUST00000117146	16609570	2	No	CRE	Half CRE	yes
chr4	46564276	46564522	247	46564459	10	82.76	25.3	ENSMUST00000030021	46577616	13157	No	No	No	no
chr1	174078064	174078309	246	174078264	10	99.9	36.98	ENSMUST00000085918	174078296	-32	No	No	Half CRE	yes
chr11	102977348	102977593	246	102977397	10	56.86	13.74	ENSMUST00000053063	102977638	-241	No	No	Half CRE	yes
chr19	8860743	8860988	246	8860833	10	72.75	16.03	ENSMUST00000003777	8860753	-80	No	No	No	yes
chr9	119011509	119011754	246	119011601	10	96.56	27.47	ENSMUST00000055775	119011626	-25	No	CRE	Half CRE	yes
chr5	36774430	36774674	245	36774554	10	58.22	16.97	no_match			No	CRE	No	no
chr1	72757685	72757928	244	72757838	10	83.3	20.24	ENSMUST00000059980	72757863	-25	No	No	Half CRE	yes
chr11	69639138	69639381	244	69639187	10	85.69	21.37	ENSMUST00000045771	69635682	-3505	No	No	No	no
chr11	104330715	104330958	244	104330828	10	83.3	20.24	ENSMUST00000018556	104330175	-653	No	No	Half CRE	yes
chr8	123632099	123632342	244	123632202	10	112.23	48.08	ENSMUST00000116415	123632207	5	No	CRE	Half CRE	yes
chr11	58115970	58116212	243	58116006	10	62.4	15.51	ENSMUST00000065632	58120571	-4565	No	CRE	Half CRE	yes
chr11	96132375	96132617	243	96132510	10	66.69	20.6	ENSMUST00000000010	96132643	-133	No	CRE	Half CRE	yes
chr15	81494251	81494493	243	81494303	10	65.2	13.26	ENSMUST00000023029	81494385	-82	No	No	Half CRE	yes
chr14	42302520	42302761	242	42302718	10	59.97	11.66	no_match			No	CRE	No	no
chr15	85429921	85430162	242	85430083	10	54.18	12.65	no_match			TGACGTCA	CRE	Half CRE	yes
chr5	115224533	115224774	242	115224716	10	65.38	13.26	ENSMUST00000064959	115224856	140	No	No	No	yes
chr1	67085281	67085521	241	67085414	10	88.78	22.62	ENSMUST00000119559	67085408	-6	No	No	Half CRE	yes
chr1	135960008	135960248	241	135960138	10	52.27	9.62	no_match			No	CRE	Half CRE	yes
chr11	61080538	61080778	241	61080649	10	73.64	20.03	ENSMUST00000066277	61080688	39	No	No	Half CRE	yes
chr12	81564416	81564656	241	81564581	10	88.78	28.28	ENSMUST00000038185	81564224	357	No	No	Half CRE	yes
chr17	88071657	88071897	241	88071847	10	88.78	28.28	ENSMUST00000024967	88071911	-64	No	No	Half CRE	yes
chr7	24866798	24867038	241	24866899	10	83.85	25.3	ENSMUST00000068975	24866942	-43	No	No	Half CRE	yes
chr10	79792472	79792711	240	79792574	10	86.42	21.37	ENSMUST00000105358	79792697	-123	No	No	Half CRE	no
chr9	45763310	45763549	240	45763358	10	77.6	21.85	ENSMUST00000114573	45763330	-28	No	CRE	Half CRE	yes
chr11	88816680	88816918	239	88816809	10	75.85	20.9	ENSMUST00000100630	88816743	-66	No	CRE	Half CRE	yes
chr17	26853242	26853480	239	26853395	10	67.39	13.74	ENSMUST00000062519	26852594	801	No	No	No	yes
chr2	150976556	150976794	239	150976710	10	68.94	14.25	no_match			No	No	No	no
chr5	124199653	124199891	239	124199807	10	86.61	21.37	ENSMUST00000031366	124199734	73	No	CRE	Half CRE	yes
chr11	75345100	75345337	238	75345152	10	67.57	13.74	ENSMUST00000108433	75345199	-47	No	No	No	yes
chr19	38161721	38161958	238	38161771	10	70.73	14.79	no_match			No	No	Half CRE	no
chr11	70832804	70833040	237	70832938	10	70.91	22.19	ENSMUST00000048807	70833110	-172	No	No	No	yes
chr15	36890144	36890380	237	36890268	10	92.23	30.05	no_match			TGACGTCA	CRE	Half CRE	no
chr19	40905596	40905832	237	40905692	10	74.36	20.03	ENSMUST00000120057	40905768	-76	No	No	No	yes
chr13	64254607	64254841	235	64254658	10	62.47	12.02	ENSMUST00000117241	64254510	-148	No	No	Half CRE	yes
chr15	36212976	36213210	235	36213020	10	82.7	19.23	ENSMUST00000022890	36212888	-132	No	CRE	Half CRE	yes
chr15	73476095	73476329	235	73476182	10	69.66	24.93	no_match			No	No	Half CRE	yes
chr15	82751588	82751820	233	82751720	10	71.65	22.19	no_match			No	No	No	yes
chr16	42875487	42875719	233	42875626	10	93	30.05	ENSMUST00000099759	42875875	249	No	No	Half CRE	yes
chr19	6639652	6639884	233	6639734	10	90.29	28.28	no_match			No	No	No	no
chr2	69954613	69954845	233	69954750	10	83.07	19.23	ENSMUST00000112241	69934354	20396	No	CRE	No	no
chr1	43627506	43627737	232	43627688	10	93.19	24.04	ENSMUST00000086421	43502595	125093	No	No	Half CRE	no
chr1	137326955	137327186	232	137327005	10	63.01	15.02	ENSMUST00000041023	137327068	63	No	No	Half CRE	yes
chr5	34679459	34679689	231	34679581	10	52.02	13.74	no_match			No	No	Half CRE	yes
chr7	29096942	29097172	231	29097035	10	79.27	21.85	ENSMUST00000098629	29097051	16	No	CRE	Half CRE	yes
chr1	134010491	134010720	230	134010542	10	57.34	10.4	ENSMUST00000112362	134036182	25640	No	No	No	no
chr19	5038671	5038900	230	5038769	10	41.65	8.74	ENSMUST00000053705	5038825	-56	No	No	No	yes
chr19	42854378	42854607	230	42854504	10	79.46	17.48	ENSMUST00000026194	42854444	-60	No	No	Half CRE	yes
chr19	5637261	5637489	229	5637361	10	55.37	14.79	ENSMUST00000025867	5637758	-397	No	CRE	Half CRE	yes
chr6	125827043	125827271	229	125827169	10	69.21	20.6	ENSMUST00000041000	125660643	166526	No	No	No	no
chr7	52184950	52185178	229	52185068	10	79.65	21.85	ENSMUST00000085399	52184782	-286	No	No	Half CRE	yes
chr8	125748588	125748816	229	125748728	10	96.68	38.46	ENSMUST00000036880	125748740	-12	No	No	Half CRE	yes
chr11	58136848	58137075	228	58136895	10	93.97	30.05	ENSMUST00000064786	58136841	-54	No	No	Half CRE	yes
chr6	3250945	3251172	228	3251036	10	76.04	20.03	no_match			No	CRE	Half CRE	no
chr5	141083202	141083428	227	141083347	10	69.59	17.17	ENSMUST00000031555	141083294	53	No	No	Half CRE	yes
chr9	72488120	72488346	227	72488224	10	94.17	30.05	no_match			No	CRE	Half CRE	yes
chr11	95720015	95720240	226	95720084	10	61.57	11.31	ENSMUST00000103158	95753668	33584	No	No	Half CRE	yes
[truncated: 2,486 more rows]
