# Supplementary material for: Cell-specific occupancy of an extended repertoire of CREM and CREB binding loci in male germ cells
Source: BMC Genomics. 2010 Sep 29;11:530. doi: 10.1186/1471-2164-11-530 (PMC3091680; doi:10.1186/1471-2164-11-530)
Supplement: Additional file 7 — Table S4: Comparison of genes whose expression is affected by CREM inactivation in testis and CREM binding. Page 1 of the Excel table reproduces the Affymetrix data of Beissbarth et al., (1) (http://www.dkfz.de/tbi_old/crem/cremgenes.txt) concerning genes whose expression is deregulated in the testis of CREM knock-out mice. Page 2 shows the data for CREM occupancy of the subset of loci that map to the promoters of the genes in page 1. Note that some promoters contain several CREM occupied sites; Page 3 shows the list of the genes whose expression is deregulated from page 1 and whose promoters are occupied by CREM. [file 1471-2164-11-530-S7.XLS]

## Sheet: CREM KO-Affymetrix
Gene Symbol	Genbank accessions	Title	Functional Category	Functional Subcategory
Ube2k	NM_016786	embl-acc:AB011081 - huntingtin interacting protein-2	Protein_Degradation
Aldoa	NM_007438	embl-acc:AA144642 - mr70d07.r1 cDNA	Metabolic_Enzymes	Glucose_Turnover
Tnp1	NM_009407	swissprot-acc:'P10856' - STRAND? - X12521:Transition protein 1	Sperm_Structure,Sperm_DNA_Compaction	Chromosome_Compaction
Gpi1	NM_008155	swissprot-acc:'P06745' - L09104:Glucose phosphate isomerase 1 complex	Metabolic_Enzymes	Glucose_Turnover
Stat1	NM_009283	swissprot-acc:'P42228' - U06923:Signal transducer and activator of transcription 4 (STAT4)	Transcription_Factor
Odf1	NM_008757	swissprot-acc:'Q61999' - X79446:Outer dense fiber of sperm tails 1	Sperm_Structure	Outer_Dense_Fiber
Tnp2	NM_013694	swissprot-acc:'P11378' - M60254:transition protein 2 (TP2) gene	Sperm_Structure,Sperm DNA compaction	Chromosome_Compaction
Hspa1l	NM_013558	swissprot-acc:'P16627' - L27086:Heat shock protein cognate 70 testis	Molecular_Chaperone
Prkar2a	NM_008924	swissprot-acc:'P12367' - J02935:cAMP-dependent protein kinase type II regulatory subunit mRNA	Signal_Transduction	PKA_Pathway
Rbm4	NM_009032	embl-acc:X94344 - Neosin	Transcription_Factor
Srpk2	NM_009274	embl-acc:AB006036 - Serine/arginine-rich protein specific kinase 2 (SRPK2)	Signal_Transduction
Akap4	NM_009651	swissprot-acc:'Q60662' - U10341:Fibrous sheath component 1	Sperm_Structure,Sperm_Structure and Signal Transduction	Fibrous_Sheath
Odf2	NM_013615	embl-acc:AF034105 - outer dense fiber 2 (Odf2) mRNA	Sperm_Structure	Outer_Dense_Fiber
Dnajb3	NM_008299	embl-acc:U95607 - testis specific DNAj-homolog	Molecular_Chaperone
Capza3	NM_007605	swissprot-acc:'P70190' - AB026984:Gsg3 gene for actin capping protein alpha	Sperm_Structure	Actin_Polymerisation
Tuba1b	NM_011654	embl-acc:M19413 - testicular alpha tubulin mRNA	Cytoskeleton+Motility	Tubulin
Reep6	NM_139292	embl-acc:AA755260 - vp92b12.r1 cDNA	?
Glul	NM_008131	embl-acc:M60803 - Glutamine synthetase	Metabolic_Enzymes
Atp1b3	NM_007502	swissprot-acc:'P97370' - U59761:ATPase Na+/K+ beta 3 subunit	Crossmembrane_Transport	Ion_Transport
Gapdhs	NM_008085	swissprot-acc:'Q64467' - U09964:ICR/Swiss glyceraldehyde 3-phosphate dehydrogenase (Gapd-S) gene	Metabolic_Enzymes	Glucose_Turnover
Dnajb8	NM_019964	embl-acc:AB028856 - mDj6	Molecular_Chaperone
Ddc8	NM_021440	embl-acc:Y09878 - testis-specific protein DDC8	Sperm_Structure,?
Impdh2	NM_011830	swissprot-acc:'P24547' - M33934: inosine-5-monophosphate dehydrogenase 2	Metabolic_Enzymes	Guanine_Nucleotide_Synthesis
Prkcd	NM_011103	swissprot-acc:'P28867' - X60304:Protein kinase C delta	Signal_Transduction	Protein_Kinase
Akap1	NM_009648	embl-acc:U95145 - S-AKAP84 mRNA	Signal_Transduction	PKA_Pathway
Gpd2	NM_010274	swissprot-acc:'Q64521' - D50430:glycerol-3-phosphate dehydrogenase	Metabolic_Enzymes
Znrf4	NM_011483	embl-acc:AB016984 - Sperizin	?	Ring Zink Finger Protein
Map2k7	NM_011944	embl-acc:AB005654 - Mitogen-activated protein kinase kinase 7	Signal_Transduction	Protein_Kinase
Pfkfb2	NM_008825	embl-acc:X98847 - 6-phosphofructo-2-kinase/fructose-2 6-bisphosphatase clone 2kbC5	Metabolic_Enzymes	Fructose_Turnover
Gfra2	NM_008115	swissprot-acc:'O08842' - AF002701:Glial cell line derived neurotrophic factor family receptor alpha 2	Signal_Transduction,Signal_transduction
Stk22s1	NM_011651	embl-acc:AF025310 - tssk-1 and tssk-2 kinase substrate	Signal_Transduction
Proc	NM_008934	swissprot-acc:'P33587' - AF034569:anticoagulant protein C gene	Blood_Coagulation
Ldhc	NM_013580	embl-acc:AI851454 - UI-M-BH0-akj-f-07-0-UI.s1 cDNA	Metabolic_Enzymes	Glucose_Turnover
Cst8	NM_009978	swissprot-acc:'P32766' - S49926:Cystatin related epididymal specific	Protein_Degradation	Proteinase_Inhibitor
Inpp1	NM_008384	swissprot-acc:'P49442' - U27295:Inositol polyphosphate-1-phosphatase	Signal_Transduction	Phosphatidylinositol_Pathway
Pkm2	NM_011099	embl-acc:X97047 - M2-type pyruvate kinase	Metabolic_Enzymes	Glucose_Turnover
Usp25	NM_013918	Ubiquitin-specific processing protease (Usp25)	Protein_Degradation	Deubiquitination
Arhgef2	NM_008487	swissprot-acc:'Q60875' - X95761:new-Rhobin	Signal_Transduction
Pdpk1	NM_011062	embl-acc:AF079535 - 3-phosphoinositide dependent protein kinase-1	Signal_Transduction	Phosphatidylinositol_Pathway
Clpb	NM_009191	swissprot-acc:'Q60649' - U09874:SKD3 mRNA	?
Ube1x	NM_009457	embl-acc:D10576 - ubiquitin activating enzyme E1	Protein_Degradation	Ubiquitine_Pathway
Psma6	NM_011968	swissprot-acc:'Q9QUM9' - U60288: proteasome subunit iota	Protein_Degradation	Ubiquitine_Pathway
Chkb	NM_007692	embl-acc:AA204010 - mu59g02.r1 cDNA	Signal_Transduction,Metabolic_Enzymes
Adam4	NM_009620	embl-acc:U22058 - A disintegrin and metalloprotease domain (ADAM) 4	Sperm_Structure	Sperm-Egg_Fusion
St6galnac2	NM_009180	embl-acc:X94000 - Gal beta-1 3-GalNAc-specific GalNAc alpha-2 6-sialyltransferase gene	Protein_Modification,Metabolic_Enzymes	Glycosylation
Prdx4	NM_016764	embl-acc:U96746 - antioxidant enzyme AOE372	Signal_Transduction,Metabolic_Enzymes	NFkB_Pathway
Klk1b9	NM_010116	swissprot-acc:'P15949' - M17962:Epidermal growth factor binding protein type C kallikrein 1	Signal_Transduction,Peptidase
Gpx4	NM_008162	swissprot-acc:'O70325' - AF044056: phospholipid hydroperoxide glutathione peroxidase	Metabolic_Enzymes
Septin	NM_011129	embl-acc:X61452 - H5	Histones+HMGs,Signal transducer	Histone
Ica1	NM_010492	embl-acc:U37186 - Islet cell autoantigen 1 69 kDa	?
Cd52	NM_013706	swissprot-acc:'Q64389' - M55561:phosphatidylinositol-linked antigen (pB7)	?
Cdkn1c	NM_009876	embl-acc:U22399 - p57KIP2	Cell Cycle
Nat6	NM_019750	embl-acc:AF172275 - FUS2	?
Smok3b	NM_001039889	embl-acc:AJ245454 - sperm motility kinase 2 (Smok2(tw5) gene) strain t-haplotype tw5	Signal_Transduction
Plac8	NM_139198	embl-acc:AF263458 - onzin	?
Prm1	NM_013637	swissprot-acc:'P02319' - X07625:Protamine 1	Sperm_Structure
Sat1	NM_009121	spermidine/spermine N1-acetyltransferase (SSAT)
Spsb2	NM_013539	embl-acc:AC002397 - chromosome 6 BAC-284H12
Map3k11	NM_022012	embl-acc:AF155142 - mixed lineage kinase 3 (Mlk3)
Chl1	NM_007697	embl-acc:X94310 - L1-like protein	Cell_Adhesion
Jund	NM_010592	swissprot-acc:'P15066' - J04509:Jun proto-oncogene related gene d1 (JUN-D)	Transcription
ORF9	NM_020622	embl-acc:AF045953 - unknown protein gene	?
Fbl	NM_007991	swissprot-acc:'P35550' - STRAND? - Z22593:fibrillarin mRNA
Clk4	NM_007714	swissprot-acc:'O35493' - AF033566:cdc2/CDC28-like protein kinase 4 (Clk4) mRNA	Signal_Transduction
Pdzk1	NM_021517	embl-acc:AF220100 - PDZK1	?
Oaz3	NM_016901	embl-acc:AB016275 - Oaz-t ornithine decarboxylase antizyme 3
Mtap2	NM_008632	swissprot-acc:'P20357' - M21041:Microtubule-associated protein 2	Cytoskeleton+Motility
Kcnu1	NM_008432	embl-acc:AF039213 - pH sensitive maxi K+ channel (Slo3) gene Slo3-1 allele	Transmembrane_Transpot
Ros1	NM_011282	embl-acc:U15443 - C-Ros proto-oncogene	Signal_Transduction
Ptprj	NM_008982	embl-acc:D49393 - protein tyrosine phosphatase	Signal_Transduction
Grin2b	NM_008171	swissprot-acc:'Q01097' - D10651:Glutamate receptor channel subunit epsilon 2	Signal_Trunsduction
Rundc3a	NM_016759	embl-acc:U73941 - Rap2 interacting protein 8 (RPIP8) mRNA
Spam1	NM_009241	swissprot-acc:'P48794' - U33958:Sperm adhesion molecule (PH-20)	Sperm-egg adhesion
Casp3	NM_009810	cysteine protease CPP32
C1qb	NM_009777	embl-acc:M22531 - complement C1q B chain	Immune responce
Acot9	NM_022816	swissprot-acc:'Q9R0X4' - AJ238894: acyl-CoA thioesterase	Metabolic_Enzymes
Slc16a7	NM_011391	swissprot-acc:'O70451' - AF058054: monocarboxylate transporter 2	Crossmembrane_Transport
Sec23a	NM_009147	swissprot-acc:'Q01405' - D12713:Secretory protein SEC23 related gene (MSEC66)	Intracellular_Transport
1810009J06Rik	NM_023707	embl-acc:AE000663 - TCR beta locus from bases 1 to 250611 (section 1 of 3) of the complete sequence
Il11	NM_008350	swissprot-acc:'P47873' - U03421:Interleukin 11	Signal_Transduction
Lgals8	NM_018886	embl-acc:AF218069 - galectin-8
Mea1	NM_010787	embl-acc:M27983 - male-enhanced antigen (Mea)	Cell_Structure
Snai2	NM_011415	swissprot-acc:'P97469' - U79550:Slug zinc finger protein	Transcription
Cnn1	NM_009922	swissprot-acc:'Q08091' - U28932:smooth muscle calponin gene
Rangap1	NM_011241	swissprot-acc:'P46061' - U20857:RAN1 homolog (Fug1)	Nuclear_Pore_Transport
Crisp1	NM_009638	swissprot-acc:'Q03401' - M92849: acidic epididymal glycoprotein (Aeg-1)	Sperm_Structure
Etv2	NM_007959	swissprot-acc:'P41163' - L10427:ets-related protein 71 (ER71) mRNA	Transcription_factor
Ddr2	NM_022563	swissprot-acc:'Q62371' - X76505:Neurotrophic tyrosine kinase receptor type 3
Tssk2	NM_009436	embl-acc:AF019926 - Testis specific serine/ threonine kinase 2	Signal_Transduction
Gmcl1	NM_011818	embl-acc:AF186095 - germ cell-less 1 protein (Gcl-1)
Col1a2	NM_007743	swissprot-acc:'Q01149' - X58251:Procollagen type I alpha 2	Extracellular_Matrix
Klf5	NM_009769	swissprot-acc:'Q9Z0Z7' - AF079852: intestinal-enriched Kruppel-like factor IKLF	Transcription_Factor
Guk1	NM_008193	swissprot-acc:'Q64520' - U53514:guanylate kinase (gmk) mRNA	Metabolic_Enzyme
Car2	NM_009801	embl-acc:M25944 - carbonic anhydrase II (CAII)	Metabolic_Enzymes
Bcl2a1a	NM_009742
Adrb2	NM_007420	swissprot-acc:'P18762' - X15643:Adrenergic receptor beta 2
Col19a1	NM_007733	embl-acc:AB000636 - Procollagen type XIX alpha 1	Extracellular_Matrix
Smcp	NM_008574	swissprot-acc:'P15265' - M88463:seleno-protein gene	Sperm_Structure
Pkib	NM_008863	swissprot-acc:'Q04758' - L02241:protein kinase inhibitor (testicular isoform) mRNA	Signal_Transduction
Hgd	NM_013547	swissprot-acc:'O09173' - U58988:Homogentisate 1 2-dioxygenase (HGO)	Metabolic_Enzyme
Lsm2	NM_030597	embl-acc:AF109905 - major histocompatibility locus class III regions Hsc70t gene partial cds; smRNP G7A NG23 MutS homolog CLCP NG24 NG25 and NG26 genes; and unknown genes	Histocompatibility
Rora	NM_013646	swissprot-acc:'P51448' - U53228:RAR-related orphan receptor alpha	Transcription_Factor
Cntn1	NM_007727	embl-acc:X14943 - neuronal cell surface protein F3
Lypla1	NM_008866	embl-acc:U89352 - lysophospholipase I mRNA	Metabolic_Enzymes,Metabolic_Enzyme
Prl3c1	NM_013766	embl-acc:AB019118 - decidualin prolactin-like protein J	Signal_Transduction
Lrp5	NM_008513	embl-acc:AF064984 - Low density lipoprotein-related protein 5
Asns	NM_012055	embl-acc:U38940 - asparagine synthetase	Metabolic_Enzymes
Aqp7	NM_007473	swissprot-acc:'O54794' - AB010100:aquaporin 7	Transporter
Adfp	NM_007408	swissprot-acc:'P43883' - M93275:Adipose differentiation related protein	Transport
Hist1h2bp	NM_178202	embl-acc:M25487 - histone 2b protein	DNA_Compaction
Map3k5	NM_008580	apoptosis signal-regulating kinase 1
Pgk2	NM_031190	swissprot-acc:'P09041' - M17299:testis-specific Phosphoglycerate kinase 2 (PGK-2)	Metabolic_Enzyme
Cpxm1	NM_019696	embl-acc:AF077738 - metallocarboxypeptidase CPX-1 mRNA	Protein_Degradation/Modification
Lipe	NM_010719	embl-acc:U69543 - Lipase hormone sensitive	Metabolic_Enzymes
Chrne	NM_009603	swissprot-acc:'P20782' - J04698:Acetylcholine receptor epsilon	Signal transmition
Pscd3	NM_011182	embl-acc:AF001871 - guanine nucleotide exchange factor and integrin binding protein homolog GRP1 mRNA	Signal_Transduction
Prss7	NM_008941	swissprot-acc:'P97435' - U73378:enteropeptidase mRNA
Pim1	NM_008842	swissprot-acc:'P06803' - M13945:pim-1 protein; pim-1 protein kinase	Signal_transduction
Lamb3	NM_008484	swissprot-acc:'Q61087' - U43298:Laminin beta 3 (Lamb3)	Extracellular_Matrix
Stard10	NM_019990	embl-acc:AB031550 - pctp-L
Sorbs3	NM_011366	embl-acc:U58889 - SH3-containing protein SH3P3 vinexin alpha	Signal_Transduction
Coil	NM_016706	embl-acc:AF208663 - coilin p80	Uncnown function in Cajal bodies
Cd46	NM_010778	embl-acc:AB010919 - membrane cofactor protein (CD46)	Immune cytolysis
Gpx3	NM_008161	swissprot-acc:'P46412' - U13705:Glutathione peroxidase 3	Mtabolic_Enzyme,Metabolic_Enzyme
Dll3	NM_007866	swissprot-acc:'O88516' - AF068865:Delta-like 3 (Dll3) gene alternative splice products	Signal_Trunsduction
Tssk1	NM_009435	embl-acc:U01840 - Testis-specific serine/threonine kinase	Signal_Transduction
Aif1	NM_019467	embl-acc:D86382 - Iba1 (ionized calcium binding adapter molecule 1)

## Sheet: CREM loci in deregulated
N	chr	start	end	length	Summit position	# reads	-10*log10(pvalue)	fold_enrichment	Full CRE no mism	CRE with 0 or 1 mism	Half CRE	Bound by CREB	H3K4Me3
25	chr8	73221959	73224390	2432	73222635	293	183.88	7.75	TGACGTCA	CRE	Half CRE	yes	yes
83	chr10	79515482	79517566	2085	79516716	232	246.23	10.57	No	CRE	Half CRE	no	yes
125	chr2	29744395	29746647	2253	29745222	216	202.33	8.36	No	No	Half CRE	yes	yes
244	chr11	51076054	51077503	1450	51076568	184	310.41	14.44	TGACGTCA	CRE	Half CRE	yes	yes
291	chr11	59004596	59005879	1284	59005350	177	444.42	19.84	No	No	Half CRE	yes	yes
377	chr10	79791443	79793452	2010	79792636	166	164.47	10.08	No	No	Half CRE	yes	yes
380	chr17	29626275	29629114	2840	29627392	166	75.05	6.02	No	No	Half CRE	no	yes
528	chr9	96263891	96265443	1553	96264786	151	293.26	9.56	No	CRE	Half CRE	no	yes
532	chr17	56650318	56652506	2189	56651975	150	111.16	10.06	TGACGTCA	CRE	Half CRE	no	yes
575	chr15	89259498	89260847	1350	89260378	147	312.04	14.24	No	CRE	Half CRE	yes	yes
589	chr17	35118479	35119655	1177	35119046	146	376.76	19.76	TGACGTCA	CRE	Half CRE	yes	yes
811	chr1	90101504	90102896	1393	90102312	133	307.22	12.51	No	No	Half CRE	no	yes
933	chr17	24277816	24279132	1317	24278662	127	276.98	9.48	No	No	Half CRE	no	yes
1145	chr11	102254085	102255155	1071	102254732	117	299.34	17.66	TGACGTCA	CRE	Half CRE	yes	no
1213	chr6	8727477	8728745	1269	8728533	115	294.27	14.19	No	CRE	Half CRE	yes	yes
1265	chr5	65927783	65929618	1836	65928443	113	166.73	8.65	No	No	No	no	yes
1458	chr7	54116047	54116922	876	54116589	107	356.39	23.52	No	No	Half CRE	no	yes
1527	chr9	108594220	108595519	1300	108594446	105	181.48	11.41	No	No	Half CRE	no	yes
1708	chr16	77013439	77014838	1400	77013814	99	185.8	7.57	No	No	Half CRE	yes	yes
1738	chr9	108462270	108463211	942	108462733	99	325.35	21.2	No	CRE	Half CRE	no	yes
1852	chr7	108811801	108812917	1117	108812137	96	239.47	16.71	No	CRE	No	yes	yes
2104	chr11	118203243	118204287	1045	118203927	90	208.53	18.09	No	CRE	No	no	yes
2153	chr17	46817053	46819110	2058	46817944	89	88.8	6.67	No	No	Half CRE	yes	yes
2198	chr12	60112380	60113394	1015	60113041	88	234.83	10.98	No	No	Half CRE	no	yes
2274	chr7	31421005	31421913	909	31421610	87	228.89	14.9	No	CRE	Half CRE	no	yes
2474	chr7	28954514	28955281	768	28954712	83	306.28	18.43	No	No	Half CRE	yes	yes
2476	chr7	133942434	133943851	1418	133943089	83	131.55	12.04	TGACGTCA	CRE	Half CRE	no	yes
2520	chr9	59504621	59505887	1267	59504981	82	103.97	6.52	No	No	No	no	yes
2586	chr1	132612772	132614598	1827	132613626	80	42.45	5.51	No	CRE	No	no	yes
2677	chr5	144382902	144384096	1195	144383332	79	206.19	12.11	No	No	No	no	yes
2693	chr1	4797501	4798398	898	4797888	78	290.16	16.89	No	No	Half CRE	no	yes
2826	chr1	73062034	73062825	792	73062555	76	213.96	12.77	No	CRE	Half CRE	no	yes
2856	chr16	17890906	17892529	1624	17891739	76	78.85	6.99	No	No	No	no	yes
2936	chr6	7642613	7643583	971	7642909	75	221.78	9.65	No	CRE	Half CRE	no	yes
3109	chr17	35109258	35110240	983	35109592	72	193.92	18.29	No	CRE	Half CRE	no	yes
3165	chr14	70605359	70607373	2015	70606192	71	40.83	4.1	No	CRE	Half CRE	no	yes
3210	chr8	4238315	4239409	1095	4238760	71	145.84	8.19	No	No	Half CRE	no	yes
3395	chr3	94240314	94240771	458	94240567	68	321.79	18.02	No	CRE	No	no	yes
3455	chr16	10788038	10789127	1090	10788813	67	44.94	7.63	No	CRE	Half CRE	no	yes
3792	chr14	99697418	99698885	1468	99697711	63	118.32	7.51	No	No	Half CRE	no	yes
3873	chr15	81559501	81560729	1229	81560187	62	134.84	8.14	No	No	Half CRE	yes	yes
3920	chr9	21900102	21900952	851	21900631	62	219.34	21.1	TGACGTCA	CRE	Half CRE	yes	no
4002	chr7	35013953	35015704	1752	35015449	61	80.52	6.93	No	No	No	no	yes
4093	chr19	5687716	5689300	1585	5688834	60	47.44	5.05	No	No	Half CRE	no	yes
4130	chr7	150644800	150645846	1047	150645255	60	78.67	6.63	No	No	No	no	yes
4430	chr6	86682623	86683761	1139	86683470	57	151.46	8.25	No	No	Half CRE	no	yes
4760	chr7	35018945	35019558	614	35019229	54	239.92	18.02	No	No	No	no	yes
4818	chr19	4793415	4794779	1365	4794056	53	119.54	9.3	No	No	Half CRE	no	yes
4884	chr1	52874431	52875069	639	52874702	52	202.39	15.02	No	CRE	Half CRE	no	yes
4927	chr17	29623977	29624940	964	29624387	52	63.45	8.13	No	No	No	no	yes
5053	chr15	98764097	98765260	1164	98764411	51	154.58	14.48	No	No	No	yes	yes
5123	chr9	107482643	107483860	1218	107483024	51	84.15	7.51	No	No	Half CRE	no	yes
5265	chr1	155746821	155747906	1086	155747642	49	137.37	11.62	No	No	Half CRE	no	yes
5438	chr16	10796335	10797342	1008	10796959	48	102.7	8.9	No	CRE	No	no	yes
5690	chr1	132612077	132612725	649	132612434	46	82.83	7.95	No	CRE	Half CRE	yes	yes
6222	chr16	17898276	17899060	785	17898683	43	95.05	8.32	No	CRE	Half CRE	no	yes
6232	chr17	35312784	35313168	385	35313037	43	263.05	23.6	No	CRE	No	no	yes
6454	chr7	26180590	26181485	896	26181143	42	65.6	5.46	No	No	No	no	yes
6703	chr11	88712658	88713123	466	88712856	40	180.58	15.22	No	No	No	no	yes
6824	chr6	124758316	124759096	781	124758522	40	72.82	8.19	TGACGTCA	CRE	Half CRE	no	yes
6839	chr8	47702395	47703401	1007	47702598	40	100.46	10.34	No	No	No	no	yes

## Sheet: CREM direct targets
Gene Symbol	Genbank accessions	Chromosome	Strand	Title	Functional Category	Functional Subcategory
Ube2k	NM_016786	chr5	+	embl-acc:AB011081 - huntingtin interacting protein-2	Protein_Degradation
Aldoa	NM_007438	chr7	-	embl-acc:AA144642 - mr70d07.r1 cDNA	Metabolic_Enzymes	Glucose_Turnover
Tnp1	NM_009407	chr1	-	swissprot-acc:'P10856' - STRAND? - X12521:Transition protein 1	Sperm_Structure,Sperm_DNA_Compaction	Chromosome_Compaction
Gpi1	NM_008155	chr7	-	swissprot-acc:'P06745' - L09104:Glucose phosphate isomerase 1 complex	Metabolic_Enzymes	Glucose_Turnover
Tnp2	NM_013694	chr16	-	swissprot-acc:'P11378' - M60254:transition protein 2 (TP2) gene	Sperm_Structure,Sperm DNA compaction	Chromosome_Compaction
Hspa1l	NM_013558	chr17	+	swissprot-acc:'P16627' - L27086:Heat shock protein cognate 70 testis	Molecular_Chaperone
Prkar2a	NM_008924	chr9	+	swissprot-acc:'P12367' - J02935:cAMP-dependent protein kinase type II regulatory subunit mRNA	Signal_Transduction	PKA_Pathway
Rbm4	NM_009032	chr19	-	embl-acc:X94344 - Neosin	Transcription_Factor
Odf2	NM_013615	chr2	+	embl-acc:AF034105 - outer dense fiber 2 (Odf2) mRNA	Sperm_Structure	Outer_Dense_Fiber
Dnajb3	NM_008299	chr1	-	embl-acc:U95607 - testis specific DNAj-homolog	Molecular_Chaperone
Tuba1b	NM_011654	chr15	-	embl-acc:M19413 - testicular alpha tubulin mRNA	Cytoskeleton+Motility	Tubulin
Reep6	NM_139292	chr10	+	embl-acc:AA755260 - vp92b12.r1 cDNA	?
Glul	NM_008131	chr1	+	embl-acc:M60803 - Glutamine synthetase	Metabolic_Enzymes
Atp1b3	NM_007502	chr9	-	swissprot-acc:'P97370' - U59761:ATPase Na+/K+ beta 3 subunit	Crossmembrane_Transport	Ion_Transport
Ddc8	NM_021440	chr11	-	embl-acc:Y09878 - testis-specific protein DDC8	Sperm_Structure,?
Impdh2	NM_011830	chr9	+	swissprot-acc:'P24547' - M33934: inosine-5-monophosphate dehydrogenase 2	Metabolic_Enzymes	Guanine_Nucleotide_Synthesis
Akap1	NM_009648	chr11	-	embl-acc:U95145 - S-AKAP84 mRNA	Signal_Transduction	PKA_Pathway
Znrf4	NM_011483	chr17	-	embl-acc:AB016984 - Sperizin	?	Ring Zink Finger Protein
Map2k7	NM_011944	chr8	+	embl-acc:AB005654 - Mitogen-activated protein kinase kinase 7	Signal_Transduction	Protein_Kinase
Pfkfb2	NM_008825	chr1	-	embl-acc:X98847 - 6-phosphofructo-2-kinase/fructose-2 6-bisphosphatase clone 2kbC5	Metabolic_Enzymes	Fructose_Turnover
Ldhc	NM_013580	chr7	+	embl-acc:AI851454 - UI-M-BH0-akj-f-07-0-UI.s1 cDNA	Metabolic_Enzymes	Glucose_Turnover
Inpp1	NM_008384	chr1	-	swissprot-acc:'P49442' - U27295:Inositol polyphosphate-1-phosphatase	Signal_Transduction	Phosphatidylinositol_Pathway
Pkm2	NM_011099	chr9	+	embl-acc:X97047 - M2-type pyruvate kinase	Metabolic_Enzymes	Glucose_Turnover
Usp25	NM_013918	chr16	+	Ubiquitin-specific processing protease (Usp25)	Protein_Degradation	Deubiquitination
Pdpk1	NM_011062	chr17	-	embl-acc:AF079535 - 3-phosphoinositide dependent protein kinase-1	Signal_Transduction	Phosphatidylinositol_Pathway
Clpb	NM_009191	chr7	+	swissprot-acc:'Q60649' - U09874:SKD3 mRNA	?
Chkb	NM_007692	chr15	-	embl-acc:AA204010 - mu59g02.r1 cDNA	Signal_Transduction,Metabolic_Enzymes
Gpx4	NM_008162	chr10	+	swissprot-acc:'O70325' - AF044056: phospholipid hydroperoxide glutathione peroxidase	Metabolic_Enzymes
Ica1	NM_010492	chr6	-	embl-acc:U37186 - Islet cell autoantigen 1 69 kDa	?
Cdkn1c	NM_009876	chr7	-	embl-acc:U22399 - p57KIP2	Cell Cycle
Nat6	NM_019750	chr9	+	embl-acc:AF172275 - FUS2	?
Prm1	NM_013637	chr16	-	swissprot-acc:'P02319' - X07625:Protamine 1	Sperm_Structure
Spsb2	NM_013539	chr6	+	embl-acc:AC002397 - chromosome 6 BAC-284H12
Map3k11	NM_022012	chr19	+	embl-acc:AF155142 - mixed lineage kinase 3 (Mlk3)
Jund	NM_010592	chr8	+	swissprot-acc:'P15066' - J04509:Jun proto-oncogene related gene d1 (JUN-D)	Transcription
Fbl	NM_007991	chr7	+	swissprot-acc:'P35550' - STRAND? - Z22593:fibrillarin mRNA
Clk4	NM_007714	chr11	+	swissprot-acc:'O35493' - AF033566:cdc2/CDC28-like protein kinase 4 (Clk4) mRNA	Signal_Transduction
Oaz3	NM_016901	chr3	-	embl-acc:AB016275 - Oaz-t ornithine decarboxylase antizyme 3
Rundc3a	NM_016759	chr11	+	embl-acc:U73941 - Rap2 interacting protein 8 (RPIP8) mRNA
Casp3	NM_009810	chr8	+	cysteine protease CPP32
Sec23a	NM_009147	chr12	-	swissprot-acc:'Q01405' - D12713:Secretory protein SEC23 related gene (MSEC66)	Intracellular_Transport
Mea1	NM_010787	chr17	+	embl-acc:M27983 - male-enhanced antigen (Mea)	Cell_Structure
Cnn1	NM_009922	chr9	+	swissprot-acc:'Q08091' - U28932:smooth muscle calponin gene
Rangap1	NM_011241	chr15	-	swissprot-acc:'P46061' - U20857:RAN1 homolog (Fug1)	Nuclear_Pore_Transport
Etv2	NM_007959	chr7	-	swissprot-acc:'P41163' - L10427:ets-related protein 71 (ER71) mRNA	Transcription_factor
Tssk2	NM_009436	chr16	+	embl-acc:AF019926 - Testis specific serine/ threonine kinase 2	Signal_Transduction
Gmcl1	NM_011818	chr6	-	embl-acc:AF186095 - germ cell-less 1 protein (Gcl-1)
Klf5	NM_009769	chr14	+	swissprot-acc:'Q9Z0Z7' - AF079852: intestinal-enriched Kruppel-like factor IKLF	Transcription_Factor
Guk1	NM_008193	chr11	-	swissprot-acc:'Q64520' - U53514:guanylate kinase (gmk) mRNA	Metabolic_Enzyme
Lsm2	NM_030597	chr17	+	embl-acc:AF109905 - major histocompatibility locus class III regions Hsc70t gene partial cds; smRNP G7A NG23 MutS homolog CLCP NG24 NG25 and NG26 genes; and unknown genes	Histocompatibility
Lypla1	NM_008866	chr1	+	embl-acc:U89352 - lysophospholipase I mRNA	Metabolic_Enzymes,Metabolic_Enzyme
Asns	NM_012055	chr6	-	embl-acc:U38940 - asparagine synthetase	Metabolic_Enzymes
Lipe	NM_010719	chr7	-	embl-acc:U69543 - Lipase hormone sensitive	Metabolic_Enzymes
Pscd3	NM_011182	chr5	+	embl-acc:AF001871 - guanine nucleotide exchange factor and integrin binding protein homolog GRP1 mRNA	Signal_Transduction
Pim1	NM_008842	chr17	+	swissprot-acc:'P06803' - M13945:pim-1 protein; pim-1 protein kinase	Signal_transduction
Sorbs3	NM_011366	chr14	-	embl-acc:U58889 - SH3-containing protein SH3P3 vinexin alpha	Signal_Transduction
Tssk1	NM_009435	chr16	+	embl-acc:U01840 - Testis-specific serine/threonine kinase	Signal_Transduction
Aif1	NM_019467	chr17	-	embl-acc:D86382 - Iba1 (ionized calcium binding adapter molecule 1)
