# Supplementary material for: Cell-specific occupancy of an extended repertoire of CREM and CREB binding loci in male germ cells
Source: BMC Genomics. 2010 Sep 29;11:530. doi: 10.1186/1471-2164-11-530 (PMC3091680; doi:10.1186/1471-2164-11-530)
Supplement: Additional file 9 — Table S5: Functional annotation genes whose promoters are occupied by CREM (page 1) and CREB (page 2). Functional annotation was performed using the KEGG pathway of David (http://david.abcc.ncifcrf.gov/). In addition to the list of genes in each identified functional category, are shown the number of genes (gene count) the % of the total number of genes, and pvalue. [file 1471-2164-11-530-S9.XLS]

## Sheet: CREM KEGG
Category	Term	Count	%	PValue	Genes
KEGG_PATHWAY	mmu04010:MAPK signaling pathway	96	1.80%	2.2081263085219413E-4	Map3k6, Prkx, Pla2g12a, Map3k7, Ppp3cb, Prkacb, Mapkapk2, Gng12, Ikbkb, Map3k2, Dusp10, Dusp16, Dusp3, Nfkb2, Dusp7, Pla2g6, Gna12, Mapk8ip3, Rasa1, Cacna1a, Ppp5c, Rps6ka5, Map2k3, Daxx, Nf1, Nlk, Dusp5, Srf, Ppp3ca, Dusp4, Ppm1a, Raf1, Mapk10, Rap1b, B230120H23Rik, Fgfr1, Mknk2, Stmn1, Mapk1, Ppp3r1, Mos, Ptprr, Elk4, Atf2, Map3k10, Cacnb1, Mapk8ip1, Mapk14, Traf2, Acvr1b, Map3k1, Cdc42, Crkl, …
KEGG_PATHWAY	mmu04120:Ubiquitin mediated proteolysis	75	1.40%	1.7090884492663084E-12	Ube2d2, Syvn1, Trim37, Herc2, Ube2b, Rfwd2, Ube3a, Ube2k, Fzr1, Anapc4, Ube2j2, Ube2s, Siah1b, Klhl9, Sae1, Ube3c, Skp1a, Fbxw11, Fbxo4, Pias2, Rchy1, Ube2u, Keap1, Smurf1, Anapc5, Ubr5, Uba2, Cul1, Ube4b, Ube2c, Huwe1, Ube2n, Ube2z, Map3k1, Cul5, Itch, Ube2o, Siah1a, Socs3, Socs1, Trip12, Ube2m, Ube2e1, Pias4, Pias1, Rbx1, Brca1, Park2, Rnf7, Ddb1, Herc4, Cdc20, Ube2d3, Ube2e2, Ube2q1, Cul3, Ube…
KEGG_PATHWAY	mmu04810:Regulation of actin cytoskeleton	74	1.39%	0.008465776116354665	Pip4k2b, Arhgef7, Gng12, Arpc2, Myh10, Nckap1, Actg1, Apc, Pxn, Arpc1a, Ptk2, Arpc5l, Gna12, Pak4, Arpc5, Git1, Pfn2, Cfl2, Rock2, Actb, Pip4k2a, Raf1, Ssh2, Chrm4, Fgfr1, Rhoa, Mapk1, Mos, Bcar1, 6720456B07Rik, Ppp1cb, Vcl, Wasf2, Pik3cg, Cdc42, Crkl, Pip5k1c, Braf, Diap3, Actn4, Abi2, Ezr, Pdgfa, Arpc1b, Cfl1, Rdx, Crk, Arhgef12, Wasf1, Pik3r2, Arpc4, Egf, Rock1, Pak2, Pfn3, Sos2, Wasl, Sos1, M…
KEGG_PATHWAY	mmu04910:Insulin signaling pathway	61	1.14%	1.197523866402056E-5	Prkar1a, Prkx, Prkacb, Eif4e2, Ikbkb, Tsc1, Shc1, Shc2, Srebf1, Prkab1, Pdpk1, Lipe, Eif4e, Fasn, Raf1, Mapk10, Ppp1r3d, Prkar2a, Prkcz, Mknk2, Irs2, Mapk1, Rheb, Ppp1cb, Prkar2b, Pik3cg, Prkci, Crkl, Braf, Ptpn1, 4932417H02Rik, Socs3, Socs1, Prkag1, Prkaca, Gsk3b, Rps6kb1, Pde3b, Crk, Pkm2, Pik3r2, Calm3, Prkag2, Foxo1, Ptprf, Mapk8, Sos2, Sos1, Mapk3, Gys1, Cbl, Grb2, Pik3r3, Akt2, Map2k1, Map2…
KEGG_PATHWAY	mmu04310:Wnt signaling pathway	57	1.07%	0.0023083316616012077	Map3k7, Prkx, Ppp3cb, Prkacb, Ppp2cb, Wnt3a, Smad4, Lrp6, Cacybp, Apc, Siah1b, Rock2, Csnk1a1, Ctnnbip1, Nlk, Ctnnb1, Ppp3ca, Mapk10, Skp1a, Fbxw11, Tcf7l2, Rhoa, Wnt5b, Frat2, Ppp3r1, Tbl1xr1, Wnt3, Cul1, Crebbp, Ccnd3, Nfatc1, Siah1a, Prkaca, Gsk3b, Prickle1, Rbx1, Psen1, Rock1, Ppp3cc, Dvl1, Ppp2r2d, Ccnd1, Dvl2, Nfat5, Smad2, Mapk8, Ppp2r1b, Senp2, Ctbp1, Ppp2ca, Camk2d, Ppp2r1a, Ppard, Mapk9…
KEGG_PATHWAY	mmu04110:Cell cycle	56	1.05%	2.654644179468186E-7	Mad2l2, Ccna1, Rb1, Smad4, Hdac2, Orc5l, Cdc25a, Cdc14a, Fzr1, Anapc4, Mcm4, Cdc6, Cdk4, Mcm2, Ccnh, Ccne1, Ccna2, Skp1a, Cdc14b, Cdkn2b, Ywhae, Anapc5, Ywhaq, Cdc7, Ccne2, Cul1, Rbl1, Crebbp, Ccnd3, Cdk2, Gsk3b, Ywhaz, Smc1b, Ywhah, Rbx1, Bub1, Ccnd1, E2f1, Atm, Pcna, Chek1, Cdc20, Smad2, Mcm5, Cdkn1c, Mcm6, Tfdp1, Mcm7, Cdkn2c, Wee1, Ywhag, Abl1, Anapc2, Cdkn1a, Ccnb2, Mdm2,
KEGG_PATHWAY	mmu03010:Ribosome	46	0.86%	6.622498351803416E-6	Rpl27a, Rpl22, Rpl36, Rpl7, Rps24, Rps9, Rpl30, Rpl3, Rps20, Rpl22l1, Rpl41, Rps18, Rpl13, Rpl8, Rpl24, Rps3a, Rps7, Rps3, Rpl31, Rpl18a, Rpl35a, Rpl10a, Rps19, Rps26, Fau, Rps2, Rpsa, Rps5, Rps27, Rpl14, Rpl34, Rpl29, Rpl6, Rps11, Rpl13a, Rpl21, Rps6, Rpl23, Rpl38, Rpl5, Rpl18, Rps16, Rps14, Uba52, Rpl37a, Rpl26,
KEGG_PATHWAY	mmu04360:Axon guidance	45	0.84%	0.04215185619216755	Ppp3cb, Cdc42, Epha4, Nfatc1, Ablim3, Sema4c, Srgap1, Gnai2, Gsk3b, Cfl1, Arhgef12, Ptk2, Rasa1, Cdk5, Ppp3cc, Pak4, Rock1, Rock2, Cfl2, Plxna2, Ntn2l, Nfat5, Epha2, Gnai3, Pak2, Efnb2, Ppp3ca, Sema3b, Mapk3, Itgb1, Rhoa, Efna5, Nck1, Plxnc1, Mapk1, Ppp3r1, Hras1, Plxnb1, Abl1, Sema4g, Nras, Nfatc3, Nck2, Limk1, Plxna1,
KEGG_PATHWAY	mmu00190:Oxidative phosphorylation	44	0.82%	0.08770370626209562	Ndufa8, Atp6v0c, Atp5j, Ndufb2, Atp6v1f, Atp6v0b, Atp5o, Atp6v1c1, Cox11, Atp5d, Ndufa10, Cox7a2, Ndufa6, Ppa2, Atp6v1a, Cox4i1, Atp6v0a2, Atp5c1, Atp5a1, Ndufb10, Ndufb6, Ndufv2, Sdhc, Cox8a, Atp5g2, Ndufs3, Sdhb, Ndufa5, Ndufa7, Ndufv1, Cox6a1, Cox5a, Uqcrq, Atp6v1b2, Ndufc1, Uqcrfs1, Atp6v1d, Atp6v0a1, Atp5b, Cox5b, Atp6v0d1, Sdha, Cox6c, Atp6v0e,
KEGG_PATHWAY	mmu05215:Prostate cancer	42	0.79%	7.126684310220545E-5	Casp9, Creb3l2, Braf, Rb1, Ikbkb, Pdgfa, Gsk3b, Cdk2, Rela, Creb1, Srd5a1, Nfkb2, Pdpk1, Pik3r2, Pten, Egf, Foxo1, Ccnd1, E2f1, Ccne1, Ctnnb1, Raf1, Sos2, Sos1, Chuk, Mapk3, Grb2, Fgfr1, Tcf7l2, Pik3r3, Mapk1, Akt2, Hras1, Map2k2, Map2k1, Atf4, Nras, Cdkn1a, Ccne2, Mdm2, Crebbp, Pik3cg,
KEGG_PATHWAY	mmu04012:ErbB signaling pathway	40	0.75%	2.936652145950439E-4	Crkl, Braf, Shc1, Shc2, Gsk3b, Rps6kb1, Crk, Gab1, Areg, Ptk2, Pik3r2, Pak4, Egf, Abl2, Pak2, Mapk8, Raf1, Sos2, Mapk10, Sos1, Mapk3, Cbl, Grb2, Pik3r3, Nck1, Mapk1, Camk2d, Akt2, Hras1, Map2k2, Map2k1, Abl1, Mapk9, Rps6kb2, Nras, Cdkn1a, Nck2, Plcg1, Map2k7, Pik3cg,
KEGG_PATHWAY	mmu05220:Chronic myeloid leukemia	38	0.71%	6.741759451302191E-5	Crkl, Braf, Rb1, Ikbkb, Smad4, Shc1, Shc2, Hdac2, Crk, Rela, Nfkb2, Pik3r2, Ccnd1, E2f1, Bcl2l1, Cdk4, Raf1, Sos2, Sos1, Chuk, Ptpn11, Mapk3, Ctbp1, Cbl, Grb2, Pik3r3, Mapk1, Akt2, Hras1, Map2k1, Map2k2, Gab2, Abl1, Nras, Cdkn1a, Mdm2, Acvr1b, Pik3cg,
KEGG_PATHWAY	mmu04350:TGF-beta signaling pathway	36	0.67%	0.01540957531409027	Zfyve16, Ppp2cb, Smad4, Rps6kb1, E2f5, Id4, Rbx1, Rock1, Ppp2r2d, Smad5, Rock2, Smad2, Bmpr2, Sp1, Acvr2a, Ppp2r1b, Mapk3, Tfdp1, Skp1a, Ppp2ca, Bmpr1a, Rhoa, Smad1, Mapk1, Comp, Cdkn2b, Ppp2r1a, Smurf1, Rps6kb2, Cul1, Id1, Pitx2, Id2, Acvr1b, Crebbp, Rbl1,
KEGG_PATHWAY	mmu05210:Colorectal cancer	35	0.66%	0.007004994802891224	Casp9, Braf, Smad4, Fos, Gsk3b, Msh3, Apc, Birc5, Appl1, Pik3r2, Dvl1, Ccnd1, Dvl2, Msh2, Smad2, Cycs, Ctnnb1, Mapk8, Raf1, Sos2, Mapk10, Sos1, Mapk3, Grb2, Tcf7l2, Pik3r3, Msh6, Mapk1, Akt2, Mlh1, Map2k1, Mapk9, Nras, Acvr1b, Pik3cg,
KEGG_PATHWAY	mmu04912:GnRH signaling pathway	34	0.64%	0.050588362980200974	Map3k1, Prkx, Pla2g12a, Cdc42, Prkacb, Map3k2, Prkaca, Adcy2, Pla2g10, Pla2g6, Gna11, Calm3, Map2k3, Cacna1c, Mapk8, Raf1, Sos2, Mapk10, Sos1, Mapk3, Grb2, Mapk7, Mapk1, Camk2d, Map2k1, Map2k2, Hras1, Gnaq, Atf4, Mapk9, Nras, Mapk14, Map2k7, Adcy9,
KEGG_PATHWAY	mmu05222:Small cell lung cancer	33	0.62%	0.03830938909074953	Casp9, Rb1, Ikbkb, Cdk2, Pias4, Rela, Max, Pias1, Nfkb2, Ptk2, Traf5, Pik3r2, Pten, Ccnd1, E2f1, Bcl2l1, Cdk4, Ccne1, Cycs, Chuk, Itgb1, Lamc1, Traf4, Pik3r3, Pias2, Cdkn2b, Akt2, Lamc3, Birc2, Fn1, Ccne2, Traf2, Pik3cg,
KEGG_PATHWAY	mmu05212:Pancreatic cancer	33	0.62%	0.002015245906540675	Casp9, Cdc42, Rad51, Braf, Rb1, Ikbkb, Smad4, Stat3, Rela, Nfkb2, Pik3r2, Egf, Ccnd1, E2f1, Bcl2l1, Cdk4, Smad2, Jak1, Mapk8, Raf1, Mapk10, Chuk, Mapk3, Rala, Brca2, Pik3r3, Mapk1, Akt2, Map2k1, Mapk9, Nras, Acvr1b, Pik3cg,
KEGG_PATHWAY	mmu04540:Gap junction	33	0.62%	0.06004626647608258	Prkx, Prkacb, Tubb6, Tjp1, Tuba4a, Gnai2, Map3k2, Pdgfa, Prkaca, Adcy2, Tuba8, Egf, Gna11, Adrb1, Gnai3, Tuba1b, Raf1, Sos2, Sos1, Mapk3, Tubb2a, Grb2, Csnk1d, Mapk7, Mapk1, Map2k1, Map2k2, Hras1, Gnaq, Tubb2c, Nras, Adcy9, Npr1,
KEGG_PATHWAY	mmu04520:Adherens junction	33	0.62%	0.002629691888242064	Map3k7, Cdc42, Pvrl1, Ptpn1, Tjp1, Actn4, Smad4, Actg1, Yes1, Snai1, Pvrl3, Wasf1, Wasf3, Actb, Ptprf, Smad2, Nlk, Ctnnb1, Pvrl2, Wasl, Mapk3, Ctnna3, Fgfr1, Farp2, Tcf7l2, Rhoa, Baiap2, Mapk1, Vcl, Ssx2ip, Acvr1b, Crebbp, Wasf2,
KEGG_PATHWAY	mmu05211:Renal cell carcinoma	32	0.60%	0.001081104518041682	Arnt, Cdc42, Crkl, Braf, Pdgfa, Crk, Gab1, Rbx1, Fh1, Pik3r2, Pak4, Egln2, Pak2, Raf1, Sos2, Sos1, Mapk3, Ptpn11, Rap1b, Flcn, Grb2, Pik3r3, Mapk1, Akt2, Map2k1, Map2k2, Hras1, Hif1a, Tceb1, Nras, Crebbp, Pik3cg,
KEGG_PATHWAY	mmu04370:VEGF signaling pathway	30	0.56%	0.010618641768298777	Casp9, Pla2g12a, Ppp3cb, Cdc42, Nfatc1, Mapkapk2, Shc2, Sphk2, Pxn, Pla2g10, Ptk2, Pla2g6, Pik3r2, Ppp3cc, Nfat5, Ppp3ca, Raf1, Mapk3, Pik3r3, Mapk1, Ppp3r1, Akt2, Map2k1, Map2k2, Hras1, Nfatc3, Nras, Plcg1, Mapk14, Pik3cg,
KEGG_PATHWAY	mmu05221:Acute myeloid leukemia	29	0.54%	4.257120708562268E-4	Ccna1, Braf, Ikbkb, Rps6kb1, Stat3, Rela, Nfkb2, Jup, Pik3r2, Kit, Ccnd1, Raf1, Sos2, Sos1, Chuk, Mapk3, Grb2, Pim1, Tcf7l2, Pik3r3, Mapk1, Akt2, Map2k1, Map2k2, Hras1, Ppard, Rps6kb2, Nras, Pik3cg,
KEGG_PATHWAY	mmu05214:Glioma	29	0.54%	0.002212277794522855	Braf, Rb1, Shc1, Shc2, Pdgfa, Pik3r2, Pten, Egf, Calm3, Ccnd1, E2f1, Cdk4, Raf1, Sos2, Sos1, Mapk3, Grb2, Pik3r3, Mapk1, Camk2d, Akt2, Map2k1, Map2k2, Hras1, Nras, Cdkn1a, Plcg1, Mdm2, Pik3cg,
KEGG_PATHWAY	mmu04920:Adipocytokine signaling pathway	28	0.52%	0.03588283159643206	Acsl6, Ikbkb, Socs3, Prkag1, Stk11, Camkk1, Stat3, Ppara, Rela, Adipor2, Prkab1, Nfkb2, Acsl1, Prkag2, Jak1, Mapk8, Mapk10, Chuk, Ptpn11, Adipor1, Jak2, Pomc, Irs2, Akt2, Acsl3, Mapk9, Nfkbib, Traf2,
KEGG_PATHWAY	mmu04720:Long-term potentiation	27	0.51%	0.013015236607081867	Grin1, Prkx, Ppp3cb, Prkacb, Braf, Rps6ka1, Grin2d, Prkaca, Ppp3cc, Calm3, Cacna1c, Ppp3ca, Raf1, Mapk3, Rap1b, Mapk1, Camk2d, Ppp3r1, Map2k1, Map2k2, Hras1, Gnaq, Ppp1r12a, Ppp1cb, Atf4, Nras, Crebbp,
KEGG_PATHWAY	mmu04115:p53 signaling pathway	26	0.49%	0.037032130679067465	Casp9, Sesn2, Ccnd3, Pmaip1, Siah1a, Rfwd2, Cdk2, Ppm1d, Rrm2, Pten, Zmat3, Bai1, Siah1b, Ccnd1, Atm, Chek1, Cdk4, Cycs, Ccne1, Sesn1, Ccng2, Rchy1, Cdkn1a, Ccne2, Mdm2, Ccnb2,
KEGG_PATHWAY	mmu05213:Endometrial cancer	26	0.49%	8.92071791977146E-4	Casp9, Braf, Gsk3b, Apc, Pdpk1, Pik3r2, Pten, Egf, Ccnd1, Ctnnb1, Raf1, Sos1, Sos2, Mapk3, Ctnna3, Grb2, Tcf7l2, Pik3r3, Mapk1, Akt2, Mlh1, Map2k1, Map2k2, Hras1, Nras, Pik3cg,
KEGG_PATHWAY	mmu05223:Non-small cell lung cancer	24	0.45%	0.009566890372557221	Casp9, Raf1, Sos2, Sos1, Rassf1, Mapk3, Braf, Rb1, Grb2, Pik3r3, Mapk1, Akt2, Hras1, Map2k2, Map2k1, Pdpk1, Pik3r2, Nras, Egf, Ccnd1, Plcg1, E2f1, Cdk4, Pik3cg,
KEGG_PATHWAY	mmu00564:Glycerophospholipid metabolism	24	0.45%	0.05519516185042496	Lycat, Cds1, Pla2g12a, Ptdss2, Pcyt2, Chkb, Lypla1, Gnpat, Agpat6, Chka, Pla2g10, Pla2g6, Agpat2, Nat5, Nat6, Pcyt1a, Dgkz, Myst3, Phospho1, Sh3glb1, Crls1, Pisd, Esco1, Gpam,
KEGG_PATHWAY	mmu00510:N-Glycan biosynthesis	24	0.45%	2.872354602991234E-4	Glt28d2, Mgat1, B4galt2, Ddost, Rpn1, Man1b1, Alg1, Stt3b, Rft1, Ganab, Alg13, Dolpp1, Fut8, Dpm1, Man2a1, Alg11, Dad1, Man1c1, Dhdds, B4galt3, Man1a2, Alg8, B4galt1, Gcs1,
KEGG_PATHWAY	mmu04150:mTOR signaling pathway	23	0.43%	0.015618801022847616	Mapk3, Braf, 4932417H02Rik, Eif4e2, Tsc1, Rps6ka1, 4921505C17Rik, Stk11, Pik3r3, Mapk1, Rps6kb1, Akt2, Rheb, Rps6, Ulk2, Pdpk1, Hif1a, Eif4b, Pik3r2, Rps6kb2, Cab39, Eif4e, Pik3cg,
KEGG_PATHWAY	mmu03022:Basal transcription factors	20	0.37%	1.5814106439537062E-4	Taf5, Taf9, Taf10, Tbp, Taf1, Gtf2a1, Gtf2f2, Gtf2i, Gtf2f1, Taf5l, Taf13, Taf11, Gtf2b, Gtf2e1, Gtf2e2, Taf12, Taf4a, Taf7, Taf2, Gtf2a2,
KEGG_PATHWAY	mmu05219:Bladder cancer	18	0.34%	0.03863405329128107	Raf1, Rassf1, Dapk3, Mapk3, Braf, Rb1, Mapk1, Hras1, Map2k2, Map2k1, Nras, Egf, Cdkn1a, Ccnd1, Rps6ka5, Mdm2, E2f1, Cdk4,
KEGG_PATHWAY	mmu00970:Aminoacyl-tRNA biosynthesis	17	0.32%	0.00846103036180334	Mars2, Ears2, Nars, Yars, Eprs, Yars2, Wars, Gars, Vars, Qars, Wars2, Rars, Dars2, Farsb, Dars, Mars, Aars,
KEGG_PATHWAY	mmu03050:Proteasome	16	0.30%	0.010915307155654141	Psma3, Psmb2, Psmd11, Psmd7, Psmb5, Psmd8, Psmc3, Psmd1, Psmb3, Psmb4, Psmd12, Psma1, Psmd13, Psmd3, Psma5, Psmc5,
KEGG_PATHWAY	mmu00790:Folate biosynthesis	15	0.28%	0.09497679993905761	Mov10l1, Ddx50, Ddx56, Ddx54, Ddx51, Skiv2l2, Ep400, Ercc2, Nudt5, Ddx4, Ddx52, Smarca5, Fpgs, Nudt16, Ascc3l1,
KEGG_PATHWAY	mmu00450:Selenoamino acid metabolism	14	0.26%	0.03502418836696029	Prmt6, Mars2, Sephs2, Sephs1, Prmt3, Prmt5, Mat2a, Mettl2, Prmt1, Ahcyl1, Carm1, Mars, Mettl6, Wbscr22,
KEGG_PATHWAY	mmu00252:Alanine and aspartate metabolism	14	0.26%	0.09636322747177566	Asns, Asrgl1, Nars, Crat, Dlat, Got1, Pdhb, Adss, Dld, Pdha2, Dars2, Dars, Adsl, Aars,
KEGG_PATHWAY	mmu00020:Citrate cycle (TCA cycle)	14	0.26%	0.018250791918322375	Ogdh, Idh3a, Mdh1, Sdhc, Sucla2, Aco2, Sdhb, Suclg1, Dlst, Mdh2, Fh1, Dld, Sdha, Acly,
KEGG_PATHWAY	mmu04320:Dorso-ventral axis formation	13	0.24%	0.033166632757509446	Spire2, Raf1, Sos1, Sos2, Mapk3, Braf, Grb2, Cpeb1, Notch2, Mapk1, Map2k1, Nras, Fmn2,
KEGG_PATHWAY	mmu00251:Glutamate metabolism	13	0.24%	0.09742211404051637	Gss, Gls, Adc, Gsr, Ears2, Nadsyn1, Eprs, Gfpt1, Gclc, Qars, Got1, Gmps, Glul,
KEGG_PATHWAY	mmu01040:Polyunsaturated fatty acid biosynthesis	13	0.24%	2.7711870520472103E-4	Fasn, Elovl2, Fads2, Acox3, Hsd17b12, Pecr, Scd3, Hadha, Elovl5, Gpsn2, Acox1, Ptplb, Elovl6,
KEGG_PATHWAY	mmu05216:Thyroid cancer	13	0.24%	0.04509930542881023	Pparg, Ctnnb1, Mapk3, Tpr, Braf, Tcf7l2, Mapk1, Map2k1, Map2k2, Hras1, Tfg, Nras, Ccnd1,
KEGG_PATHWAY	mmu03030:DNA polymerase	12	0.22%	0.05814586404475339	Polk, Rev1, Pole3, Prim2, Polh, Polb, Polg2, Pole4, Rev3l, Pold3, Polg, Pols,
KEGG_PATHWAY	mmu00100:Biosynthesis of steroids	12	0.22%	0.030760690264325964	Pmvk, Dhcr24, Sqle, Ggps1, Hmgcr, Sc5d, Idi1, Fdft1, Cyp51, Hsd17b7, Sc4mol, Lss,
KEGG_PATHWAY	mmu05040:Huntington's disease	12	0.22%	0.09802717181208691	Ift57, Htt, Ube2k, Cltb, Ncor1, Rasa1, Clta, Grb2, Calm3, Cltc, Hip1, Crebbp,
KEGG_PATHWAY	mmu00440:Aminophosphonate metabolism	10	0.19%	0.008540508960709459	Mettl2, Prmt6, Prmt1, Prmt3, Pcyt2, Pcyt1a, Carm1, Mettl6, Wbscr22, Prmt5,
KEGG_PATHWAY	mmu05020:Parkinson's disease	10	0.19%	0.07265755843413307	Ube2j2, Park2, Ube2j1, Sncaip, Park7, Ube2g2, Sept5, Ubb, Ube2g1, Pink1,
KEGG_PATHWAY	mmu04710:Circadian rhythm	9	0.17%	0.010777207219874152	Cry1, Per2, Clock, Arntl, Cry2, Per1, Csnk1d, Nr1d1, Per3,
KEGG_PATHWAY	mmu03060:Protein export	7	0.13%	0.0838777051716741	Srp9, Sec61a1, Srp19, Srp54a, Oxa1l, Sec61a2, Srp14,
KEGG_PATHWAY	mmu00720:Reductive carboxylate cycle (CO2 fixation)	7	0.13%	0.05431749273207902	Sucla2, Mdh1, Mdh2, Fh1, Aco2, Acss2, Acly,

## Sheet: CREB-KEGG
Category	Term	Count	%	PValue	Genes
KEGG_PATHWAY	mmu04010:MAPK signaling pathway	68	2.30%	4.9760497230917164E-5	Map3k7, Prkacb, Mapkapk2, Cacna1g, Cacnb3, Dusp14, Dusp3, Nfkb2, Dusp7, Pla2g6, Gna12, Cacna1a, Map2k3, Daxx, Nf1, Nlk, Dusp5, Ptpn5, Cacng3, Ppm1a, Dusp4, Mapk13, Rasgrf2, Bdnf, Rap1b, Mapk11, Map2k4, Mapk1, Pla2g4e, Casp3, Atf2, Elk4, Map3k10, Mapk8ip1, Map3k7ip1, Cacna1s, Acvr1b, Cdc42, Crkl, Rps6ka4, Braf, Cacnb2, Cacna1i, Fos, Myc, Prkaca, Nr4a1, Crk, Stk4, Jund, Egf, Mapk8, Chuk, Mapkapk5, …
KEGG_PATHWAY	mmu04120:Ubiquitin mediated proteolysis	36	1.22%	0.0029524096648068845	Syvn1, Ube2o, Mid1, Herc2, Ube2b, Socs3, Trip12, Pias4, Anapc4, Rbx1, Brca1, Rnf7, Ube2s, Ddb1, Ube3c, Mgrn1, Ube2j1, Uba6, Skp1a, Cbl, Fbxo4, Ube4a, Ube2i, Rchy1, Ube2h, Smurf1, Anapc11, Ube2f, Anapc2, Tceb1, Uba2, Ube2c, Cdc34, Ube2n, Btrc, Ube2w,
KEGG_PATHWAY	mmu04310:Wnt signaling pathway	32	1.08%	0.09573593394548116	Map3k7, Ccnd3, Prkacb, Csnk1e, Lrp6, Cacybp, Myc, Prkaca, Gsk3b, Rbx1, Wnt10a, Dvl1, Ppp2r2d, Dvl2, Nlk, Mapk8, Ctbp2, Senp2, Ctbp1, Fzd5, Skp1a, Ppp2ca, Tcf7l2, Fzd7, Frat2, Lrp5, Ppard, Axin1, Wnt1, Btrc, Fosl1, Frat1,
KEGG_PATHWAY	mmu04910:Insulin signaling pathway	30	1.02%	0.09256999463274654	Crkl, Prkacb, Braf, Ptpn1, 4932417H02Rik, Tsc1, Socs3, Prkag1, Prkaca, Gsk3b, Crk, Srebf1, Prkab1, Pik3r1, Ppp1r3c, Foxo1, Prkag2, Lipe, Mapk8, Acaca, Rapgef1, Acacb, Cbl, Grb2, Mapk1, Map2k1, Hras1, Rheb, Ppp1cb, Rps6kb2,
KEGG_PATHWAY	mmu04110:Cell cycle	27	0.91%	0.03966412992180515	Ccnd3, Bub1b, Ywhaz, Gsk3b, Orc5l, Anapc4, Rbx1, Mcm4, E2f1, Cdc6, Pcna, Mcm5, Ccne1, Tfdp1, Mcm7, Ccna2, Skp1a, Mad1l1, Cdc14b, Ywhae, Wee1, Ywhag, Ywhaq, Anapc11, Anapc2, Cdkn1a, Rbl1,
KEGG_PATHWAY	mmu03010:Ribosome	26	0.88%	0.007662816496583455	Rpl27a, Rps9, Rpl3, Rpl32, Rpl19, Rpl13, Rps18, Rpl28, Rpl37, Rpl24, Rpl10a, Rps19, Rps2, Fau, Rps27, Rpl34, Rpl29, Rps11, Rpl21, Rpl13a, Rpl23, Rpl18, Rps16, Rpl9, Rpl37a, Rpl26,
KEGG_PATHWAY	mmu05220:Chronic myeloid leukemia	23	0.78%	0.006222202816288722	Stat5a, Crkl, Chuk, Ptpn11, Braf, Bcr, Ctbp2, Ctbp1, Cbl, Grb2, Runx1, Myc, Mapk1, Crk, Map2k1, Hras1, Rela, Pik3r1, Stat5b, Nfkb2, Cdkn1a, E2f1, Acvr1b,
KEGG_PATHWAY	mmu05215:Prostate cancer	22	0.74%	0.05394803345816833	Ccne1, Creb3l2, Chuk, Braf, Grb2, Tcf7l2, Gsk3b, Mapk1, Hras1, Map2k1, Creb3l1, Creb1, Rela, Pik3r1, Nfkb2, Atf4, Pten, Egf, Cdkn1a, Foxo1, E2f1, Bcl2,
KEGG_PATHWAY	mmu04012:ErbB signaling pathway	21	0.71%	0.08170094964225058	Stat5a, Mapk8, Crkl, Braf, Ereg, Cbl, Grb2, Map2k4, Myc, Gsk3b, Mapk1, Crk, Hras1, Src, Map2k1, Pik3r1, Stat5b, Rps6kb2, Egf, Cdkn1a, Nck2,
KEGG_PATHWAY	mmu05210:Colorectal cancer	21	0.71%	0.06668966234924759	Cycs, Mapk8, Braf, Fzd5, Grb2, Tcf7l2, Fzd7, Fos, Myc, Gsk3b, Mapk1, Casp3, Map2k1, Birc5, Pik3r1, Axin1, Dvl1, Dvl2, Bcl2, Acvr1b, Msh2,
KEGG_PATHWAY	mmu04920:Adipocytokine signaling pathway	20	0.68%	0.02458311852570739	Mapk8, Chuk, Ptpn11, Adipor1, Acacb, Socs3, Prkag1, Stk11, Camkk1, Cd36, Stat3, Nfkbie, Rela, Nfkb2, Prkab1, Cpt1a, Slc2a1, Prkag2, Nfkbib, Jak1,
KEGG_PATHWAY	mmu05221:Acute myeloid leukemia	19	0.64%	0.0047692273843721305	Stat5a, Chuk, Braf, Grb2, Runx1, Tcf7l2, Myc, Mapk1, Stat3, Map2k1, Hras1, Rela, Pik3r1, Stat5b, Nfkb2, Ppard, Jup, Rps6kb2, Rara,
KEGG_PATHWAY	mmu04340:Hedgehog signaling pathway	15	0.51%	0.05456788279004711	Prkacb, Sufu, Csnk1e, Shh, Smo, Csnk1d, Prkaca, Gsk3b, Wnt10a, Wnt1, Gli2, Csnk1g2, Bmp7, Btrc, Gli3,
KEGG_PATHWAY	mmu03022:Basal transcription factors	13	0.44%	0.004350147917413066	Taf10, Tbp, Gtf2f1, Taf13, Taf11, Gtf2h3, Gtf2h4, Gtf2e1, Gtf2e2, Taf12, Taf7, Taf6l, Taf2,
KEGG_PATHWAY	mmu05219:Bladder cancer	12	0.41%	0.0752930313596232	Mmp9, Hras1, Map2k1, Rassf1, Dapk3, Braf, Egf, Cdkn1a, E2f1, Myc, Mapk1, Fgfr3,
KEGG_PATHWAY	mmu04130:SNARE interactions in vesicular transport	12	0.41%	0.038490171741461944	Snap25, Ykt6, Gosr2, Stx16, Stx1a, Stx5a, Gosr1, Stx4a, Bet1, Vamp3, Stx18, Snap23,
KEGG_PATHWAY	mmu00020:Citrate cycle (TCA cycle)	9	0.30%	0.07368048624131095	Ogdh, Idh3a, Sdhc, Mdh1, Mdh2, Dld, Aco2, Sdhb, Acly,
KEGG_PATHWAY	mmu01040:Polyunsaturated fatty acid biosynthesis	8	0.27%	0.01606540286833702	Pecr, Elovl5, Scd2, Fads2, Acox3, Ptplb, Fads1, Hsd17b12,
