# Supplementary material for: Cell-specific occupancy of an extended repertoire of CREM and CREB binding loci in male germ cells
Source: BMC Genomics. 2010 Sep 29;11:530. doi: 10.1186/1471-2164-11-530 (PMC3091680; doi:10.1186/1471-2164-11-530)
Supplement: Additional file 10 — Table S6: Excel table of CREM and CREB bound sites with no annotation to RefSeq genes or Ensembl transcripts. Pages 1 and 2 show the data concerning CREM and CREB binding sites for which no RefSeq annotation was found within 5 Kb of the peak summit and which were designated 'no match' in Tables S1 and S3. Layout is as in Table S1. [file 1471-2164-11-530-S10.XLS]

## Sheet: CREM-bound-intergenic loci
chr	start	end	length	Peak Summit position	# Reads	-10*log10(pvalue)	fold_enrichment	Full CRE	CRE with 0 or 1 mism	Half CRE	H3K4Me3
chr5	96430647	96432960	2314	96432237	341	331.02	4.82	No	CRE	Half CRE	no
chrX	166434741	166436955	2215	166435132	339	91.25	7.31	TGACGTCA	CRE	Half CRE	yes
chr1	35171317	35173139	1823	35172356	299	458.62	5.56	No	No	No	no
chr16	48342236	48344665	2430	48343123	252	177.33	4.9	No	CRE	Half CRE	no
chr5	130137553	130139811	2259	130138387	242	259.23	5.61	TGACGTCA	CRE	Half CRE	no
chr7	80859400	80861191	1792	80860462	237	368.89	7.98	No	CRE	No	no
chr9	120051094	120052907	1814	120051581	229	348	7.69	No	No	No	no
chr18	3336643	3338277	1635	3337403	228	403.98	14.71	No	CRE	Half CRE	yes
chr10	94976793	94978680	1888	94977454	219	263.32	12.32	No	No	Half CRE	yes
chr17	36367941	36368622	682	36368253	216	1052.83	16.29	No	No	No	yes
chr10	128458842	128460865	2024	128460212	210	276.54	7.82	No	CRE	No	no
chr18	76932504	76934507	2004	76933425	207	251.86	12.3	No	CRE	No	no
chr13	48640660	48642404	1745	48641286	201	303.67	12.56	TGACGTCA	CRE	Half CRE	yes
chr9	22752261	22753801	1541	22752972	200	405.58	9.99	No	No	Half CRE	no
chr8	86721085	86722987	1903	86721662	197	273.26	10.79	TGACGTCA	CRE	Half CRE	yes
chr12	32926646	32929128	2483	32927189	189	41.42	3.78	No	CRE	No	no
chr2	167602393	167604293	1901	167602989	188	248.53	12.5	TGACGTCA	CRE	Half CRE	yes
chr6	91390347	91392055	1709	91390947	185	318.82	23.09	TGACGTCA	CRE	Half CRE	yes
chr7	91837700	91839093	1394	91838481	179	374.32	12.68	No	CRE	Half CRE	yes
chr17	71947158	71948781	1624	71948163	178	321.31	17.41	No	CRE	Half CRE	yes
chr7	104936450	104938048	1599	104936875	178	342.6	18.35	TGACGTCA	CRE	Half CRE	yes
chr19	29928647	29930118	1472	29929240	176	359.7	9.7	No	CRE	No	no
chr2	25995125	25996416	1292	25996054	176	441.19	16.27	TGACGTCA	CRE	Half CRE	yes
chr5	34678282	34680159	1878	34679594	173	252.76	11.69	No	No	Half CRE	yes
chr8	116063428	116064780	1353	116064096	171	423.72	9.06	TGACGTCA	CRE	Half CRE	no
chr5	66345828	66347759	1932	66347237	169	204.45	15.09	TGACGTCA	CRE	Half CRE	yes
chr7	151739057	151740321	1265	151739648	162	403.38	10.95	TGACGTCA	CRE	Half CRE	yes
chr5	123086897	123087928	1032	123087268	161	475.8	16.98	TGACGTCA	CRE	Half CRE	no
chr13	41700414	41701968	1555	41701049	159	334.43	19.5	No	No	Half CRE	yes
chr15	68089524	68090848	1325	68090092	159	386.32	12.5	No	No	No	yes
chr7	52532372	52533325	954	52532703	155	493.61	18.89	TGACGTCA	CRE	Half CRE	yes
chr14	9995424	9996795	1372	9996315	152	357.53	9.34	No	No	No	no
chr4	131064706	131066630	1925	131065388	150	186.96	6.32	No	No	No	no
chr2	131808210	131809872	1663	131809184	149	284.06	14.63	No	CRE	Half CRE	no
chr19	35879328	35880906	1579	35880083	145	287.25	7.02	No	CRE	Half CRE	no
chr1	88330502	88332570	2069	88331144	143	143.92	13.94	TGACGTCA	CRE	Half CRE	yes
chr12	57017461	57018672	1212	57018202	142	403.93	13.91	No	CRE	Half CRE	no
chr15	101076277	101077509	1233	101076916	141	349.51	17.41	No	CRE	Half CRE	yes
chr12	113145538	113147062	1525	113146397	139	270.35	10.75	No	No	No	yes
chr4	97951444	97952772	1329	97952374	138	319.81	7.51	No	CRE	Half CRE	no
chr3	142544011	142545556	1546	142544977	136	285.76	12.05	No	No	No	yes
chr11	32077888	32078945	1058	32078567	135	438.8	10.01	No	CRE	No	no
chr13	42552954	42554258	1305	42553353	135	345.47	9.38	TGACGTCA	CRE	Half CRE	no
chr9	72062354	72063592	1239	72063156	135	317.56	11.4	No	CRE	No	no
chr18	14941227	14942187	961	14941632	133	438.96	17.55	TGACGTCA	CRE	Half CRE	yes
chr7	71229522	71230130	609	71229706	133	41.45	2.73	No	CRE	No	no
chr19	34002703	34004081	1379	34003509	132	314.68	11.5	No	CRE	Half CRE	no
chr16	21794042	21795060	1019	21794392	131	432.79	21.42	TGACGTCA	CRE	Half CRE	yes
chr5	119857452	119859004	1553	119858328	131	233.89	17.19	TGACGTCA	CRE	Half CRE	yes
chr6	128749204	128749995	792	128749589	129	493.77	18.48	TGACGTCA	CRE	Half CRE	yes
chr17	7031867	7033137	1271	7032766	127	295.92	9.91	TGACGTCA	CRE	Half CRE	yes
chr6	99472448	99473704	1257	99472997	126	222.83	9.41	TGACGTCA	CRE	Half CRE	yes
chr5	25035063	25036437	1375	25036058	125	268.41	13.05	No	No	No	yes
chr10	66589136	66590446	1311	66589827	123	289.39	10.94	No	No	Half CRE	yes
chr18	63803074	63804595	1522	63804220	121	227.6	8.43	No	CRE	No	no
chr9	61969678	61971167	1490	61970849	121	253.47	8.53	No	No	Half CRE	yes
chr1	94076479	94077859	1381	94076900	120	244.61	10.01	No	No	Half CRE	yes
chr13	67160989	67162423	1435	67162123	119	193.26	18.13	No	CRE	Half CRE	yes
chr3	3308407	3309606	1200	3309128	119	323.58	12.97	TGACGTCA	CRE	Half CRE	yes
chr8	76142625	76143591	967	76142986	119	422.37	12.67	No	CRE	No	no
chr8	126163781	126165078	1298	126164080	118	317.89	8.86	No	No	No	no
chr9	110434315	110436147	1833	110435423	118	163.62	6.34	No	CRE	Half CRE	yes
chr1	197067694	197068244	551	197067919	117	627.17	17.02	No	No	No	yes
chr15	72897490	72898755	1266	72898232	117	324.7	16.75	No	No	Half CRE	yes
chr2	168281892	168283462	1571	168282784	117	208.52	11.68	No	CRE	No	no
chr15	56287508	56288524	1017	56288290	116	366.67	13.21	No	CRE	Half CRE	no
chr17	85862700	85864145	1446	85863531	116	212.38	16.38	TGACGTCA	CRE	Half CRE	yes
chr4	70285133	70286310	1178	70285611	116	302.09	7.29	No	CRE	No	no
chr5	120422275	120423840	1566	120423204	116	157.9	12.05	TGACGTCA	CRE	Half CRE	no
chr2	33840553	33841493	941	33841084	115	370.56	18.98	TGACGTCA	CRE	Half CRE	no
chr11	94021311	94022764	1454	94022277	114	161.11	9.67	No	CRE	Half CRE	yes
chr4	133368870	133370798	1929	133369438	114	153.69	6.44	No	No	Half CRE	yes
chr7	17567896	17568982	1087	17568418	112	290.49	18.9	TGACGTCA	CRE	Half CRE	yes
chr19	40968354	40970008	1655	40969222	110	211.6	7.83	No	CRE	Half CRE	yes
chr2	94113289	94114172	884	94113613	110	387.17	18.57	No	No	Half CRE	no
chr12	101418815	101419852	1038	101419206	109	312.81	20.51	TGACGTCA	CRE	Half CRE	yes
chr2	31993010	31993766	757	31993514	109	449.27	17.6	No	CRE	No	yes
chr14	61553102	61555118	2017	61554805	108	87.79	5.94	No	CRE	Half CRE	no
chr12	86795986	86796929	944	86796331	107	359.91	16.58	No	CRE	Half CRE	yes
chr13	57440500	57441713	1214	57441098	107	262.89	17.24	TGACGTCA	CRE	Half CRE	no
chr12	86826609	86827324	716	86827018	106	405.84	19.22	No	CRE	Half CRE	yes
chr2	30784360	30785750	1391	30785309	106	221.08	13.33	TGACGTCA	CRE	Half CRE	no
chr14	62299606	62300962	1357	62300304	105	154.41	13.11	TGACGTCA	CRE	Half CRE	yes
chr12	35731300	35732595	1296	35731822	104	216.33	10.58	No	No	Half CRE	yes
chr8	37384906	37385882	977	37385196	104	328.06	18.74	TGACGTCA	CRE	Half CRE	no
chr14	62266635	62268405	1771	62267256	103	153.48	9.16	No	CRE	Half CRE	yes
chr15	38007733	38009168	1436	38008141	103	206.71	8.56	No	CRE	Half CRE	yes
chr2	168805890	168807258	1369	168806511	103	199.49	14.55	No	No	Half CRE	yes
chr17	50065581	50067181	1601	50066599	102	83.98	5.01	No	No	No	no
chr19	5802918	5804286	1369	5803649	102	132.26	6.91	No	No	Half CRE	yes
chr7	51660870	51661765	896	51661355	102	384.56	18.5	TGACGTCA	CRE	Half CRE	yes
chr11	71312720	71313687	968	71313233	101	309.58	10.01	TGACGTCA	CRE	Half CRE	no
chr13	48323069	48323825	757	48323263	101	410.37	20.48	TGACGTCA	CRE	Half CRE	no
chr8	49094179	49095226	1048	49094514	101	291.02	16.48	TGACGTCA	CRE	Half CRE	yes
chr8	123796864	123798163	1300	123797278	101	198.64	6.77	TGACGTCA	CRE	Half CRE	yes
chr15	73475536	73476721	1186	73476188	100	240.28	14.77	No	CRE	Half CRE	yes
chr3	121293663	121294773	1111	121294041	100	246.05	11	No	CRE	No	no
chr12	40425779	40426965	1187	40426233	99	274.94	13.1	No	CRE	Half CRE	no
chr4	133484371	133485308	938	133484710	99	332.54	26.57	TGACGTCA	CRE	Half CRE	yes
chr7	30302985	30304974	1990	30304765	99	113.24	6.99	No	No	Half CRE	yes
chr14	32405188	32405912	725	32405533	98	364.98	13.35	No	CRE	No	no
chr2	44782293	44783303	1011	44782740	98	312.54	8.37	No	No	Half CRE	yes
chr5	33015838	33016413	576	33016224	98	518.93	22.73	TGACGTCA	CRE	Half CRE	yes
chr5	34711850	34713380	1531	34712340	98	174.73	10.4	No	CRE	Half CRE	yes
chr6	141148521	141149451	931	141149144	98	337.24	12.25	No	No	No	no
chr7	13534248	13535597	1350	13535439	98	205.72	8.71	No	CRE	Half CRE	yes
chr8	27294740	27295568	829	27295407	97	338.57	18.74	TGACGTCA	CRE	Half CRE	yes
chr8	113668882	113669966	1085	113669544	97	251.46	20.18	TGACGTCA	CRE	Half CRE	yes
chr6	128713779	128714696	918	128714316	96	356.1	20.59	TGACGTCA	CRE	Half CRE	yes
chr8	108977915	108978605	691	108978376	96	435.46	23.94	TGACGTCA	CRE	Half CRE	no
chr18	75969684	75971419	1736	75971118	95	149.67	7.92	No	No	Half CRE	no
chr18	81531662	81533118	1457	81532821	95	170.22	6.81	No	CRE	Half CRE	no
chr1	167021677	167022783	1107	167022076	94	226.54	21.09	TGACGTCA	CRE	Half CRE	yes
chr10	21267165	21268454	1290	21267708	94	246.8	19.62	TGACGTCA	CRE	Half CRE	yes
chr19	40947488	40948594	1107	40948008	94	303.68	21.6	No	CRE	Half CRE	yes
chr3	65778258	65779027	770	65778821	94	370.36	15.28	No	CRE	Half CRE	yes
chr13	57064557	57065441	885	57065141	93	256.22	12.87	No	CRE	No	no
chr7	71003028	71004146	1119	71003571	93	269.49	19.55	TGACGTCA	CRE	Half CRE	yes
chrX	109007937	109009370	1434	109008516	93	196.82	15.3	No	CRE	Half CRE	yes
chr12	111829210	111830181	972	111829818	92	310.03	18.45	No	No	Half CRE	yes
chr15	92340475	92341203	729	92340803	92	357.06	14.52	No	CRE	Half CRE	yes
chr17	5363408	5364349	942	5363794	92	323.05	17.33	No	CRE	No	no
chr18	35930679	35931427	749	35931044	92	364.9	24.29	No	CRE	Half CRE	yes
chr2	30513412	30514719	1308	30513925	92	168.1	7.45	No	CRE	Half CRE	yes
chr9	20348462	20349938	1477	20349177	92	160.07	12.81	No	No	Half CRE	yes
chr1	35166304	35167446	1143	35166958	91	117.02	6.14	No	No	No	no
chr2	77888591	77889601	1011	77889148	91	231.99	13.37	No	No	Half CRE	yes
chr4	106511312	106513377	2066	106512669	91	61.56	4.93	No	CRE	No	yes
chr6	52203033	52204013	981	52203551	91	269.99	17.47	TGACGTCA	CRE	Half CRE	no
chr8	10127763	10128777	1015	10128150	91	290	14.59	No	CRE	No	no
chr16	91129634	91130123	490	91129881	90	402.14	13.51	No	No	Half CRE	yes
chr2	166900142	166901246	1105	166900392	90	231.66	9.01	No	No	No	no
chr3	3000013	3001100	1088	3000363	90	53.07	6.26	No	CRE	No	no
chr15	45810109	45811354	1246	45811066	89	210.11	12.1	No	CRE	Half CRE	yes
chr19	10530945	10532753	1809	10532047	89	102.54	6.66	No	No	No	yes
chr7	86643746	86645217	1472	86644850	89	124.54	7.39	TGACGTCA	CRE	Half CRE	yes
chr11	85789815	85790828	1014	85790404	88	274.17	19.49	TGACGTCA	CRE	Half CRE	no
chr13	23404821	23405841	1021	23405324	88	240.41	17.47	No	CRE	Half CRE	yes
chr4	46317492	46318235	744	46317736	88	337.94	16.45	TGACGTCA	CRE	Half CRE	yes
chr4	128601827	128603056	1230	128602449	88	184.66	17.18	TGACGTCA	CRE	Half CRE	yes
chr3	87109153	87110460	1308	87110072	87	204.59	8.03	No	No	No	no
chr4	150052676	150053540	865	150053167	87	295.66	18.26	No	CRE	Half CRE	yes
chr5	147531230	147532147	918	147531623	87	288.86	18.52	TGACGTCA	CRE	Half CRE	yes
chr9	91245326	91246410	1085	91245860	87	248.36	22.09	TGACGTCA	CRE	Half CRE	no
chr15	68194629	68195471	843	68194870	86	286.19	14.88	TGACGTCA	CRE	Half CRE	yes
chr16	29837116	29838027	912	29837517	86	253.46	17.41	TGACGTCA	CRE	Half CRE	no
chr2	122202884	122203950	1067	122203264	86	178.75	16.81	TGACGTCA	CRE	Half CRE	yes
chr10	90644068	90645122	1055	90644430	85	239.05	9.77	No	No	No	yes
chr14	118611213	118612242	1030	118611518	85	161.36	12.65	TGACGTCA	CRE	Half CRE	yes
chr16	84246806	84248022	1217	84247512	85	226.98	12.2	No	CRE	Half CRE	yes
chr13	53743742	53744354	613	53743909	84	393.5	19.55	No	CRE	No	yes
chr16	87128017	87129131	1115	87128684	84	208.34	19.25	TGACGTCA	CRE	Half CRE	no
chr1	30929811	30930925	1115	30930744	83	247.96	8.72	No	CRE	Half CRE	yes
chr10	7675022	7676656	1635	7676092	83	160.08	8.6	No	No	Half CRE	yes
chr11	52392644	52393827	1184	52393009	83	187.5	15.97	No	No	Half CRE	yes
chr15	97478465	97479137	673	97478750	83	374.52	18.92	TGACGTCA	CRE	Half CRE	no
chr2	85064360	85065156	797	85064798	83	290.28	18.9	TGACGTCA	CRE	Half CRE	yes
chr5	100753554	100754818	1265	100754069	83	184.95	9.96	No	CRE	No	no
chr5	112186160	112187351	1192	112186927	83	205.19	9.72	No	No	No	no
chr13	93683099	93684198	1100	93683718	82	234.14	10.68	No	CRE	No	no
chr7	123586460	123587355	896	123586979	81	290.24	14.22	No	No	Half CRE	yes
chr1	163354177	163355347	1171	163354767	80	217.05	10.17	No	No	No	no
chr1	24106304	24107636	1333	24106969	79	174.06	6.16	No	No	Half CRE	yes
chr15	28111042	28112072	1031	28111741	79	230.66	18.85	TGACGTCA	CRE	Half CRE	no
chr18	59738581	59739767	1187	59739473	79	210.63	12.24	No	CRE	No	no
chr2	102255471	102256611	1141	102256086	79	189.84	15.59	No	No	Half CRE	yes
chr3	65442652	65443470	819	65443006	79	307.57	20.83	TGACGTCA	CRE	Half CRE	yes
chr6	122733665	122734521	857	122734209	79	258.9	14.87	No	CRE	No	no
chr7	80702684	80704066	1383	80702901	79	165.31	7.59	No	No	No	yes
chr10	126817266	126818021	756	126817639	78	288.92	16.3	No	No	Half CRE	yes
chr13	41344579	41345994	1416	41345198	78	172.84	10.24	TGACGTCA	CRE	Half CRE	yes
chr17	35764099	35765513	1415	35764819	78	148.15	10.11	No	CRE	No	no
chr18	80571798	80572550	753	80571972	78	287.41	11.05	No	CRE	Half CRE	no
chr3	95754835	95755495	661	95755027	78	323.78	15.72	TGACGTCA	CRE	Half CRE	yes
chr5	23180728	23182380	1653	23181767	78	121.12	8.06	No	No	Half CRE	yes
chr17	4907797	4908704	908	4908337	77	259.66	10.43	TGACGTCA	CRE	Half CRE	yes
chr17	37165575	37166187	613	37165701	77	368.78	22.29	No	CRE	Half CRE	yes
chr2	84498833	84499756	924	84499230	77	246.88	16.55	No	No	Half CRE	yes
chr5	113069235	113070282	1048	113069791	77	192.89	7.58	No	No	Half CRE	yes
chr7	19904897	19905793	897	19905501	77	244.18	17.22	No	CRE	Half CRE	yes
chr7	86027267	86027849	583	86027414	77	303.14	14.66	No	CRE	No	yes
chr8	25629470	25630383	914	25629940	77	247.07	17.75	TGACGTCA	CRE	Half CRE	no
chr11	79517212	79518335	1124	79517949	76	207.11	8.32	TGACGTCA	CRE	Half CRE	yes
chr12	109512430	109514091	1662	109513503	76	87.47	6.26	No	No	Half CRE	yes
chr12	113931500	113932256	757	113931753	76	287.74	13.51	No	CRE	Half CRE	yes
chr14	121804373	121805265	893	121804603	76	236.51	24.05	TGACGTCA	CRE	Half CRE	yes
chr5	115670658	115671529	872	115671054	76	245.14	18.99	TGACGTCA	CRE	Half CRE	yes
chr1	138603354	138605104	1751	138604134	75	122.31	8.04	No	No	Half CRE	yes
chr17	69443585	69445396	1812	69444684	75	86.03	5.06	No	No	No	no
chr4	133466312	133467285	974	133466661	75	231.44	9.58	No	CRE	Half CRE	yes
chr4	144555850	144557186	1337	144556181	75	176.23	12.05	No	CRE	No	no
chr12	52959681	52960347	667	52959846	74	345.13	27.96	No	CRE	Half CRE	yes
chr13	70775730	70777251	1522	70776650	74	152.69	9.89	No	No	Half CRE	yes
chr6	117829045	117830127	1083	117829630	74	223.9	11.66	No	No	Half CRE	yes
chr1	35184091	35185277	1187	35184949	73	130.84	7.51	No	No	No	no
chr1	73953612	73954383	772	73953908	73	283.18	16.65	TGACGTCA	CRE	Half CRE	no
chr13	53540596	53541558	963	53541302	73	227.14	14.2	No	CRE	No	no
chr16	93408531	93409837	1307	93409598	73	160.8	7.01	No	CRE	Half CRE	no
chr6	17533833	17534532	700	17534071	73	323.95	26.92	TGACGTCA	CRE	Half CRE	no
chr6	145288783	145289656	874	145289362	73	207.31	13.51	No	No	Half CRE	no
chr7	38869616	38870609	994	38870243	73	209.1	11.73	No	No	Half CRE	yes
chr13	59834020	59835484	1465	59834903	72	60.2	6.05	No	CRE	Half CRE	yes
chr13	74527896	74528587	692	74528294	72	307.26	23.76	TGACGTCA	CRE	Half CRE	yes
chr14	122196498	122198188	1691	122196976	72	109.96	6.73	No	No	Half CRE	yes
chr2	72914401	72914792	392	72914591	72	457.88	25.67	No	No	No	no
chr5	124341358	124342548	1191	124341862	72	169.02	18.89	TGACGTCA	CRE	Half CRE	yes
chr6	17915569	17916899	1331	17916367	72	149.5	14.85	TGACGTCA	CRE	Half CRE	yes
chr9	78368095	78369502	1408	78368429	72	114.63	9.27	No	CRE	Half CRE	yes
chr10	121896155	121896962	808	121896317	71	277.36	13.78	No	CRE	No	no
chr19	37539180	37540090	911	37539698	71	176.11	15.67	TGACGTCA	CRE	Half CRE	yes
chr4	8574084	8574988	905	8574546	71	243.22	10.36	No	No	No	yes
chr5	89117622	89118447	826	89118088	71	263.05	25.08	TGACGTCA	CRE	Half CRE	no
chr9	116433826	116434559	734	116434212	71	276.2	16.29	No	CRE	No	no
chr14	118677905	118678998	1094	118678406	70	163.49	16.38	No	CRE	No	yes
chr15	96539494	96540833	1340	96540126	70	171.24	11.55	No	CRE	Half CRE	yes
chr18	77077051	77078122	1072	77077375	70	189.07	15.02	No	CRE	Half CRE	no
chr16	94534218	94535489	1272	94534623	69	174.43	11.4	No	CRE	Half CRE	yes
chr18	11369177	11370174	998	11369665	69	212.58	19.61	TGACGTCA	CRE	Half CRE	no
chr18	83361617	83362506	890	83362133	69	184.22	15.02	TGACGTCA	CRE	Half CRE	yes
chr5	118928073	118928894	822	118928423	69	229.52	17.36	TGACGTCA	CRE	Half CRE	no
chr8	119324805	119325712	908	119325370	69	206.31	14.55	No	No	No	yes
chr8	122770003	122770718	716	122770192	69	223.63	15.55	TGACGTCA	CRE	Half CRE	yes
chr1	100622632	100624010	1379	100623387	68	132.46	9.32	No	CRE	No	no
chr1	189257392	189258239	848	189257837	68	236.12	22.52	TGACGTCA	CRE	Half CRE	no
chr11	101667837	101668832	996	101668265	68	217.91	17.24	TGACGTCA	CRE	Half CRE	no
chr16	30656567	30657825	1259	30657211	68	160.68	13.57	TGACGTCA	CRE	Half CRE	no
chr4	130389296	130390618	1323	130390222	68	127.5	15.02	No	CRE	No	yes
chr5	125725988	125726799	812	125726343	68	209.64	10.06	No	CRE	Half CRE	yes
chr7	80455090	80456091	1002	80455574	68	185.37	10.66	No	CRE	Half CRE	yes
chr1	38892517	38893714	1198	38892807	67	202.86	11.58	No	CRE	Half CRE	no
chr14	121154109	121155221	1113	121154755	67	171.44	8.28	No	No	Half CRE	no
chr18	83292543	83293748	1206	83293100	67	141.09	10.17	TGACGTCA	CRE	Half CRE	yes
chr19	57421709	57422833	1125	57421841	67	89.04	5.12	No	CRE	No	no
chr4	14856669	14858170	1502	14857464	67	129.97	9.69	No	No	Half CRE	yes
chr4	149228339	149229123	785	149228532	67	237.07	21.54	TGACGTCA	CRE	Half CRE	yes
chr8	126623924	126624658	735	126624446	67	209.05	10.96	No	CRE	No	no
chr13	77578092	77578403	312	77578277	66	527.65	30.66	No	No	Half CRE	no
chr17	71532264	71533421	1158	71533192	66	150.85	7.51	No	No	Half CRE	yes
chr5	152030835	152031564	730	152031368	66	260.29	18.64	TGACGTCA	CRE	Half CRE	no
chr6	145224614	145225353	740	145224913	66	182.53	14.52	TGACGTCA	CRE	Half CRE	yes
chr7	35851227	35852191	965	35851805	66	136.62	14.37	No	CRE	No	yes
chr7	80762968	80764182	1215	80763509	66	157.56	14.65	No	No	Half CRE	yes
chrX	120777850	120778879	1030	120778566	66	175.13	8.51	No	CRE	Half CRE	no
chr11	114078614	114079515	902	114078983	65	144.97	12.81	No	CRE	No	yes
chr3	84799440	84800387	948	84800066	65	201.96	9.65	TGACGTCA	CRE	Half CRE	yes
chr5	142843128	142844107	980	142843359	65	150.19	7.8	No	No	No	yes
chr7	46807243	46808470	1228	46808216	65	165.42	16.38	No	CRE	Half CRE	yes
chr8	106325598	106326557	960	106326053	65	196.63	15.9	TGACGTCA	CRE	Half CRE	yes
chr10	68629159	68630118	960	68629641	64	214.78	16	TGACGTCA	CRE	Half CRE	yes
chr17	5840826	5842071	1246	5841502	64	157.04	7.02	No	No	Half CRE	yes
chr3	79090173	79091511	1339	79091293	64	156.07	8.13	No	No	Half CRE	yes
chr4	11335953	11337000	1048	11336474	64	174.6	14.48	TGACGTCA	CRE	Half CRE	no
chr5	102132396	102133548	1153	102133051	64	141.55	14.01	No	CRE	Half CRE	yes
chr7	107128098	107129143	1046	107128847	64	207.83	11.26	No	No	Half CRE	yes
chr9	86800384	86801376	993	86800876	64	219.26	20.65	No	No	Half CRE	yes
chrX	12618541	12619664	1124	12618835	64	207.84	14.12	No	CRE	Half CRE	yes
chrY	1713817	1714502	686	1714099	64	244.85	24.22	No	No	Half CRE	yes
chr1	135989345	135990093	749	135989791	63	240.89	15.02	No	No	Half CRE	yes
chr10	110489888	110491026	1139	110490300	63	152.26	15.02	TGACGTCA	CRE	Half CRE	no
chr4	140003554	140004291	738	140003806	63	236.34	14.5	TGACGTCA	CRE	Half CRE	no
chr5	149589012	149589854	843	149589486	63	144.67	12.6	No	CRE	Half CRE	yes
chr15	25755091	25756443	1353	25755822	62	119.44	8.24	TGACGTCA	CRE	Half CRE	yes
chr15	36868327	36869140	814	36868834	62	210.63	13.09	No	CRE	Half CRE	yes
chr16	90680175	90680749	575	90680363	62	299.29	22.52	No	CRE	Half CRE	no
chr17	29567105	29567729	625	29567538	62	244.31	18.3	TGACGTCA	CRE	Half CRE	no
chr10	29081386	29082206	821	29081868	61	240.35	11.89	No	No	Half CRE	yes
chr10	79937812	79938756	945	79938246	61	190.72	13.11	No	CRE	Half CRE	yes
chr10	86520401	86521856	1456	86521217	61	113.04	7.61	No	CRE	Half CRE	yes
chr14	76616683	76617419	737	76617061	61	238.19	20.58	No	CRE	Half CRE	yes
chr14	102471233	102472040	808	102471716	61	218.33	13.9	No	No	No	no
chr15	37064978	37066099	1122	37065789	61	101.34	8	No	No	Half CRE	yes
chr15	94311968	94312751	784	94312242	61	227.47	23.09	No	No	Half CRE	no
chr17	91260026	91260524	499	91260392	61	273.63	18.55	No	CRE	Half CRE	yes
chr18	83083143	83084573	1431	83084083	61	71.36	7.54	No	CRE	Half CRE	yes
chr2	172687615	172688464	850	172687994	61	119.7	10.29	No	No	Half CRE	yes
chr4	154609454	154610252	799	154609591	61	246.31	16.89	TGACGTCA	CRE	Half CRE	no
chr5	67581728	67582202	475	67581872	61	332.63	26.05	TGACGTCA	CRE	Half CRE	yes
chr6	114918715	114920075	1361	114919400	61	118.18	7.32	No	No	No	yes
chr7	118265379	118266628	1250	118265760	61	148.18	6.7	No	No	No	yes
chr8	123310415	123311146	732	123310806	61	201.11	12.54	TGACGTCA	CRE	Half CRE	yes
chr9	121194719	121195761	1043	121195014	61	181.18	12.01	No	CRE	Half CRE	yes
chr1	151855816	151856756	941	151856368	60	173.11	16.62	TGACGTCA	CRE	Half CRE	no
chr1	191180300	191181052	753	191180642	60	240.11	17.78	No	No	Half CRE	yes
chr12	107752332	107752917	586	107752726	60	308.05	26.9	TGACGTCA	CRE	Half CRE	no
chr14	62095466	62096532	1067	62096011	60	153.39	14.28	TGACGTCA	CRE	Half CRE	no
chr16	93464134	93465238	1105	93464751	60	161.26	9.48	No	No	No	no
chr17	23907746	23908894	1149	23908759	60	130.76	8.38	No	No	Half CRE	yes
chr18	64912740	64913914	1175	64913383	60	144.62	11.55	No	CRE	No	no
chr4	141821429	141821813	385	141821639	60	297.06	16.45	No	No	Half CRE	yes
chr5	149436110	149437122	1013	149436427	60	161.03	11.94	No	CRE	Half CRE	yes
chr6	66813518	66814788	1271	66813765	60	86.47	6.69	No	CRE	Half CRE	no
chr8	86715807	86716908	1102	86716636	60	147.27	13.18	No	No	Half CRE	yes
chr8	122752051	122753576	1526	122752952	60	112.04	8.76	No	No	No	yes
chr9	85642351	85643179	829	85643002	60	237.11	10.94	No	No	No	yes
chr9	96948043	96948505	463	96948181	60	356.44	23.13	TGACGTCA	CRE	Half CRE	yes
chr13	67880333	67881631	1299	67880647	59	121.43	11.55	TGACGTCA	CRE	Half CRE	yes
chr13	94367664	94368789	1126	94368392	59	165.03	12.69	TGACGTCA	CRE	Half CRE	yes
chr14	21459531	21460547	1017	21460222	59	169.03	10.53	No	No	Half CRE	yes
chr14	106325652	106326613	962	106326103	59	227.53	25.85	TGACGTCA	CRE	Half CRE	no
chr18	36479112	36480408	1297	36479429	59	88.99	6.16	No	No	No	yes
chr3	54371039	54371909	871	54371550	59	216.55	12.05	No	No	Half CRE	no
chr5	96429131	96429838	708	96429259	59	60.57	4.47	No	CRE	No	no
chr5	107003170	107004088	919	107003773	59	202.61	10.64	No	No	No	yes
chr9	73040069	73040627	559	73040250	59	242.13	13.33	No	No	Half CRE	yes
chr1	192986233	192987402	1170	192986413	58	110.18	10.51	No	CRE	No	yes
chr10	118066052	118067063	1012	118066603	58	194.15	18.43	TGACGTCA	CRE	Half CRE	no
chr10	120621849	120622908	1060	120622584	58	162.86	17.04	TGACGTCA	CRE	Half CRE	yes
chr12	41750369	41751539	1171	41750694	58	144.31	8.52	No	CRE	Half CRE	yes
chr12	75053621	75054233	613	75054047	58	245.29	18.55	TGACGTCA	CRE	Half CRE	yes
chr18	38509289	38510226	938	38509848	58	194.73	19.67	TGACGTCA	CRE	Half CRE	yes
chr19	48188303	48189299	997	48188667	58	157.37	10.57	No	No	Half CRE	no
chr3	9334053	9334550	498	9334408	58	295.45	23.88	TGACGTCA	CRE	Half CRE	no
chr5	104777285	104778673	1389	104778054	58	121.32	10.79	No	No	No	no
chr5	117755071	117755823	753	117755589	58	184.78	12.59	TGACGTCA	CRE	Half CRE	yes
chr5	125945967	125946642	676	125946301	58	262.84	15.86	No	No	No	no
chr5	149402154	149402896	743	149402392	58	189.55	16.65	No	CRE	No	yes
chr15	79780174	79781631	1458	79781105	57	82.14	9.65	No	CRE	Half CRE	yes
chr16	91955860	91957006	1147	91956359	57	133.31	16.75	TGACGTCA	CRE	Half CRE	no
chr18	80519178	80519960	783	80519795	57	227.29	17.37	No	No	Half CRE	no
chr2	51856653	51857523	871	51857024	57	211.52	17.89	No	No	Half CRE	yes
chr4	146794222	146795681	1460	146795137	57	71.94	11.51	No	CRE	Half CRE	no
chr5	123507559	123508493	935	123507877	57	194.48	16.97	TGACGTCA	CRE	Half CRE	yes
chr9	67547360	67548124	765	67547913	57	217.96	13.21	No	CRE	Half CRE	no
chr1	89066728	89067559	832	89067051	56	205.13	15.86	TGACGTCA	CRE	Half CRE	no
chr10	68774622	68775411	790	68774804	56	178.04	14.14	No	CRE	Half CRE	yes
chr11	88988090	88989225	1136	88988611	56	123.37	12.23	No	CRE	Half CRE	no
chr15	86536767	86537325	559	86536912	56	200.84	12.93	TGACGTCA	CRE	Half CRE	yes
chr16	13437049	13437863	815	13437469	56	209.21	10.79	No	No	Half CRE	yes
chr16	93458318	93459519	1202	93458680	56	100.52	8.7	No	CRE	Half CRE	yes
chr17	84260854	84262314	1461	84261108	56	110.6	6.62	TGACGTCA	CRE	Half CRE	yes
chr2	92630713	92631352	640	92630978	56	244.36	17.78	No	No	No	no
chr5	119326741	119327721	981	119327150	56	165.59	17.65	No	CRE	Half CRE	yes
chr6	114043778	114044868	1091	114044312	56	158.88	11.75	No	No	Half CRE	yes
chr9	67481515	67482064	550	67481887	56	267.87	22.81	No	CRE	Half CRE	yes
chr1	124979889	124980795	907	124980542	55	189.99	10.6	No	CRE	No	no
chr15	96971260	96971920	661	96971596	55	249.73	24.81	No	No	Half CRE	no
chr16	29682495	29683449	955	29682898	55	137.69	17.81	TGACGTCA	CRE	Half CRE	yes
chr17	88704622	88705355	734	88704763	55	139.09	12.17	TGACGTCA	CRE	Half CRE	yes
chr5	67008874	67010369	1496	67009845	55	104.58	6.72	No	No	Half CRE	yes
chr6	66802580	66803534	955	66803135	55	159.66	11.26	No	CRE	No	no
chr6	143169370	143171006	1637	143170001	55	102.6	10.17	No	No	Half CRE	yes
chr7	132233041	132233727	687	132233390	55	179.29	14.22	No	CRE	No	yes
chr7	149118462	149119016	555	149118740	55	208.46	14.27	No	No	No	no
chr1	194861089	194862499	1411	194862098	54	121.79	7.27	No	CRE	Half CRE	yes
chr13	23401362	23402350	989	23402118	54	106.1	13.4	No	No	Half CRE	yes
chr15	58406517	58407261	745	58406925	54	236.12	25.03	TGACGTCA	CRE	Half CRE	yes
chr2	22600076	22600816	741	22600330	54	216.43	15.44	No	No	No	yes
chr2	91899463	91900486	1024	91899770	54	143.85	12.61	No	CRE	Half CRE	yes
chr2	147793720	147794832	1113	147794017	54	165.74	13.29	TGACGTCA	CRE	Half CRE	no
chr5	122512536	122513406	871	122512936	54	158.82	13.9	TGACGTCA	CRE	Half CRE	yes
chr5	152205441	152206125	685	152205893	54	194.23	12.72	No	CRE	No	no
chr6	52240894	52241965	1072	52241595	54	153	11.26	No	No	Half CRE	no
chr6	128710491	128711311	821	128710871	54	157.64	10.94	No	CRE	Half CRE	yes
chr1	134001072	134001719	648	134001227	53	214.12	16.75	TGACGTCA	CRE	Half CRE	no
chr12	83571446	83572308	863	83571774	53	173.03	14.81	TGACGTCA	CRE	Half CRE	yes
chr15	12035778	12037018	1241	12036650	53	78.39	7.92	No	CRE	Half CRE	yes
chr15	51748498	51749335	838	51748827	53	164.12	14.82	TGACGTCA	CRE	Half CRE	yes
chr17	27085271	27086144	874	27085549	53	96.54	6.32	No	No	No	yes
chr17	56626906	56627775	870	56627617	53	157.48	11.4	No	CRE	Half CRE	yes
chr18	83078734	83079459	726	83079312	53	122.94	12.43	No	No	Half CRE	yes
chr2	137556179	137557169	991	137556621	53	155.84	18.66	TGACGTCA	CRE	Half CRE	no
chr3	121072055	121072904	850	121072503	53	166.16	15.8	No	CRE	No	no
chr6	122719829	122720748	920	122719996	53	159.15	14	No	CRE	Half CRE	yes
chr7	16880225	16881256	1032	16881017	53	94.31	8.27	No	No	No	yes
chr8	108956644	108957196	553	108957042	53	217.08	17.02	No	No	Half CRE	no
chr1	88383758	88384568	811	88384224	52	204.8	11.44	No	No	Half CRE	yes
chr10	43459978	43460676	699	43460446	52	143.59	8.75	TGACGTCA	CRE	Half CRE	yes
chr10	126231273	126231701	429	126231526	52	211.37	16.06	No	No	Half CRE	yes
chr11	23205738	23206797	1060	23206570	52	118.75	7.41	No	No	No	yes
chr12	55242517	55243225	709	55242975	52	170.43	9.84	No	CRE	No	yes
chr14	121295640	121296452	813	121296092	52	161.08	14.08	No	CRE	Half CRE	yes
chr16	90508728	90509623	896	90508990	52	160.09	17.28	No	CRE	No	yes
chr16	92340404	92341395	992	92341092	52	138.06	18.02	TGACGTCA	CRE	Half CRE	yes
chr17	66310761	66311524	764	66311281	52	213.06	11.26	No	No	No	no
chr18	81895567	81896359	793	81896146	52	152.84	6.81	No	CRE	No	no
chr3	34352524	34353655	1132	34353116	52	97.32	11.13	No	No	Half CRE	yes
chr3	79675300	79675991	692	79675578	52	217.55	15.02	No	No	No	no
chr3	131152852	131154072	1221	131153322	52	111.08	8.13	No	CRE	No	yes
chr4	118693281	118694308	1028	118693703	52	96.68	11.5	No	CRE	No	no
chr5	101679503	101680138	636	101679870	52	261	12.76	No	No	No	no
chr5	140166675	140167692	1018	140166934	52	129.43	16.38	TGACGTCA	CRE	Half CRE	no
chr6	40052821	40053696	876	40052995	52	141.93	13.57	No	CRE	No	yes
chr8	12502249	12503174	926	12502815	52	147.45	13.04	No	CRE	Half CRE	yes
chr8	119375238	119375928	691	119375601	52	145.54	15.31	No	CRE	Half CRE	yes
chr8	124633934	124634795	862	124634243	52	153.1	17.11	TGACGTCA	CRE	Half CRE	no
chr1	7387638	7388795	1158	7388390	51	133.15	7.04	No	CRE	Half CRE	yes
chr10	9954487	9955056	570	9954758	51	211.8	18.45	TGACGTCA	CRE	Half CRE	yes
chr14	61558747	61559994	1248	61559468	51	43.71	3.97	No	CRE	Half CRE	no
chr15	78340353	78341427	1075	78340545	51	109.6	12.95	TGACGTCA	CRE	Half CRE	no
chr18	35911667	35912222	556	35911911	51	266.16	23.93	No	CRE	Half CRE	yes
chr3	79655901	79657074	1174	79656766	51	89.34	12.87	No	CRE	No	yes
chr4	136943783	136944604	822	136944382	51	186.77	17.75	No	No	No	yes
chr5	117515523	117516282	760	117515709	51	187.74	19.67	TGACGTCA	CRE	Half CRE	no
chr6	100414421	100415531	1111	100415335	51	50.42	5.63	No	No	No	no
chr7	88668017	88668781	765	88668410	51	194.36	17.89	No	No	Half CRE	yes
chr9	115459882	115460669	788	115460175	51	218.23	16.31	No	CRE	Half CRE	no
chr1	84706492	84707306	815	84706861	50	166.32	15.64	No	No	Half CRE	yes
chr11	22967477	22968465	989	22967915	50	170.23	11.65	No	No	Half CRE	yes
chr13	114083911	114085041	1131	114084307	50	90.3	10.73	TGACGTCA	CRE	Half CRE	no
chr14	65768256	65769168	913	65768741	50	169.76	10.73	No	No	No	yes
chr15	93739344	93740405	1062	93739889	50	136.62	15.7	TGACGTCA	CRE	Half CRE	yes
chr17	48328909	48329864	956	48329527	50	90.84	5.46	No	No	Half CRE	no
chr2	173115847	173117164	1318	173116709	50	77.69	7.98	TGACGTCA	CRE	Half CRE	yes
chr2	181651922	181652951	1030	181652166	50	123.24	10.96	No	No	No	no
chr3	35592282	35593374	1093	35592668	50	131.98	15.02	TGACGTCA	CRE	Half CRE	no
chr3	69047737	69048708	972	69048269	50	151.2	11.6	No	CRE	No	yes
chr3	87981426	87982198	773	87981696	50	204.98	16.25	No	No	Half CRE	yes
chr3	88411138	88411604	467	88411293	50	212.29	14.4	No	CRE	Half CRE	yes
chr3	97817161	97818143	983	97817444	50	146.83	10.76	No	No	Half CRE	yes
chr4	124896033	124896986	954	124896680	50	105	10.01	No	CRE	No	yes
chr5	100335032	100335735	704	100335346	50	238.07	17.7	No	No	Half CRE	yes
chr5	100858149	100858982	834	100858571	50	180.08	11.09	No	No	Half CRE	yes
chr5	113649655	113650629	975	113650347	50	178.82	12.07	No	No	No	yes
chr5	129731360	129732494	1135	129731788	50	133.39	17.88	TGACGTCA	CRE	Half CRE	no
chr7	71245118	71246014	897	71245698	50	147.79	8.64	No	CRE	Half CRE	no
chr8	108020119	108021558	1440	108021035	50	101.62	10.34	No	No	Half CRE	yes
chr9	41015409	41016200	792	41015707	50	128.65	12.11	No	CRE	Half CRE	yes
chr1	78212934	78214316	1383	78213783	49	110.24	9.32	No	No	Half CRE	no
chr1	187666269	187666791	523	187666638	49	212.42	17.91	TGACGTCA	CRE	Half CRE	yes
chr10	66235168	66235843	676	66235708	49	132.03	13.99	No	No	Half CRE	yes
chr13	67984667	67985371	705	67985071	49	220.15	25.19	No	No	Half CRE	no
chr14	19725725	19726657	933	19726312	49	125.09	10.4	No	No	No	yes
chr14	65962269	65963061	793	65962597	49	171.74	11.75	No	No	No	yes
chr14	75795923	75796625	703	75796493	49	205.99	22.52	No	CRE	Half CRE	no
chr14	80222295	80223337	1043	80222785	49	149.24	15.77	TGACGTCA	CRE	Half CRE	yes
chr14	118610442	118611186	745	118610900	49	69.03	7.77	TGACGTCA	CRE	Half CRE	yes
chr15	79285726	79286420	695	79286046	49	213.75	21.8	TGACGTCA	CRE	Half CRE	no
chr15	100882871	100884163	1293	100883170	49	74.6	9.57	No	No	No	no
chr15	101084269	101084989	721	101084557	49	193.36	12.1	No	CRE	Half CRE	no
chr16	92374498	92375292	795	92374764	49	164.09	16.89	TGACGTCA	CRE	Half CRE	yes
chr17	46993962	46995090	1129	46994231	49	76.93	6.01	No	No	Half CRE	yes
chr4	94827714	94828357	644	94828085	49	208.22	17.63	No	No	Half CRE	no
chr6	51128108	51128926	819	51128424	49	184.62	12.35	No	No	Half CRE	no
chr10	90782210	90783189	980	90782660	48	142.84	15.48	No	CRE	No	yes
chr10	127373712	127374221	510	127373820	48	239.87	21.88	TGACGTCA	CRE	Half CRE	no
chr10	128417528	128418165	638	128417850	48	212.88	15.25	No	CRE	Half CRE	no
chr13	53516962	53517274	313	53517083	48	286	19.23	No	No	No	yes
chr14	61549760	61550843	1084	61550103	48	77.49	6.97	No	CRE	Half CRE	no
chr14	61576467	61577432	966	61576968	48	75.66	4.81	No	CRE	No	no
chr14	73542878	73543683	806	73543282	48	164.84	8.61	No	No	Half CRE	yes
chr15	8550233	8551169	937	8550901	48	150.06	14.08	No	No	Half CRE	no
chr17	24940898	24941906	1009	24941346	48	156.88	9.48	No	No	Half CRE	yes
chr17	27502523	27503165	643	27502874	48	188.81	17.04	No	CRE	No	yes
chr19	16993610	16994368	759	16994087	48	163.03	17.28	TGACGTCA	CRE	Half CRE	yes
chr2	178875507	178876487	981	178876180	48	76.2	9.37	No	CRE	No	no
chr3	135479459	135480422	964	135479776	48	145.48	10.56	No	CRE	No	yes
chr5	115857944	115858470	527	115858325	48	214.45	19.06	No	No	Half CRE	no
chr5	150796278	150797495	1218	150796773	48	92.6	10.01	No	CRE	Half CRE	yes
chr6	115310727	115311977	1251	115310935	48	107.83	6.44	No	CRE	Half CRE	yes
chr8	70585872	70586796	925	70586556	48	171.32	12.64	No	No	Half CRE	yes
chr9	122655973	122657001	1029	122656335	48	165.67	11.05	No	CRE	Half CRE	yes
chr1	180298864	180299711	848	180299249	47	185.04	18.02	No	No	Half CRE	yes
chr10	57673738	57674355	618	57674151	47	152.4	13.22	No	CRE	Half CRE	yes
chr12	48934845	48935174	330	48934996	47	364.78	27.2	No	No	No	no
chr12	59051878	59052705	828	59052188	47	183.04	22.13	TGACGTCA	CRE	Half CRE	yes
chr12	111627521	111628046	526	111627834	47	216.2	23.74	TGACGTCA	CRE	Half CRE	no
chr13	23487509	23488188	680	23487803	47	147.9	15.71	No	No	Half CRE	yes
chr15	80058573	80059172	600	80058944	47	180.2	17.45	No	No	Half CRE	yes
chr17	25945453	25946782	1330	25946232	47	92.13	6.33	No	No	Half CRE	yes
chr18	13455198	13455879	682	13455699	47	147.43	9.95	No	No	No	no
chr18	82396875	82397221	347	82397064	47	291.68	18.26	No	No	No	no
chr2	35079497	35081183	1687	35080011	47	54.78	5.3	No	No	Half CRE	yes
chr4	87007109	87008012	904	87007666	47	165.54	17.09	No	CRE	Half CRE	no
chr5	106794529	106795467	939	106795045	47	81.69	8.73	No	CRE	Half CRE	yes
chr7	4828432	4829157	726	4828656	47	202.51	13.98	No	No	No	yes
chr7	13365879	13366561	683	13366095	47	152.87	13.57	No	No	Half CRE	yes
chr8	25616860	25617515	656	25617340	47	155.53	8.48	TGACGTCA	CRE	Half CRE	no
chr8	67445287	67446345	1059	67445905	47	145.68	11.26	TGACGTCA	CRE	Half CRE	no
chr10	18905486	18906224	739	18905920	46	163.38	17.63	TGACGTCA	CRE	Half CRE	no
chr10	79834176	79835154	979	79834285	46	111.77	7.4	No	No	No	no
chr10	122052585	122053244	660	122052927	46	161.85	17.33	No	No	Half CRE	yes
chr12	87543767	87544211	445	87544047	46	244.65	18.4	TGACGTCA	CRE	Half CRE	no
chr13	57378281	57378865	585	57378548	46	179.41	12.54	No	CRE	Half CRE	yes
chr14	61103923	61104878	956	61104547	46	137.21	15.73	No	No	Half CRE	yes
chr14	65976878	65978023	1146	65977250	46	130.29	8.19	No	No	Half CRE	yes
chr15	76817785	76818829	1045	76818412	46	131.08	10.51	No	No	Half CRE	yes
chr17	27461696	27462732	1037	27462582	46	101.69	7.91	No	No	No	yes
chr17	29573706	29574680	975	29574425	46	112.36	9.87	No	No	No	yes
chr19	5802531	5802823	293	5802691	46	172.02	9.83	No	No	Half CRE	yes
chr19	53150200	53151151	952	53150667	46	113.84	9.74	No	CRE	Half CRE	yes
chr3	149168649	149169358	710	149168911	46	182.21	14.78	No	No	Half CRE	yes
chr4	98001080	98001807	728	98001420	46	194.47	15.53	No	No	No	no
chr4	132988308	132989115	808	132988965	46	97.34	11.49	No	No	Half CRE	yes
chr5	152202351	152202854	504	152202688	46	213.31	20.42	No	CRE	Half CRE	yes
chr6	128792688	128793604	917	128793221	46	134.16	13.45	No	No	Half CRE	yes
chr8	76835997	76837087	1091	76836260	46	119.77	7.99	No	CRE	No	no
chr9	56924328	56925136	809	56924625	46	113.97	9.32	No	No	No	yes
chr10	27417498	27417995	498	27417808	45	216.63	20.94	No	CRE	Half CRE	no
chr10	80118626	80119650	1025	80119306	45	102.11	8.76	No	No	Half CRE	yes
chr10	118224214	118224883	670	118224606	45	187.05	14.3	No	No	No	no
chr14	51684356	51685300	945	51684778	45	81.82	5.45	No	No	Half CRE	yes
chr14	60967806	60968617	812	60968262	45	131.61	14.61	No	CRE	No	yes
chr14	61565838	61566804	967	61566150	45	73.56	5.69	No	No	No	no
chr16	13754520	13755209	690	13754680	45	190.23	12.01	No	No	Half CRE	yes
chr17	13498761	13499217	457	13498980	45	296.9	24.82	No	No	No	no
chr19	36423129	36424207	1079	36423358	45	100.9	5.88	No	No	Half CRE	yes
chr2	65876683	65877356	674	65877187	45	176.06	14.12	No	CRE	No	yes
chr2	90235219	90235430	212	90235325	45	447.62	45.05	No	No	No	no
chr2	173263233	173264295	1063	173263807	45	118.06	7.99	No	CRE	Half CRE	no
chr3	85173578	85174382	805	85174035	45	173.48	15.02	No	CRE	Half CRE	yes
chr5	126330169	126330534	366	126330347	45	242.74	16.82	No	CRE	No	yes
chr5	151832811	151833702	892	151833168	45	134.67	13.65	No	CRE	No	yes
chr6	6242711	6243519	809	6243141	45	154.33	11.97	No	CRE	No	no
chr7	20059143	20059924	782	20059744	45	172.6	14.51	No	No	No	yes
chr7	130241423	130242109	687	130241778	45	159.33	17.28	TGACGTCA	CRE	Half CRE	yes
chr9	108685950	108686869	920	108686153	45	74.61	6.37	No	No	Half CRE	yes
chr1	93146455	93147573	1119	93146888	44	112.35	6.87	No	No	Half CRE	yes
chr1	139117539	139118649	1111	139117828	44	86.59	11.26	No	CRE	Half CRE	no
chr1	156930164	156931083	920	156930470	44	115.84	9.01	No	No	Half CRE	yes
chr1	167572027	167572859	833	167572496	44	153.21	15.02	No	No	Half CRE	yes
chr1	194620809	194621663	855	194621435	44	122.26	9.38	No	No	No	no
chr10	93282250	93282849	600	93282662	44	180.46	15.44	No	CRE	No	yes
chr13	29001334	29001781	448	29001496	44	266.85	20.11	No	No	No	no
chr14	49179441	49180324	884	49179890	44	151.97	15.81	No	CRE	No	no
chr17	13744588	13745250	663	13745026	44	103.72	6.37	No	No	No	no
chr17	15384844	15385413	570	15385195	44	211.26	15.51	No	CRE	Half CRE	yes
chr5	149300920	149301874	955	149301525	44	90.93	8.34	No	CRE	Half CRE	yes
chr1	88338548	88339424	877	88339074	43	75.8	6.1	No	No	No	yes
chr1	181819616	181820554	939	181820295	43	153.05	21.2	No	CRE	Half CRE	yes
chr1	193296759	193297479	721	193297141	43	112.41	6.14	No	No	No	no
chr10	94423739	94424596	858	94424156	43	128.4	16.38	TGACGTCA	CRE	Half CRE	no
chr10	97948973	97949843	871	97949270	43	140.05	13.51	TGACGTCA	CRE	Half CRE	no
chr13	34178908	34179565	658	34179160	43	190.98	15.02	No	CRE	Half CRE	no
chr14	86546304	86546965	662	86546676	43	201.68	18.7	TGACGTCA	CRE	Half CRE	no
chr14	122270563	122271480	918	122270947	43	153.53	17.33	TGACGTCA	CRE	Half CRE	no
chr16	49211603	49212401	799	49211787	43	143.26	12.67	No	CRE	No	no
chr17	6491654	6492037	384	6491854	43	238.6	19.13	No	CRE	No	yes
chr17	45885083	45885847	765	45885563	43	159.48	16.52	No	No	Half CRE	yes
chr18	23375171	23375907	737	23375634	43	146.25	17.22	No	CRE	No	yes
chr18	75126672	75127250	579	75127073	43	180.98	18.93	No	No	Half CRE	yes
chr19	56139086	56139793	708	56139610	43	98.98	6.83	No	CRE	Half CRE	no
chr4	128651737	128652421	685	128652092	43	113.35	11.75	No	CRE	Half CRE	yes
chr4	133023798	133024517	720	133024134	43	147.55	16.32	TGACGTCA	CRE	Half CRE	no
chr5	26333437	26334485	1049	26333821	43	111.25	10.34	No	No	No	yes
chr5	102754439	102754989	551	102754781	43	211.33	19.52	No	CRE	No	no
chr5	120046656	120047794	1139	120047279	43	82.46	9.65	No	CRE	Half CRE	yes
chr5	122012251	122013024	774	122012695	43	132.72	12.05	No	CRE	No	no
chr6	49797203	49797947	745	49797331	43	171.44	10.27	No	CRE	No	no
chr6	100408370	100409251	882	100408643	43	71.45	9.56	No	No	No	no
chr8	76856662	76857479	818	76856855	43	180.46	12.87	No	CRE	No	no
chr9	31733433	31733828	396	31733669	43	275.37	28.45	TGACGTCA	CRE	Half CRE	no
chr1	14428178	14428882	705	14428579	42	159.93	13.8	No	CRE	No	no
chr1	89749601	89750584	984	89749747	42	119.02	10.69	No	No	Half CRE	yes
chr10	11211699	11212062	364	11211959	42	323.99	40.95	No	No	No	no
chr10	67180365	67181157	793	67180838	42	129.33	14.57	No	CRE	No	yes
chr11	55513268	55513822	555	55513436	42	196.75	16.71	No	CRE	No	yes
chr11	71753495	71754053	559	71753659	42	164.21	16	No	CRE	No	yes
chr11	72047236	72048148	913	72047861	42	142.17	17.52	No	CRE	No	yes
chr12	32925120	32925652	533	32925341	42	46.22	4.73	No	No	No	no
chr13	20012655	20013785	1131	20013677	42	73.85	7.4	No	CRE	No	no
chr13	43959721	43960437	717	43960129	42	159.84	15.51	No	CRE	Half CRE	no
chr13	69820146	69820825	680	69820335	42	155.98	11.6	No	CRE	Half CRE	no
chr13	81102031	81102946	916	81102726	42	113.48	8.87	No	CRE	Half CRE	yes
chr14	34829149	34830012	864	34829441	42	53.32	7.44	No	CRE	No	yes
chr16	23099704	23100413	710	23099925	42	166.33	18.32	No	No	Half CRE	yes
chr16	29707592	29708642	1051	29708371	42	95.3	10.24	No	No	Half CRE	yes
chr16	48346446	48347065	620	48346589	42	49.11	6.47	No	CRE	No	no
chr16	78619535	78620030	496	78619847	42	174.59	12.39	No	No	No	yes
chr19	57596177	57596905	729	57596708	42	135.16	7.61	No	CRE	No	yes
chr3	152783008	152783632	625	152783129	42	188.57	17.09	TGACGTCA	CRE	Half CRE	yes
chr4	10724676	10725328	653	10725002	42	211.58	26.28	No	CRE	No	yes
chr5	113057062	113057925	864	113057616	42	97.38	7.98	No	CRE	Half CRE	no
chr5	129868973	129869677	705	129869335	42	135.97	15.43	No	CRE	No	yes
chr6	144473758	144474784	1027	144474046	42	106.5	10.9	No	CRE	Half CRE	no
chr7	31992920	31993667	748	31993317	42	177.65	19.06	No	No	Half CRE	yes
chr7	36640008	36640567	560	36640360	42	152.58	12.63	No	CRE	Half CRE	yes
chr7	132356192	132356926	735	132356774	42	136.01	9.65	No	CRE	No	yes
chr9	78373025	78373989	965	78373723	42	74.62	7.42	No	CRE	Half CRE	yes
chrX	91422921	91423661	741	91423281	42	191.54	17.83	No	No	Half CRE	yes
chr1	60977446	60978454	1009	60978026	41	112.24	10.87	No	CRE	No	yes
chr10	110825561	110826457	897	110826186	41	108.71	11.43	No	CRE	Half CRE	no
chr12	98466470	98467191	722	98466909	41	136.33	13.91	No	CRE	No	no
chr12	104545359	104546078	720	104545798	41	154.7	12.76	TGACGTCA	CRE	Half CRE	no
chr15	6469545	6470290	746	6470083	41	173.52	22.08	TGACGTCA	CRE	Half CRE	no
chr15	29316487	29317072	586	29316782	41	220.23	19.71	No	No	Half CRE	no
chr15	93774016	93774452	437	93774264	41	204.79	17.76	No	CRE	Half CRE	yes
chr16	29825844	29826350	507	29826162	41	215.95	19.76	No	CRE	No	no
chr18	84331615	84332871	1257	84332236	41	67.4	10.08	TGACGTCA	CRE	Half CRE	yes
chr19	45250649	45251880	1232	45251051	41	82.57	7.51	No	CRE	Half CRE	yes
chr19	47550583	47551148	566	47550864	41	204.27	20.48	TGACGTCA	CRE	Half CRE	no
chr2	170295912	170296536	625	170296280	41	132.03	11.68	No	CRE	No	yes
chr3	5515217	5515748	532	5515415	41	205.65	20.97	No	CRE	No	yes
chr3	90097263	90098173	911	90098008	41	62.1	6.5	No	No	Half CRE	yes
chr3	96205574	96206331	758	96205980	41	152.14	12.43	No	CRE	Half CRE	yes
chr4	11655523	11656282	760	11656149	41	154.29	7.11	No	CRE	No	no
chr4	146780687	146781738	1052	146781330	41	104.49	9.16	No	No	No	yes
chr5	54367556	54368111	556	54367909	41	190.99	19.2	No	No	Half CRE	yes
chr5	106951301	106951959	659	106951719	41	145.2	13.51	No	CRE	No	yes
chr5	116831148	116832110	963	116831635	41	105.41	11.26	No	CRE	Half CRE	yes
chr5	130149560	130150208	649	130149766	41	188.83	13.6	No	CRE	No	no
chr6	136990953	136991614	662	136991301	41	140.52	17.52	No	CRE	Half CRE	no
chr8	8803799	8804407	609	8803932	41	167.59	20.1	TGACGTCA	CRE	Half CRE	no
chr8	87744342	87744846	505	87744553	41	203.37	21.8	TGACGTCA	CRE	Half CRE	yes
chr8	114266905	114267993	1089	114267760	41	87.84	7.62	No	No	No	yes
chr9	55785561	55786244	684	55786033	41	169.85	15.02	No	CRE	Half CRE	yes
chr9	101153912	101154463	552	101154083	41	187.15	15.73	No	No	Half CRE	yes
chr1	13836451	13836808	358	13836637	40	234.01	19.87	No	CRE	Half CRE	yes
chr10	68270615	68271156	542	68270910	40	220.38	22.06	TGACGTCA	CRE	Half CRE	no
chr10	69755933	69756569	637	69756254	40	109.31	14.01	No	CRE	No	yes
chr10	99392231	99392706	476	99392414	40	206.59	18.46	No	No	No	yes
chr10	115202362	115203277	916	115202796	40	136.83	18.55	TGACGTCA	CRE	Half CRE	no
chr15	31664930	31665590	661	31665255	40	153.03	14.3	No	CRE	No	yes
chr15	85501227	85502399	1173	85501668	40	85.76	6.11	No	No	No	yes
chr15	90904250	90904973	724	90904588	40	140.16	16.45	TGACGTCA	CRE	Half CRE	no
chr15	98815833	98816675	843	98816291	40	137.88	17.2	No	CRE	Half CRE	yes
chr17	22217936	22218627	692	22218345	40	206.45	24.67	No	CRE	No	yes
chr18	13107518	13108080	563	13107825	40	128.75	17.4	No	No	No	yes
chr18	54505049	54505593	545	54505254	40	201.72	16.38	No	CRE	Half CRE	no
chr18	74003688	74004504	817	74004233	40	158.69	22.06	TGACGTCA	CRE	Half CRE	no
chr2	91916366	91917127	762	91916637	40	157.42	11.05	No	No	Half CRE	no
chr3	25042519	25043462	944	25043057	40	135.41	10.81	No	No	Half CRE	yes
chr7	31132751	31133883	1133	31133033	40	92.05	9.32	No	CRE	No	no
chr8	32069668	32070457	790	32070100	40	149.59	15.85	No	No	Half CRE	yes
chr9	110183726	110184013	288	110183831	40	322.45	34.93	No	No	No	no
chrX	120143866	120144295	430	120143976	40	253.73	32.43	No	No	No	yes

## Sheet: CREB-bound-intergenic loci
Chr	start	end	length	Peak Summit pos	# reads	-10*log10(pvalue)	fold_enrichment	Full CRE	CRE with 0 or 1 mismatch	Half CRE	H3K4Me3
chr15	72398971	72399271	301	72399156	175	1440.45	46.72	No	CRE	No	no
chr2	33946096	33946398	303	33946291	128	1030.82	50.2	No	No	No	no
chr4	139814911	139815221	311	139815014	123	977.16	31.56	No	No	No	no
chr2	181653045	181653593	549	181653429	83	270.91	13.82	No	CRE	No	yes
chr4	152173605	152173925	321	152173723	67	520.38	29.49	No	No	Half CRE	no
chr5	33780888	33781231	344	33781012	65	440.06	39.79	No	No	Half CRE	no
chr7	25144344	25144656	313	25144493	64	503.39	45.41	No	No	Half CRE	no
chr10	52249010	52250013	1004	52249737	61	72.04	6.01	No	No	Half CRE	no
chr2	38273596	38273796	201	38273680	61	588.42	53.57	No	No	No	no
chr5	121528562	121528830	269	121528749	58	477.73	49.45	No	CRE	Half CRE	no
chr2	172066638	172066853	216	172066742	58	568.44	56.09	No	No	No	no
chr14	65187473	65187728	256	65187609	56	497.48	50.44	No	No	No	no
chr1	91925038	91925242	205	91925137	56	517.33	49.45	No	No	No	no
chr6	48071198	48071409	212	48071309	55	510.18	37.88	No	No	No	no
chr8	19724349	19724887	539	19724505	52	93.65	4.73	No	CRE	Half CRE	no
chr4	147603856	147604070	215	147603987	52	485.52	52.02	No	No	No	no
chrX	166439962	166440222	261	166440102	50	95.5	6.85	No	No	Half CRE	no
chr6	47689922	47690029	108	47689975	49	564.52	64.1	No	CRE	Half CRE	no
chr9	20661569	20661831	263	20661771	48	383.85	45.07	No	No	Half CRE	no
chr2	178928490	178928702	213	178928616	48	413.82	35.35	No	No	No	no
chr2	181652343	181652776	434	181652423	46	104.74	11.67	No	No	No	yes
chr1	85077401	85077818	418	85077469	46	135.19	11.2	No	No	No	no
chr6	91390803	91391080	278	91390956	46	386.05	45.36	TGACGTCA	CRE	Half CRE	yes
chrX	166442142	166442561	420	166442466	44	77.04	14.04	No	No	No	no
chr16	3115672	3115942	271	3115741	44	82.43	7.25	No	CRE	No	no
chr14	37829154	37829403	250	37829287	44	399.87	52.08	No	CRE	No	no
chrX	8191510	8191677	168	8191617	44	470.33	66.72	No	CRE	Half CRE	no
chr4	127297143	127297398	256	127297291	42	374.03	55.24	No	No	Half CRE	no
chr1	197067750	197068080	331	197067800	41	297.39	34.47	No	No	No	yes
chr17	36368192	36368550	359	36368244	40	258.86	33.16	No	No	No	yes
chrX	166434926	166435240	315	166435098	39	53.85	5.45	TGACGTCA	CRE	Half CRE	yes
chr8	88949389	88949616	228	88949472	39	342.35	52.79	No	No	No	no
chr8	19713786	19714345	560	19713936	38	80.59	6.46	No	No	Half CRE	no
chrY	2887738	2888166	429	2887827	37	95.25	15.41	No	CRE	Half CRE	no
chr9	66155244	66155467	224	66155369	37	358.5	52.88	No	No	No	no
chr8	19759829	19759994	166	19759880	37	164.87	16.11	No	No	No	no
chr10	52248472	52248992	521	52248632	36	59.9	7.4	No	No	No	no
chr2	98170245	98170575	331	98170328	35	239.72	28.28	No	CRE	Half CRE	no
chr17	13498821	13499111	291	13499062	34	285.12	34.52	No	No	No	no
chr4	130671266	130671450	185	130671381	34	350.49	59.17	No	CRE	Half CRE	no
chr15	79285900	79286157	258	79286007	33	258.39	39.25	TGACGTCA	CRE	Half CRE	yes
chr2	181665917	181666050	134	181665977	33	129.66	9.43	No	No	No	yes
chr7	12595693	12596191	499	12596074	32	167.61	22.5	No	No	No	no
chr17	71948013	71948225	213	71948157	32	284.2	44.87	No	CRE	Half CRE	yes
chr11	107781502	107781697	196	107781629	32	286.72	44.07	No	No	No	no
chr18	3005625	3005742	118	3005677	32	157.39	13.8	No	CRE	No	yes
chr1	84991484	84991952	469	84991629	31	96.67	13.26	No	No	No	no
chr8	56199010	56199441	432	56199399	30	49.42	5.85	No	No	Half CRE	no
chr16	3232726	3233114	389	3232832	28	96.92	8.84	No	CRE	Half CRE	no
chr10	52248155	52248466	312	52248364	28	72.31	6.82	No	No	No	no
chr8	56200019	56200327	309	56200217	28	62.66	6.65	No	No	No	no
chr17	87338137	87338340	204	87338220	27	242.12	50.48	No	No	Half CRE	no
chr2	178935352	178935551	200	178935441	27	247.3	39.45	No	No	No	no
chr8	56202061	56202310	250	56202262	26	106.93	9.07	No	No	No	no
chr3	8246204	8246423	220	8246293	26	114.79	14.73	No	No	Half CRE	yes
chr15	101076655	101077087	433	101076819	24	131.44	12.02	No	CRE	Half CRE	yes
chr15	68089953	68090211	259	68090112	24	178.98	23.45	No	No	No	yes
chr1	85160710	85161106	397	85160968	23	90.89	10.68	No	No	No	no
chr6	128714185	128714419	235	128714295	23	173	26.83	TGACGTCA	CRE	Half CRE	no
chrY	2890712	2890936	225	2890844	23	87.35	8.29	No	No	No	no
chr2	22599175	22599382	208	22599254	23	176.18	34.78	No	No	No	no
chr12	113182367	113182691	325	113182501	22	151.47	27.47	TGACGTCA	CRE	Half CRE	yes
chrY	2858906	2859222	317	2859063	22	72.11	9.41	No	No	No	no
chr2	167602842	167603114	273	167602952	22	148.62	22.36	TGACGTCA	CRE	Half CRE	yes
chr15	72898070	72898327	258	72898176	22	158.06	21.11	No	No	Half CRE	yes
chr8	19705792	19706028	237	19705890	22	57.11	6.37	No	No	No	no
chr1	58670757	58670866	110	58670809	22	265.19	65.14	No	No	No	no
chr1	84980398	84980634	237	84980500	21	79.93	10.37	No	CRE	No	no
chr5	14995035	14995377	343	14995213	20	72.77	10.83	No	No	No	no
chr13	41700813	41701117	305	41701010	20	141.6	29.14	No	No	Half CRE	yes
chr18	14941431	14941713	283	14941607	20	150.4	33.05	TGACGTCA	CRE	Half CRE	yes
chr8	19719061	19719307	247	19719259	20	52.42	5.06	No	No	No	no
chr13	48641227	48641568	342	48641278	19	141.2	40.68	TGACGTCA	CRE	Half CRE	yes
chr6	67525683	67525974	292	67525891	19	175.2	43.27	No	CRE	Half CRE	no
chr8	56197775	56198058	284	56197989	19	44.6	7.15	No	No	No	no
chr6	145289273	145289549	277	145289380	19	118.29	29.07	No	No	Half CRE	yes
chr5	125946160	125946358	199	125946307	19	165.61	34.97	No	No	No	no
chr18	3005463	3005589	127	3005507	19	59.44	7.67	No	CRE	No	yes
chr1	85065162	85065630	469	85065553	18	49.85	6.25	No	No	No	no
chr17	35914209	35914438	230	35914298	18	128.11	26.44	TGACGTCA	CRE	Half CRE	no
chr15	68194741	68194955	215	68194846	18	152.62	27.92	TGACGTCA	CRE	Half CRE	yes
chr5	26323311	26323524	214	26323478	18	118.37	15.7	No	No	No	no
chr14	9119190	9119374	185	9119236	18	194.87	64.1	No	CRE	No	no
chrX	166441987	166442096	110	166442039	18	63.66	7.8	No	No	No	no
chr13	65585811	65586241	431	65585862	17	53.68	6.75	No	CRE	No	no
chr8	19682364	19682675	312	19682512	17	51.33	7.04	No	No	No	no
chr2	72876480	72876764	285	72876717	17	128.07	24.04	No	CRE	Half CRE	yes
chr15	4317953	4318136	184	4318015	17	192.98	74.79	No	CRE	No	no
chr6	128710739	128710916	178	128710834	17	134.49	21.11	No	CRE	Half CRE	yes
chr7	80703198	80703568	371	80703492	16	93.41	18.61	No	No	No	yes
chr2	31993401	31993696	296	31993518	16	119.97	18.49	No	CRE	No	yes
chr8	19684484	19684760	277	19684638	16	58.83	10.54	No	No	Half CRE	no
chr5	66347098	66347372	275	66347251	16	130.42	32.05	TGACGTCA	CRE	Half CRE	no
chr17	37165581	37165841	261	37165679	16	150.18	35.43	No	CRE	Half CRE	yes
chr19	5840665	5840921	257	5840868	16	58.59	6.09	No	No	Half CRE	yes
chr1	135989629	135989842	214	135989777	16	109.57	18.32	No	No	Half CRE	yes
chr11	22967756	22967957	202	22967887	16	143.56	28.49	No	No	Half CRE	yes
chr10	52247658	52247831	174	52247707	16	47.65	8.13	No	No	No	no
chr8	19717957	19718127	171	19718007	16	56.58	7.04	No	No	Half CRE	no
chr17	13743761	13743903	143	13743835	16	105.33	15.79	No	No	No	no
chr2	181664913	181665018	106	181664967	16	42.08	5.57	No	No	No	no
chr1	94076822	94077192	371	94077016	15	93.08	14.25	No	No	Half CRE	yes
chr18	3337294	3337574	281	3337405	15	123.5	34.97	No	No	Half CRE	yes
chr2	122203142	122203398	257	122203194	15	96.29	20.79	TGACGTCA	CRE	Half CRE	yes
chr18	11288579	11288813	235	11288705	15	148.28	37.39	No	No	No	no
chr5	118928301	118928514	214	118928410	15	125.52	34.34	TGACGTCA	CRE	Half CRE	no
chr12	111829702	111829914	213	111829789	15	135.84	28.04	No	No	Half CRE	yes
chr8	19974044	19974245	202	19974096	15	78.65	12.21	No	No	No	no
chr13	65453248	65453404	157	65453353	15	131.13	30.22	TGACGTCA	CRE	Half CRE	no
chr5	124341752	124341906	155	124341856	15	154.08	46.15	TGACGTCA	CRE	Half CRE	no
chr7	126499883	126500034	152	126499960	15	170.26	48.08	No	No	No	no
chr5	118915361	118915475	115	118915430	15	159.62	43.42	No	No	Half CRE	yes
chr17	17200721	17201079	359	17200815	14	113.14	22.62	No	No	No	yes
chr8	19790530	19790871	342	19790714	14	59.22	8.36	No	CRE	No	no
chr5	33376795	33377132	338	33377056	14	85.26	16.58	No	No	No	no
chr15	72897786	72898046	261	72897999	14	78.91	11.45	No	No	Half CRE	yes
chr5	89117937	89118154	218	89118071	14	133.63	28.85	TGACGTCA	CRE	Half CRE	no
chr6	55370439	55370655	217	55370580	14	122.74	32.05	No	No	No	no
chr5	34712255	34712462	208	34712390	14	109.83	21.71	No	CRE	Half CRE	yes
chr16	3236742	3236925	184	3236784	14	46.87	7.06	No	No	No	no
chr17	29588353	29588532	180	29588398	14	116.63	27.04	No	CRE	Half CRE	yes
chr18	66720739	66720881	143	66720804	14	159.88	52.88	No	CRE	No	no
chr7	4828590	4828721	132	4828652	14	135.59	33.05	No	No	No	yes
chr6	47690190	47690306	117	47690241	14	96.51	13.94	No	CRE	Half CRE	no
chr15	102230009	102230353	345	102230287	13	104.44	22.62	No	No	Half CRE	yes
chr8	19984579	19984869	291	19984775	13	51.54	10.49	No	CRE	Half CRE	no
chr2	166612189	166612456	268	166612339	13	104.15	34.97	No	No	Half CRE	yes
chr11	78700623	78700888	266	78700718	13	89.27	19.89	No	CRE	No	no
chr19	5835573	5835811	239	5835665	13	60.32	10.3	No	No	Half CRE	yes
chr11	120876185	120876410	226	120876237	13	126.86	32.97	No	CRE	Half CRE	yes
chr9	56586169	56586373	205	56586260	13	112.05	26.92	No	No	No	no
chr6	136951258	136951461	204	136951369	13	112.33	30.77	No	No	No	no
chr4	126332660	126332852	193	126332749	13	125.45	41.21	TGACGTCA	CRE	Half CRE	no
chrY	2793363	2793543	181	2793493	13	57.03	9.74	No	CRE	No	no
chr6	47600860	47601013	154	47600943	13	84.2	17.48	No	CRE	Half CRE	yes
chr7	31993216	31993361	146	31993314	13	141.62	45.79	No	No	Half CRE	yes
chr13	3372704	3372832	129	3372785	13	57.86	9.7	No	CRE	Half CRE	yes
chr14	104830165	104830273	109	104830224	13	167.87	64.1	No	No	No	no
chrX	166578694	166579068	375	166578817	12	45.76	9.16	No	CRE	No	no
chr8	86722243	86722609	367	86722291	12	59.15	6.01	No	No	Half CRE	yes
chr17	27503817	27504161	345	27503925	12	49.47	11.45	No	No	Half CRE	no
chr7	71220142	71220409	268	71220189	12	57.9	12.82	No	No	No	no
chr17	17141839	17142102	264	17141941	12	85.57	18.49	No	No	No	yes
chr7	32477537	32477772	236	32477723	12	110.56	37.39	No	CRE	Half CRE	no
chr13	65342435	65342668	234	65342542	12	65.42	10.93	No	CRE	Half CRE	yes
chr17	7032101	7032314	214	7032245	12	98.43	30.77	No	CRE	Half CRE	yes
chr17	34216602	34216814	213	34216737	12	98.67	23.08	No	No	No	no
chr19	53348000	53348211	212	53348048	12	94.91	24.93	No	CRE	Half CRE	no
chr8	71732844	71733041	198	71732930	12	126.26	48.08	No	CRE	Half CRE	yes
chr2	156478649	156478840	192	156478701	12	91.25	24.04	No	No	No	no
chr16	45353070	45353250	181	45353139	12	127.83	45.25	No	No	No	no
chr10	126817611	126817767	157	126817672	12	114.77	34.62	No	No	Half CRE	yes
chr10	93768390	93768539	150	93768449	12	126.57	32.05	No	No	No	no
chr17	21816797	21816940	144	21816893	12	131.41	38.46	No	CRE	Half CRE	yes
chr13	65342706	65342846	141	65342754	12	91.93	17.89	No	CRE	Half CRE	yes
chr2	22595158	22595298	141	22595192	12	103.41	27.87	No	CRE	No	no
chr16	7695319	7695446	128	7695397	12	146.67	62.22	No	No	No	no
chr16	3236175	3236290	116	3236224	12	51.66	8.89	No	No	No	no
chr2	9542148	9542501	354	9542193	11	84.83	18.03	No	CRE	Half CRE	no
chr11	74190663	74190966	304	74190697	11	52.36	7.59	No	No	No	no
chr5	43746367	43746667	301	43746555	11	66.32	10.3	No	CRE	No	yes
chr1	88400683	88400965	283	88400888	11	70.8	10.68	No	No	Half CRE	yes
chr13	48323166	48323435	270	48323317	11	92.17	26.71	TGACGTCA	CRE	Half CRE	no
chr5	33016075	33016344	270	33016220	11	112.01	40.06	TGACGTCA	CRE	Half CRE	yes
chr5	53380176	53380445	270	53380286	11	62.46	11.31	No	CRE	No	no
chr17	6380219	6380481	263	6380343	11	40.79	8.29	No	No	No	no
chr15	100923514	100923774	261	100923682	11	88.73	19.23	No	No	No	no
chr11	23206316	23206573	258	23206426	11	89.29	24.04	No	No	No	yes
chr1	135697170	135697410	241	135697298	11	65	13.35	No	No	No	yes
chr8	19793189	19793421	233	19793238	11	77.32	20.24	No	No	No	no
chr1	172995741	172995965	225	172995788	11	47.92	8.43	No	No	Half CRE	no
chr12	106560538	106560758	221	106560714	11	90.01	16.72	No	CRE	Half CRE	no
chr6	88910937	88911145	209	88911076	11	97.11	27.47	No	CRE	Half CRE	no
chr15	59108387	59108587	201	59108538	11	74.63	13.74	No	No	Half CRE	no
chr15	98823580	98823779	200	98823711	11	82.1	22.44	No	CRE	No	yes
chr15	96539997	96540183	187	96540127	11	90.33	21.37	No	CRE	Half CRE	yes
chr7	104936752	104936929	178	104936799	11	112.56	32.05	TGACGTCA	CRE	Half CRE	yes
chr9	61970527	61970701	175	61970599	11	108.19	24.04	No	No	Half CRE	yes
chr5	35874336	35874506	171	35874461	11	67.52	14.02	No	No	No	no
chr14	80657022	80657189	168	80657084	11	127.99	48.08	No	No	No	no
chr5	32498427	32498594	168	32498504	11	89.62	22.07	No	CRE	No	no
chr1	85069281	85069447	167	85069376	11	43.23	7.83	No	No	No	no
chr4	139995902	139996068	167	139996001	11	87.61	18.03	No	No	No	no
chr17	32967159	32967322	164	32967237	11	108.99	32.05	No	No	Half CRE	yes
chr6	47605690	47605801	112	47605751	11	113.62	34.34	No	No	No	no
chr4	46317675	46317779	105	46317729	11	115.09	33.16	TGACGTCA	CRE	Half CRE	yes
chr11	6605817	6606122	306	6605879	10	55.63	9.95	No	No	Half CRE	no
chr9	31080352	31080651	300	31080398	10	87.68	27.47	No	CRE	No	no
chr2	80036644	80036935	292	80036741	10	77.8	16.03	No	CRE	Half CRE	no
chrX	120427718	120428004	287	120427759	10	86.58	32.05	No	No	No	no
chr3	101340449	101340727	279	101340634	10	90.91	27.47	No	No	Half CRE	no
chr5	38253308	38253584	277	38253535	10	59.72	13.26	No	No	No	no
chr10	81590622	81590896	275	81590779	10	78.05	25.3	No	No	No	yes
chr1	130605268	130605541	274	130605313	10	77.08	19.72	No	No	No	no
chr12	48364437	48364706	270	48364518	10	92.38	27.47	No	No	No	no
chr5	113645269	113645537	269	113645412	10	47.9	12.02	No	No	Half CRE	yes
chr15	38314417	38314683	267	38314579	10	61.25	13.26	No	No	No	yes
chr15	98816158	98816407	250	98816307	10	79.98	24.04	No	CRE	Half CRE	yes
chr5	36774430	36774674	245	36774554	10	58.22	16.97	No	CRE	No	no
chr14	42302520	42302761	242	42302718	10	59.97	11.66	No	CRE	No	no
chr15	85429921	85430162	242	85430083	10	54.18	12.65	TGACGTCA	CRE	Half CRE	yes
chr1	135960008	135960248	241	135960138	10	52.27	9.62	No	CRE	Half CRE	yes
chr2	150976556	150976794	239	150976710	10	68.94	14.25	No	No	No	no
chr19	38161721	38161958	238	38161771	10	70.73	14.79	No	No	Half CRE	no
chr15	36890144	36890380	237	36890268	10	92.23	30.05	TGACGTCA	CRE	Half CRE	no
chr15	73476095	73476329	235	73476182	10	69.66	24.93	No	No	Half CRE	yes
chr15	82751588	82751820	233	82751720	10	71.65	22.19	No	No	No	yes
chr19	6639652	6639884	233	6639734	10	90.29	28.28	No	No	No	no
chr5	34679459	34679689	231	34679581	10	52.02	13.74	No	No	Half CRE	yes
chr6	3250945	3251172	228	3251036	10	76.04	20.03	No	CRE	Half CRE	no
chr9	72488120	72488346	227	72488224	10	94.17	30.05	No	CRE	Half CRE	yes
chr1	93146662	93146882	221	93146731	10	87.69	30.36	No	No	Half CRE	yes
chr5	35607470	35607689	220	35607547	10	66.59	15.51	No	No	Half CRE	no
chr11	116563025	116563234	210	116563126	10	89.96	25.3	No	CRE	No	no
chr7	145275730	145275939	210	145275825	10	97.67	36.06	No	No	No	no
chr15	37089074	37089281	208	37089121	10	83.88	17.48	No	CRE	No	no
chr15	74516186	74516388	203	74516342	10	81.12	20.03	No	No	No	no
chr5	51542371	51542572	202	51542509	10	112.53	40.06	No	No	No	no
chr5	35715620	35715820	201	35715722	10	64.09	13.35	TGACGTCA	CRE	Half CRE	no
chr19	5802592	5802789	198	5802726	10	62.45	12.65	No	CRE	Half CRE	yes
chr13	65592904	65593100	197	65592991	10	62.66	10.12	No	CRE	No	no
chr7	80703581	80703772	192	80703721	10	72.41	12.41	No	No	No	yes
chr19	12086339	12086529	191	12086454	10	61.81	14.42	No	No	Half CRE	yes
chr18	81331020	81331204	185	81331091	10	106.34	38.46	No	No	Half CRE	no
chr18	11510295	11510478	184	11510388	10	113.14	44.38	No	CRE	Half CRE	yes
chr3	65778702	65778878	177	65778785	10	91.05	30.59	No	CRE	Half CRE	yes
chr11	101668156	101668320	165	101668272	10	98.48	28.85	TGACGTCA	CRE	Half CRE	yes
chr4	133024072	133024222	151	133024177	10	109.9	39.59	TGACGTCA	CRE	Half CRE	yes
chr2	156478491	156478640	150	156478536	10	83.17	24.81	No	No	No	no
chr12	31263436	31263576	141	31263482	10	105.61	33.65	No	No	No	no
chr5	14933812	14933947	136	14933868	10	88.97	22.44	No	No	No	no
chr10	30530896	30531019	124	30530975	10	111.48	43.27	No	No	Half CRE	yes
chr6	89192480	89192600	121	89192556	10	102.42	30.77	No	No	No	no
chr1	12634829	12634945	117	12634894	10	134.07	59.17	No	No	No	no
chr3	69075801	69076101	301	69075932	9	68.62	22.62	No	CRE	Half CRE	no
chr6	134998946	134999239	294	134999057	9	63.18	14.42	No	CRE	No	no
chr17	83711656	83711943	288	83711696	9	70.36	16.97	No	No	No	no
chr11	118987760	118988035	276	118987867	9	47.81	9.01	No	CRE	Half CRE	no
chr5	113610447	113610702	256	113610594	9	61.48	12.02	No	No	Half CRE	no
chr11	7323841	7324092	252	7323972	9	75.68	28.28	No	No	Half CRE	no
chr4	89328340	89328586	247	89328483	9	94.23	34.97	No	No	No	no
chr2	33888788	33889029	242	33888840	9	79.75	24.04	No	No	Half CRE	no
chr7	17569309	17569550	242	17569352	9	77.31	22.62	No	No	No	no
chr15	77812657	77812892	236	77812770	9	43.64	9.16	No	No	Half CRE	no
chr3	88313723	88313958	236	88313761	9	80.76	24.04	No	No	Half CRE	yes
chr6	93084079	93084313	235	93084157	9	70.05	13.74	No	No	Half CRE	no
chr5	37401104	37401335	232	37401188	9	62.19	14.79	No	No	No	no
chr2	173002096	173002326	231	173002135	9	68.89	17.48	No	CRE	No	no
chr5	54585358	54585588	231	54585473	9	67.14	16.72	No	No	No	no
chr5	53400701	53400926	226	53400746	9	58.99	13.26	No	No	No	no
chr17	27460776	27461000	225	27460913	9	66.5	24.04	No	No	Half CRE	no
chr15	52173169	52173391	223	52173326	9	72.13	18.32	TGACGTCA	CRE	Half CRE	no
chr1	178627301	178627522	222	178627411	9	85.87	32.05	No	No	No	no
chr16	39346818	39347039	222	39346868	9	85.87	32.05	No	CRE	Half CRE	no
chr5	52685512	52685731	220	52685645	9	74.61	24.04	No	No	Half CRE	no
chr3	34708648	34708865	218	34708698	9	99.4	34.97	TGACGTCA	CRE	Half CRE	no
chr14	22814807	22815021	215	22814888	9	84.55	36.06	No	No	Half CRE	yes
chr15	75703789	75704003	215	75703926	9	79.77	37.39	No	CRE	Half CRE	no
chr7	91838350	91838564	215	91838517	9	93.06	36.98	No	No	Half CRE	yes
chr15	97423020	97423233	214	97423101	9	65.33	14.79	No	No	No	no
chr19	32905130	32905338	209	32905170	9	71.09	16.72	No	No	No	no
chr1	94559652	94559859	208	94559811	9	85.9	30.05	No	CRE	No	no
chr10	70781912	70782119	208	70781957	9	85.9	30.05	No	CRE	Half CRE	no
chr13	42450866	42451073	208	42451041	9	88.54	25.64	No	No	Half CRE	no
chr17	6423792	6423999	208	6423843	9	47.35	8.94	No	No	No	no
chr15	38304710	38304916	207	38304846	9	73.24	26.22	TGACGTCA	CRE	Half CRE	no
chr17	9666435	9666635	201	9666532	9	102.78	43.71	No	No	No	no
chr6	99472818	99473014	197	99472976	9	67.09	17.81	TGACGTCA	CRE	Half CRE	yes
chr7	71218337	71218533	197	71218411	9	52.02	9.62	No	CRE	No	no
chr15	38382591	38382786	196	38382649	9	58.36	14.14	No	CRE	No	yes
chr11	32335759	32335953	195	32335867	9	75.62	21.85	No	No	Half CRE	no
chr11	32929964	32930156	193	32930100	9	86.48	28.28	No	No	Half CRE	no
chr5	37103982	37104173	192	37104097	9	66.68	20.6	No	No	No	yes
chr15	101084438	101084623	186	101084574	9	63.94	15.51	No	CRE	Half CRE	yes
chr11	79517514	79517696	183	79517647	9	67.18	16.58	TGACGTCA	CRE	Half CRE	yes
chr3	3011143	3011325	183	3011189	9	47.63	11.9	No	CRE	No	no
chr17	6379673	6379853	181	6379721	9	41.3	11.51	No	No	No	no
chrX	50565401	50565581	181	50565496	9	103.52	40.06	No	No	No	no
chr1	85163819	85163997	179	85163870	9	40.22	6.31	No	No	No	no
chr8	113669491	113669669	179	113669535	9	100.65	51.78	TGACGTCA	CRE	Half CRE	yes
chr11	71615910	71616086	177	71615968	9	65.87	15.51	No	CRE	No	no
chr2	102970523	102970699	177	102970652	9	83.38	28.85	No	CRE	Half CRE	no
chr19	45172465	45172639	175	45172527	9	81.86	27.47	No	No	Half CRE	no
chr11	51729388	51729557	170	51729451	9	79.35	16.72	No	CRE	Half CRE	yes
chr5	37227303	37227467	165	37227355	9	78.84	20.03	No	No	No	no
chr15	57807521	57807684	164	57807585	9	66.41	17.48	No	No	Half CRE	yes
chr6	31667642	31667805	164	31667694	9	111.29	52.45	No	CRE	Half CRE	no
chrY	2861746	2861906	161	2861798	9	44.27	11.13	No	No	No	no
chr7	123586902	123587059	158	123586974	9	109.21	48.08	No	No	Half CRE	yes
chr13	65343278	65343434	157	65343393	9	56.13	12.82	TGACGTCA	CRE	Half CRE	yes
chr19	44809273	44809425	153	44809367	9	70.36	18.03	No	No	Half CRE	no
chr7	15386636	15386788	153	15386687	9	75.68	24.04	No	No	No	no
chr3	145868332	145868483	152	145868402	9	110.83	48.08	TGACGTCA	CRE	Half CRE	no
chr2	83179836	83179982	147	83179878	9	105.77	41.21	No	No	No	no
chr3	95754921	95755065	145	95755018	9	95.89	37.39	TGACGTCA	CRE	Half CRE	yes
chr19	21301729	21301869	141	21301796	9	94.81	35.43	No	CRE	No	no
chr1	122228582	122228719	138	122228631	9	68.7	15.59	No	CRE	Half CRE	no
chr8	108956986	108957123	138	108957035	9	111.53	51.78	No	No	Half CRE	no
chr5	44509063	44509197	135	44509113	9	90.56	30.59	No	No	No	no
chr1	84985165	84985293	129	84985243	9	40.91	9.27	No	No	No	no
chr5	14995933	14996048	116	14995990	9	48.36	8.97	No	No	No	no
chr11	94022212	94022324	113	94022258	9	68.86	17.09	No	CRE	Half CRE	yes
chr15	73788019	73788129	111	73788070	9	90.19	28.49	No	No	No	no
chr8	19772707	19772814	108	19772752	9	57.26	12.11	No	No	Half CRE	no
chr1	84972437	84972541	105	84972484	9	43.41	8.1	No	CRE	Half CRE	no
chr5	34678811	34678915	105	34678854	9	73.58	17.89	No	No	No	yes
chr2	122201333	122201435	103	122201385	9	87.19	27.92	No	No	Half CRE	yes
chrY	1593139	1593239	101	1593190	9	109.74	48.08	No	CRE	Half CRE	no
chr1	122818351	122818627	277	122818510	8	54.2	13.74	No	No	Half CRE	no
chr5	120667804	120668072	269	120667975	8	53.61	13.11	No	No	No	no
chr5	53276520	53276786	267	53276654	8	48.16	14.79	No	No	No	no
chr15	38285307	38285562	256	38285349	8	55.32	13.11	No	No	No	no
chr15	59049850	59050102	253	59049893	8	54.19	12.54	No	No	No	no
chr5	45432090	45432341	252	45432272	8	71.98	20.6	No	No	No	no
chr5	118964183	118964431	249	118964305	8	44.61	15.51	No	No	Half CRE	yes
chr9	119911160	119911406	247	119911291	8	78.35	32.05	No	CRE	Half CRE	no
chr2	180092397	180092642	246	180092592	8	53.69	16.03	No	No	No	no
chr13	31802690	31802933	244	31802858	8	82.01	26.22	No	No	No	no
chr5	52460157	52460398	242	52460284	8	54.26	16.03	No	No	No	no
chr5	35575714	35575954	241	35575836	8	50.36	14.25	No	No	No	no
chr17	31687390	31687629	240	31687516	8	57.57	13.11	No	No	Half CRE	no
chr9	56400797	56401036	240	56400902	8	53.13	19.23	No	No	Half CRE	no
chr11	112879139	112879376	238	112879200	8	45.06	9.01	No	No	No	no
chr5	100858572	100858809	238	100858688	8	74.06	27.47	No	No	Half CRE	yes
chr5	30025255	30025490	236	30025290	8	53.71	11.54	No	No	No	no
chr17	73320337	73320570	234	73320457	8	61.83	14.42	No	CRE	No	no
chr5	33889972	33890205	234	33890159	8	46.68	12.41	No	No	Half CRE	no
chr2	131299653	131299885	233	131299704	8	80.5	24.04	No	No	Half CRE	no
chr11	18375780	18376011	232	18375862	8	80.66	24.04	No	No	Half CRE	no
chr19	8653074	8653305	232	8653109	8	54.31	11.54	No	No	No	no
chr19	44358826	44359056	231	44358933	8	62.28	24.04	No	No	No	yes
chr19	56753232	56753462	231	56753388	8	49.37	9.95	No	No	Half CRE	no
chr19	44462897	44463126	230	44463054	8	54.61	11.54	No	No	No	yes
chr5	112305707	112305934	228	112305750	8	46.49	9.01	No	CRE	No	no
chr1	75783145	75783371	227	75783320	8	62.9	19.23	No	CRE	Half CRE	no
chr15	75934227	75934451	225	75934272	8	44.91	8.48	No	CRE	Half CRE	no
chr1	137140617	137140840	224	137140791	8	61.64	18.32	No	No	No	no
chr18	61797713	61797936	224	61797844	8	71.4	18.03	No	No	Half CRE	no
chr13	69813126	69813347	222	69813304	8	69.53	22.62	No	No	No	no
chr5	35747942	35748163	222	35748027	8	53.17	14.25	No	No	Half CRE	no
chr15	86399534	86399753	220	86399707	8	57.57	16.03	No	No	No	no
chr9	69356495	69356712	218	69356669	8	77.27	27.47	No	No	No	no
chr2	173557344	173557560	217	173557479	8	51.5	16.58	No	No	No	no
chr4	62511206	62511422	217	62511373	8	83.13	32.05	No	CRE	No	no
chr5	53882023	53882239	217	53882104	8	49.23	15.51	No	No	No	no
chr6	90769860	90770075	216	90769972	8	61.28	13.11	No	No	Half CRE	no
chr2	172658725	172658939	215	172658820	8	63.1	18.32	No	No	Half CRE	no
chr5	113794973	113795187	215	113795064	8	51.81	13.26	No	No	Half CRE	no
chr1	138097042	138097254	213	138097150	8	71.03	22.62	No	No	Half CRE	no
chr3	63320332	63320544	213	63320366	8	83.82	32.05	No	No	Half CRE	no
chr5	147695509	147695721	213	147695560	8	67.01	20.24	No	No	Half CRE	no
chr6	3000811	3001020	210	3000856	8	63.94	18.32	No	No	No	no
chr2	173212680	173212888	209	173212804	8	65.85	19.23	No	No	No	no
chr19	37909373	37909580	208	37909530	8	71.89	22.62	No	No	No	no
chr2	166057565	166057770	206	166057604	8	66.37	19.23	No	No	Half CRE	no
chr6	125393984	125394189	206	125394100	8	70.17	21.37	TGACGTCA	CRE	Half CRE	no
chr2	173187567	173187771	205	173187731	8	54.67	13.74	TGACGTCA	CRE	Half CRE	no
chr4	118692202	118692405	204	118692361	8	79.71	27.47	No	No	No	no
chr19	10201274	10201476	203	10201348	8	68.75	25.3	No	No	No	no
chr8	35641206	35641408	203	35641373	8	82.63	29.59	No	No	No	no
chr11	65485999	65486199	201	65486154	8	80.26	27.47	No	No	No	no
chr5	32402682	32402882	201	32402824	8	52.96	12.82	No	No	No	no
chr11	117430152	117430351	200	117430203	8	59.49	15.38	No	No	No	no
chrX	91423171	91423370	200	91423266	8	77.9	25.64	No	No	Half CRE	yes
chr18	56773935	56774132	198	56774083	8	80.81	27.47	No	No	No	no
chr16	87832694	87832889	196	87832853	8	86.91	32.05	No	No	Half CRE	no
chr15	59498679	59498873	195	59498827	8	61.83	24.04	No	No	Half CRE	no
chr5	105574156	105574350	195	105574299	8	81.38	27.47	No	No	No	no
chr1	135868156	135868349	194	135868307	8	63.52	16.72	No	No	No	no
chr15	81318090	81318283	194	81318205	8	70.39	20.24	No	No	No	no
chr5	33395746	33395938	193	33395837	8	65.29	21.85	No	No	Half CRE	no
chr6	122760880	122761072	193	122761008	8	54.36	12.82	No	No	Half CRE	yes
chr4	132071460	132071651	192	132071597	8	65.48	21.85	No	No	No	yes
chr11	119417944	119418134	191	119418054	8	62.56	20.03	No	No	No	no
chr13	39068294	39068484	191	39068371	8	79.6	32.05	No	No	No	no
chr11	18623863	18624052	190	18624002	8	69.28	14.42	No	CRE	Half CRE	no
chr5	52102016	52102205	190	52102157	8	58.59	17.81	TGACGTCA	CRE	Half CRE	no
chr17	48095131	48095319	189	48095224	8	85.28	36.98	No	No	No	yes
chr11	119920025	119920211	187	119920087	8	63.31	20.03	No	No	No	no
chr12	19578743	19578929	187	19578865	8	71.72	20.24	No	No	Half CRE	no
chr15	93035672	93035857	186	93035823	8	60.66	14.79	No	No	No	no
chr7	117845286	117845470	185	117845354	8	72.11	25.3	No	No	Half CRE	no
chr11	103185995	103186177	183	103186046	8	64.08	24.04	No	No	Half CRE	no
chr5	37115694	37115876	183	37115830	8	64.84	16.37	No	No	No	no
chr11	98650290	98650471	182	98650356	8	60.76	18.14	No	No	Half CRE	yes
chr15	68262174	68262354	181	68262246	8	80.37	24.81	No	No	No	no
chr15	99445371	99445549	179	99445412	8	71.44	24.04	No	No	Half CRE	no
chr5	52297266	52297444	179	52297348	8	73.31	20.24	No	CRE	Half CRE	no
chr1	88331058	88331235	178	88331101	8	57.18	12.82	TGACGTCA	CRE	Half CRE	yes
chr15	99441541	99441717	177	99441678	8	66.8	25.08	No	CRE	Half CRE	no
chr11	6607812	6607987	176	6607945	8	55.32	12.02	No	No	No	no
chr16	65698215	65698389	175	65698360	8	88.15	29.59	No	No	Half CRE	no
chr5	28966321	28966494	174	28966371	8	63.03	18.49	No	No	No	no
chr9	61170291	61170464	174	61170343	8	79.52	40.79	No	No	Half CRE	no
chr5	38734769	38734941	173	38734873	8	59.37	16.58	No	CRE	Half CRE	no
chr5	120657352	120657524	173	120657402	8	74.55	35.43	TGACGTCA	CRE	Half CRE	no
chr11	20432248	20432418	171	20432376	8	74.98	20.24	No	No	Half CRE	yes
chr11	31600841	31601010	170	31600884	8	69.86	26.22	No	CRE	Half CRE	no
chr5	34031006	34031175	170	34031131	8	47.21	11.45	No	No	Half CRE	no
chr1	128758341	128758509	169	128758384	8	79.49	28.28	No	No	No	no
chr19	58956031	58956199	169	58956073	8	65.47	23.08	No	No	No	no
chr11	4199813	4199980	168	4199858	8	68.68	20.9	No	CRE	Half CRE	no
chr11	54696989	54697155	167	54697032	8	53.07	13.35	No	CRE	No	no
chr11	94087573	94087736	164	94087692	8	69.55	16.72	TGACGTCA	CRE	Half CRE	no
chr13	6192611	6192774	164	6192690	8	82.84	30.05	No	No	No	no
chr2	166183539	166183702	164	166183655	8	60.06	16.03	No	CRE	Half CRE	no
chr11	116766805	116766967	163	116766872	8	85.47	32.05	TGACGTCA	CRE	Half CRE	no
chr5	26356052	26356214	163	26356096	8	68.24	16.03	No	No	No	no
chr2	173387441	173387600	160	173387556	8	63.38	17.17	No	No	No	no
chr7	4571681	4571840	160	4571797	8	88.73	41.21	No	No	Half CRE	no
chr10	60486309	60486467	159	60486416	8	86.39	32.05	No	No	Half CRE	no
chr17	44200447	44200605	159	44200491	8	88.96	34.34	No	No	Half CRE	no
chr11	84379710	84379866	157	84379825	8	68.12	19.23	No	No	Half CRE	no
chr12	106560332	106560488	157	106560442	8	76.23	28.85	No	No	Half CRE	no
chr19	5803723	5803879	157	5803845	8	53.33	12.65	No	No	Half CRE	yes
chr14	105811212	105811366	155	105811318	8	95.7	32.05	No	No	No	no
chr2	116265024	116265177	154	116265071	8	102.83	48.08	No	No	No	no
chr3	30407421	30407574	154	30407493	8	71.83	20.9	No	No	No	yes
chr15	85509687	85509837	151	85509797	8	61.82	18.61	No	No	No	yes
chr1	135506868	135507016	149	135506958	8	68.59	14.79	No	No	No	yes
chr13	65598290	65598437	148	65598371	8	59.26	14.14	No	No	No	no
chr4	141949475	141949622	148	141949546	8	73.28	20.9	No	No	No	no
chr11	48195621	48195766	146	48195672	8	94.94	44.38	No	CRE	Half CRE	no
chr10	18905831	18905975	145	18905906	8	92.41	34.34	TGACGTCA	CRE	Half CRE	no
chr11	57268552	57268696	145	57268599	8	75.65	21.85	No	No	Half CRE	no
chr19	52734203	52734346	144	52734266	8	101.76	52.45	No	CRE	Half CRE	no
chr11	112825012	112825153	142	112825074	8	74.79	25.08	No	No	No	no
chr15	80108208	80108347	140	80108272	8	78.65	27.47	No	No	No	no
chr2	178876240	178876379	140	178876331	8	73.75	20.03	No	CRE	No	no
chr12	88335289	88335425	137	88335349	8	83.14	25.3	No	No	No	no
chr17	6317490	6317625	136	6317588	8	60.23	13.35	No	No	No	no
chr15	96632920	96633054	135	96632984	8	87.82	33.94	TGACGTCA	CRE	Half CRE	no
chr15	68090343	68090474	132	68090431	8	58.46	12.33	No	No	No	yes
chr15	79784062	79784193	132	79784149	8	79.1	30.59	No	No	Half CRE	no
chr15	86436537	86436667	131	86436578	8	74.69	23.08	No	No	No	no
chr19	42786713	42786843	131	42786795	8	70.56	13.74	No	No	No	no
chr5	76906901	76907031	131	76906958	8	88.95	33.94	TGACGTCA	CRE	Half CRE	no
chr5	39782789	39782916	128	39782839	8	89.81	33.94	No	No	Half CRE	no
chr8	19688591	19688717	127	19688642	8	43.17	10.6	No	No	No	no
chr5	33797675	33797798	124	33797755	8	64.51	16.48	No	No	No	no
chr1	135106744	135106866	123	135106790	8	68.02	21.03	No	CRE	Half CRE	yes
chr5	14995470	14995591	122	14995521	8	40.83	9.48	No	No	No	no
chr6	116674612	116674729	118	116674662	8	100.17	48.08	No	No	No	no
chr16	21394636	21394749	114	21394684	8	101.48	48.08	No	CRE	Half CRE	no
chr5	31110020	31110278	259	31110140	7	49.58	19.72	No	No	Half CRE	no
chr17	16918459	16918707	249	16918593	7	63.65	29.59	No	No	No	no
chr11	53129676	53129923	248	53129727	7	55.22	16.97	No	No	No	no
chr2	172365002	172365245	244	172365198	7	43.82	11.54	No	No	No	no
chr5	41440021	41440264	244	41440138	7	64.31	22.19	No	No	No	no
chr5	137561131	137561371	241	137561269	7	48.09	13.11	No	No	No	no
chr19	45214932	45215171	240	45215052	7	48.21	13.11	No	CRE	No	no
chr2	124573421	124573659	239	124573520	7	62.58	20.6	No	No	No	no
chr15	10355012	10355249	238	10355128	7	54.72	21.37	No	No	No	no
chr1	130556638	130556873	236	130556754	7	58.71	24.04	No	No	No	no
chr5	26685824	26686058	235	26685942	7	56.92	16.97	No	No	No	no
chr11	54086002	54086235	234	54086112	7	58.98	12.02	No	CRE	No	no
chr15	87951224	87951454	231	87951324	7	48.02	12.54	No	CRE	No	no
chr5	67910689	67910919	231	67910835	7	52.35	14.42	No	No	No	no
chr1	40191594	40191823	230	40191725	7	78.29	21.37	No	No	No	no
chr13	40705855	40706082	228	40705961	7	80.87	45.79	No	No	No	no
chr5	23863347	23863574	228	23863451	7	52.76	24.04	No	No	Half CRE	no
chr5	147295421	147295648	228	147295531	7	42.46	13.74	No	No	No	no
chr2	102946426	102946651	226	102946516	7	60.09	24.04	No	No	No	no
chr10	81167720	81167944	225	81167852	7	56.49	16.03	No	No	Half CRE	no
chr15	71881274	71881498	225	71881424	7	56.49	16.03	No	No	No	no
chr15	85516505	85516729	225	85516641	7	41.81	9.95	No	No	No	no
chr19	13586918	13587142	225	13587020	7	64.53	20.6	No	No	No	no
chr10	94977455	94977678	224	94977491	7	62.45	19.23	No	No	Half CRE	yes
chr7	26107152	26107375	224	26107255	7	58.44	22.62	No	CRE	Half CRE	no
chr17	53885565	53885787	223	53885665	7	72.69	26.22	No	No	No	no
chr5	54339714	54339935	222	54339863	7	40.23	9.31	No	CRE	No	no
chr15	88328323	88328542	220	88328492	7	55.49	15.18	No	No	Half CRE	no
chr5	54645139	54645358	220	54645187	7	67.66	22.19	No	CRE	No	no
chr1	71934508	71934726	219	71934586	7	67.81	29.59	No	No	No	no
chr5	31906999	31907217	219	31907121	7	40.63	12.41	No	No	No	no
chr1	138928616	138928833	218	138928731	7	52.63	13.74	No	CRE	Half CRE	no
chr4	103156342	103156558	217	103156412	7	73.58	26.22	No	CRE	Half CRE	no
chr15	36971060	36971275	216	36971101	7	41.04	9.31	No	No	No	no
chr6	99816483	99816698	216	99816565	7	65.85	27.47	No	No	Half CRE	no
chr17	84428008	84428222	215	84428085	7	48.92	16.03	No	No	No	no
chr1	136069786	136069999	214	136069925	7	57.21	15.59	No	No	No	no
chr15	88392025	88392238	214	88392129	7	51.76	13.11	No	No	Half CRE	no
chr11	71750803	71751015	213	71750942	7	56.51	20.24	No	CRE	No	no
chr19	44808694	44808905	212	44808797	7	45.75	14.25	No	No	No	no
chr11	109049117	109049327	211	109049203	7	70.31	30.77	No	CRE	No	no
chr2	106474710	106474920	211	106474831	7	56.81	20.24	No	No	No	no
chr1	88294680	88294889	210	88294732	7	74.66	26.22	No	No	Half CRE	no
chr15	87769322	87769531	210	87769434	7	50.97	12.54	No	No	No	no
chr15	85465181	85465389	209	85465262	7	63.63	18.61	No	No	No	yes
chr4	3216219	3216425	207	3216319	7	40.45	11.66	No	No	Half CRE	no
chr5	53311941	53312147	207	53312088	7	45.37	10.3	No	No	No	no
chr7	16633561	16633766	206	16633700	7	55.17	18.76	No	No	No	yes
chr17	31999105	31999307	203	31999206	7	59.76	16.03	No	No	Half CRE	no
chr10	81233905	81234106	202	81233961	7	70.45	29.59	No	No	No	no
chr1	16046682	16046882	201	16046731	7	73.24	32.05	No	No	No	no
chr17	17141614	17141814	201	17141697	7	48.53	14.79	No	No	No	yes
chr2	164358169	164358368	200	164358244	7	49.89	19.23	No	CRE	No	no
chr1	128923780	128923977	198	128923845	7	73.73	24.04	No	CRE	No	no
chr3	107384506	107384703	198	107384630	7	79.76	28.85	No	No	No	no
chr7	143671281	143671478	198	143671333	7	83.27	32.05	No	No	No	no
chr11	114364584	114364780	197	114364663	7	52.96	16.72	No	No	Half CRE	no
chr19	47080924	47081120	197	47080991	7	49.15	11.09	No	No	Half CRE	no
chr2	59245593	59245789	197	59245689	7	58.99	15.18	No	No	Half CRE	no
chr6	126557559	126557755	197	126557653	7	64.51	24.04	No	No	No	no
chr1	135955560	135955755	196	135955607	7	47.58	13.99	No	CRE	No	no
chr15	86572682	86572876	195	86572718	7	61.05	16.03	No	No	No	no
chr11	101728618	101728811	194	101728758	7	54.83	17.48	No	CRE	Half CRE	no
chr19	29929001	29929192	192	29929092	7	61.54	21.37	No	CRE	No	no
chr5	143090543	143090734	192	143090654	7	53.76	12.54	No	No	No	no
chr3	104990115	104990305	191	104990192	7	72.29	22.19	No	CRE	Half CRE	no
chr12	108350842	108351030	189	108350919	7	72.63	22.19	No	No	No	no
chr15	74178410	74178598	189	74178529	7	45.04	15.51	No	No	No	no
chr2	180035444	180035632	189	180035561	7	65.85	24.04	No	No	No	no
chr1	122287094	122287281	188	122287141	7	43.31	17.48	No	No	No	no
chr13	60036069	60036254	186	60036207	7	75.8	32.05	No	No	No	no
chr18	24202467	24202652	186	24202508	7	70.73	27.47	No	No	No	no
chr4	132651077	132651262	186	132651197	7	70.73	20.6	No	No	No	yes
chr11	66546423	66546607	185	66546493	7	73.34	36.98	No	CRE	No	no
chr15	87066665	87066849	185	87066717	7	57.81	27.47	No	No	No	no
chr4	3298860	3299044	185	3298999	7	64.58	16.97	No	CRE	Half CRE	no
chr15	81009308	81009491	184	81009356	7	62.91	16.03	No	CRE	Half CRE	no
chr2	166215645	166215828	184	166215781	7	55.1	20.9	No	CRE	No	no
chr15	87938677	87938859	183	87938792	7	58.15	22.89	No	CRE	No	no
chr19	15392626	15392808	183	15392767	7	76.33	32.05	No	CRE	Half CRE	no
chr2	157796465	157796647	183	157796597	7	52.66	19.23	No	No	No	no
chr1	134457664	134457845	182	134457790	7	55.45	12.54	No	No	No	no
chr10	118419704	118419885	182	118419751	7	69.18	25.64	No	No	No	no
chr15	36846631	36846812	182	36846773	7	62.38	20.79	No	No	No	no
chr2	132976024	132976205	182	132976129	7	71.44	27.47	No	CRE	Half CRE	no
chr8	76395621	76395802	182	76395669	7	82.57	28.85	No	No	Half CRE	no
chr15	68386517	68386697	181	68386559	7	71.62	27.47	No	No	No	no
chr15	102609059	102609239	181	102609165	7	50.6	14.25	No	No	No	no
chr4	123367631	123367811	181	123367730	7	76.7	24.04	No	CRE	Half CRE	no
chr9	82622257	82622437	181	82622390	7	79.58	34.97	No	CRE	No	no
chr11	32846525	32846704	180	32846605	7	65.47	22.62	No	No	No	no
chr2	115681705	115681884	180	115681835	7	65.47	28.28	No	No	No	yes
chr2	148690978	148691157	180	148691108	7	88.78	45.79	No	No	No	no
chr2	178877708	178877887	180	178877758	7	54.45	16.03	No	No	No	no
chr15	80121928	80122106	179	80122064	7	55.97	20.9	No	No	No	no
chr19	47243828	47244006	179	47243942	7	52.12	11.09	No	No	No	no
chr19	53726824	53727002	179	53726886	7	62.92	20.79	No	No	Half CRE	no
chr15	88721305	88721482	178	88721406	7	51.12	10.68	No	No	No	yes
chr17	84477841	84478018	178	84477930	7	53.52	15.38	No	No	No	no
chr5	113215723	113215900	178	113215856	7	63.98	26.71	No	No	No	no
chr5	137399755	137399932	178	137399832	7	77.25	24.04	No	No	No	no
chr6	85350119	85350296	178	85350248	7	67.8	24.04	No	No	No	no
chr1	115337671	115337847	177	115337779	7	83.5	38.46	No	CRE	No	no
chr15	26253344	26253520	177	26253475	7	85.21	50.61	No	No	No	no
chr19	5799174	5799349	176	5799291	7	45.3	14.57	No	No	Half CRE	yes
chr5	35475041	35475216	176	35475106	7	48.21	9.62	No	CRE	No	no
chr15	59643404	59643578	175	59643455	7	62.79	25.3	No	No	No	no
chr17	21259821	21259995	175	21259946	7	52.83	22.19	No	CRE	No	no
chr10	43420729	43420902	174	43420822	7	78	32.05	No	No	Half CRE	no
chr15	88242151	88242324	174	88242198	7	54.24	19.23	No	No	No	no
chr3	52283548	52283721	174	52283595	7	84.07	28.85	No	No	Half CRE	no
chr4	41269847	41270020	174	41269899	7	62.97	20.24	No	No	No	no
chrX	163583876	163584049	174	163584001	7	80.89	43.71	No	CRE	No	no
chr19	40969031	40969203	173	40969081	7	68.73	30.05	No	CRE	Half CRE	yes
chr1	116252656	116252827	172	116252747	7	81.28	43.71	No	No	No	no
chr11	95047086	95047257	172	95047216	7	47.91	12.41	No	CRE	Half CRE	no
chr16	35676510	35676681	172	35676640	7	68.92	24.04	No	No	No	no
chr17	12542360	12542531	172	12542407	7	65.09	21.37	No	CRE	Half CRE	no
chr17	31157540	31157711	172	31157670	7	65.09	21.37	No	CRE	Half CRE	no
chr17	34433149	34433320	172	34433199	7	71.03	32.05	No	No	Half CRE	no
chr6	82771885	82772056	172	82772014	7	68.92	24.04	No	No	No	no
chr7	39041086	39041257	172	39041126	7	75.74	36.98	No	CRE	No	no
chr1	135334746	135334916	171	135334795	7	57.42	16.72	No	No	No	no
chr15	27182132	27182302	171	27182183	7	58.83	17.48	No	CRE	Half CRE	no
chr2	129541556	129541725	170	129541600	7	71.41	25.64	No	No	Half CRE	no
chr2	159369070	159369239	170	159369113	7	69.3	24.04	No	No	Half CRE	no
chr8	119063597	119063766	170	119063645	7	67.32	22.62	TGACGTCA	CRE	Half CRE	no
chr1	138581874	138582041	168	138581925	7	67.71	28.28	No	No	Half CRE	no
chr15	51748701	51748868	168	51748801	7	69.69	18.03	TGACGTCA	CRE	Half CRE	no
chr5	32401748	32401915	168	32401824	7	47.66	15.02	No	No	No	no
chr11	86287385	86287551	167	86287481	7	76.71	36.98	No	No	No	no
chr4	131090978	131091144	167	131091096	7	79.36	32.05	No	No	Half CRE	no
chr5	120393842	120394008	167	120393962	7	70.92	24.81	No	No	No	no
chr13	23503837	23504002	166	23503880	7	66.24	26.71	No	CRE	Half CRE	no
chr15	99090141	99090306	166	99090261	7	55.72	15.38	No	CRE	No	yes
chr11	76436868	76437032	165	76436951	7	54.67	14.79	No	CRE	Half CRE	yes
chr19	12086882	12087046	165	12086931	7	41.47	9.62	No	No	Half CRE	yes
chr5	137780610	137780774	165	137780725	7	59.97	21.85	No	CRE	Half CRE	no
chr6	114915235	114915399	165	114915354	7	57.2	20.03	No	No	No	no
chr11	45444476	45444639	164	45444552	7	66.63	21.37	TGACGTCA	CRE	Half CRE	no
chr15	36579846	36580009	164	36579940	7	61.66	18.32	No	No	No	no
chr17	17088295	17088458	164	17088337	7	66.63	26.71	No	No	No	yes
chr19	57609722	57609885	164	57609771	7	58.75	20.9	No	No	No	no
chr11	82187650	82187812	163	82187727	7	53.87	14.25	No	CRE	No	no
chr17	48124064	48124226	163	48124131	7	57.59	16.03	No	No	No	no
chr2	27668946	27669108	163	27669024	7	60.36	17.48	No	CRE	No	no
chr2	157977827	157977989	163	157977943	7	60.36	21.85	No	CRE	Half CRE	no
chr19	48172565	48172726	162	48172612	7	63.62	19.23	No	No	No	no
chr9	22846616	22846777	162	22846729	7	65.28	25.3	No	CRE	Half CRE	no
chr9	41015675	41015836	162	41015744	7	70.88	24.04	No	CRE	Half CRE	no
chr15	64212172	64212332	161	64212223	7	53.12	17.17	No	No	Half CRE	no
chr15	74128273	74128433	161	74128341	7	53.12	13.74	No	No	No	no
chr16	90155336	90155496	161	90155407	7	83.48	34.97	No	No	Half CRE	no
chr17	87602808	87602968	161	87602927	7	60.76	21.85	TGACGTCA	CRE	Half CRE	no
chr19	40837959	40838119	161	40838003	7	59.34	20.9	No	No	Half CRE	no
chr5	35744952	35745112	161	35745003	7	52.02	19.89	No	No	No	no
chr5	125884563	125884723	161	125884649	7	62.25	18.32	No	No	Half CRE	yes
chr6	118530140	118530300	161	118530181	7	77.92	29.59	No	No	Half CRE	no
chr7	19905384	19905544	161	19905505	7	72.12	24.81	No	CRE	Half CRE	yes
chr14	68565440	68565599	160	68565487	7	86.88	38.46	No	No	No	no
chr9	67570266	67570425	160	67570379	7	83.69	34.97	No	CRE	Half CRE	no
chr1	134446668	134446826	159	134446776	7	73.61	38.46	No	No	No	no
chr1	135065337	135065495	159	135065452	7	54.65	17.81	No	No	Half CRE	no
chr15	59615753	59615911	159	59615861	7	67.64	21.37	No	No	No	yes
chr18	20637842	20638000	159	20637884	7	81	32.05	No	No	No	no
chr19	6653010	6653168	159	6653087	7	61.16	21.85	No	No	No	no
chr4	52056560	52056718	159	52056658	7	75.89	27.47	No	No	No	no
chr15	13157922	13158079	158	13157994	7	69.71	28.28	No	No	Half CRE	no
chr19	25537315	25537472	158	25537433	7	74.94	26.53	No	No	No	no
chr1	120720802	120720958	157	120720912	7	52.81	16.58	No	CRE	Half CRE	no
chr11	98437434	98437590	157	98437506	7	69.92	28.28	No	No	Half CRE	no
chr13	21240580	21240736	157	21240671	7	69.92	28.28	No	No	Half CRE	no
chr17	14072476	14072631	156	14072519	7	58.98	24.04	No	No	No	no
chr19	53735031	53735186	156	53735142	7	44.69	10.12	No	No	No	no
chr4	41887839	41887994	156	41887944	7	57.69	15.38	No	No	No	no
chr5	124676499	124676654	156	124676547	7	76.51	41.21	No	No	No	no
chr15	68195091	68195245	155	68195138	7	49.19	14.57	TGACGTCA	CRE	Half CRE	yes
chr5	38285011	38285165	155	38285054	7	61.97	17.48	No	CRE	No	no
chr5	56090948	56091102	155	56091014	7	84.75	43.71	No	No	No	no
chr6	143510232	143510386	155	143510310	7	84.75	34.97	No	CRE	Half CRE	no
chr19	44389460	44389613	154	44389507	7	65.26	24.04	No	CRE	No	yes
chr11	35799490	35799642	153	35799572	7	68.9	21.37	No	No	No	yes
chr13	60374693	60374845	153	60374740	7	94.25	45.79	No	CRE	No	no
chr7	71231363	71231515	153	71231408	7	42.26	9.16	No	No	No	no
chr14	29452146	29452297	152	29452236	7	77.37	27.47	No	No	No	no
chr11	5068633	5068783	151	5068681	7	71.19	28.28	No	No	No	no
chr4	153264987	153265137	151	153265034	7	71.19	22.62	TGACGTCA	CRE	Half CRE	no
chr17	17653520	17653668	149	17653623	7	68	20.24	No	No	Half CRE	no
chr5	74561001	74561149	149	74561101	7	68	20.24	No	CRE	Half CRE	no
chr11	4205358	4205505	148	4205403	7	73.85	36.06	No	No	No	no
chr3	51452093	51452240	148	51452196	7	83.39	40.06	No	No	Half CRE	no
chr11	106874123	106874269	147	106874220	7	68.44	30.36	No	No	Half CRE	yes
chr5	75746936	75747082	147	75746981	7	62.25	25.08	No	No	No	no
chr8	114652849	114652994	146	114652900	7	83.84	40.06	No	No	No	no
chr11	45289996	45290140	145	45290094	7	74.52	24.04	No	CRE	No	no
chr9	97985453	97985597	145	97985550	7	93.73	64.1	No	CRE	No	no
chr15	96729898	96730041	144	96729967	7	64.35	21.85	No	No	Half CRE	no
chr16	44585466	44585609	144	44585537	7	93.96	42.74	No	No	Half CRE	no
chr19	43705467	43705610	144	43705518	7	69.11	20.24	No	CRE	Half CRE	no
chr11	102846666	102846808	143	102846711	7	64.57	21.85	No	No	No	no
chr15	82273235	82273377	143	82273329	7	67.66	24.04	No	No	No	no
chr19	54244222	54244364	143	54244286	7	67.66	24.04	No	CRE	No	no
chr11	22774847	22774988	142	22774903	7	77.34	32.05	No	No	Half CRE	no
chr17	10571623	10571764	142	10571716	7	64.8	26.22	No	No	Half CRE	no
chr5	39321351	39321492	142	39321403	7	71.34	26.71	No	CRE	Half CRE	no
chr14	57487617	57487757	141	57487669	7	82.33	44.38	No	No	No	no
chr1	31210904	31211043	140	31210979	7	85.24	40.06	No	CRE	No	no
chr19	5818095	5818234	140	5818141	7	61.14	19.23	No	No	No	no
chr4	7597948	7598086	139	7598028	7	85.48	40.06	No	No	Half CRE	no
chr15	94093748	94093885	138	94093799	7	61.6	19.23	No	No	No	no
chr15	75933638	75933773	136	75933683	7	50.54	13.35	No	CRE	Half CRE	no
chr15	87787439	87787574	136	87787487	7	53.26	14.57	No	No	No	no
chr1	137835098	137835232	135	137835144	7	73	26.71	TGACGTCA	CRE	Half CRE	no
chr3	9861621	9861754	134	9861712	7	89.63	52.45	No	No	No	no
chr2	53299481	53299613	133	53299524	7	96.65	53.42	No	No	No	no
chr6	118244821	118244953	133	118244870	7	81.81	34.34	No	No	Half CRE	no
chr8	124778403	124778535	133	124778447	7	77.37	30.05	No	No	No	no
chr7	105964767	105964898	132	105964825	7	49.79	12.65	No	CRE	Half CRE	yes
chr11	54038087	54038217	131	54038138	7	73.98	32.05	No	No	No	no
chr19	58663956	58664086	131	58664040	7	75.87	28.28	No	No	No	no
chr5	30025040	30025170	131	30025088	7	60.8	17.81	No	No	No	no
chr8	19982059	19982189	131	19982102	7	40.24	10.99	No	No	No	no
chr1	121168490	121168619	130	121168545	7	61.05	17.81	No	CRE	Half CRE	no
chr9	46450930	46451059	130	46451016	7	76.12	33.94	No	No	Half CRE	no
chr17	6382545	6382673	129	6382630	7	43.37	10.02	No	No	No	no
chr17	31032489	31032617	129	31032566	7	55.89	15.02	No	No	No	no
chr5	35467165	35467293	129	35467210	7	71.03	24.04	No	No	No	no
chr7	71228493	71228621	129	71228531	7	44.01	12.27	No	CRE	No	no
chr1	132815293	132815420	128	132815337	7	83.09	34.34	No	CRE	Half CRE	no
chr11	49396248	49396374	127	49396295	7	75.01	26.71	No	No	No	no
chr3	3007113	3007238	126	3007189	7	46.72	10.93	No	CRE	No	no
chr11	101477146	101477270	125	101477191	7	62.31	21.37	No	CRE	Half CRE	no
chr15	73485082	73485206	125	73485156	7	77.42	33.94	No	No	No	no
chr6	91549243	91549367	125	91549318	7	83.88	41.21	No	No	No	no
chr7	71225278	71225401	124	71225359	7	46.86	10.8	No	CRE	No	no
chr12	107099391	107099513	123	107099454	7	95.73	48.08	No	No	No	no
chr19	5831983	5832105	123	5832034	7	45.45	12.27	No	No	Half CRE	no
chr6	3000453	3000574	122	3000505	7	71.26	22.89	No	No	No	no
chr11	70558033	70558153	121	70558108	7	63.96	21.77	No	CRE	Half CRE	no
chr2	170976081	170976201	121	170976124	7	84.97	41.21	No	No	Half CRE	no
chr15	86364478	86364597	120	86364524	7	70.28	26.22	No	No	No	no
chr6	86128255	86128374	120	86128295	7	78.77	33.94	No	No	No	no
chr19	60875502	60875620	119	60875554	7	77.16	32.05	No	No	No	no
chr2	27629695	27629811	117	27629746	7	74.24	24.04	TGACGTCA	CRE	Half CRE	no
chr5	32875170	32875285	116	32875216	7	88.86	36.98	No	No	No	no
chr19	43720038	43720151	114	43720089	7	71.96	26.22	No	CRE	Half CRE	no
chr2	180620131	180620244	114	180620178	7	73.49	27.47	No	No	No	no
chr5	28510944	28511055	112	28510994	7	79.17	26.71	No	No	No	no
chr1	127559844	127559954	111	127559906	7	99.2	57.69	No	No	No	no
chr19	15721084	15721194	111	15721143	7	68.65	23.08	No	No	Half CRE	no
chr2	163789911	163790021	111	163789972	7	83.39	36.06	No	No	Half CRE	no
chr3	3025194	3025303	110	3025236	7	59.97	17.48	No	CRE	No	no
chr11	104059337	104059444	108	104059379	7	76.88	28.85	No	No	No	no
chr17	6375559	6375666	108	6375599	7	40.1	9.01	No	No	No	no
chr11	98178883	98178988	106	98178939	7	82.9	33.94	No	No	Half CRE	no
chr2	174020071	174020175	105	174020117	7	74.66	26.22	No	No	No	no
chr13	68212011	68212114	104	68212063	7	83.54	39.59	No	CRE	Half CRE	no
chr15	77983651	77983754	104	77983703	7	70.78	26.92	No	CRE	Half CRE	no
chr9	67481810	67481913	104	67481862	7	95.24	56.09	No	CRE	Half CRE	yes
chr5	112030350	112030452	103	112030402	7	69.49	25.89	No	No	Half CRE	no
chr11	98647187	98647287	101	98647238	7	64.84	22.44	TGACGTCA	CRE	Half CRE	yes
